# Supplementary material for: Expanding the Landscape of Chromatin Modification (CM)-Related Functional Domains and Genes in Human
Source: PLoS One. 2010 Nov 29;5(11):e14122. doi: 10.1371/journal.pone.0014122 (PMC2993927; doi:10.1371/journal.pone.0014122)
Supplement: Table S1 — Number of protein-coding genes and number of unique Pfam-A domains in Yeast, Worm, Fly, Mouse and Human genomes downloaded from Ensembl v.53. (0.02 MB XLS) [file pone.0014122.s004.xls]

## Sheet: Sheet1
Suppplementary Table 1. Number of protein-coding genes and number of unique Pfam-A domains
Organism	yeast	worm	fly	mouse	human
#genes	6698	20176	14141	23117	21416
#domains	2143	2638	2808	3455	3469
