# Supplementary material for: Expanding the Landscape of Chromatin Modification (CM)-Related Functional Domains and Genes in Human
Source: PLoS One. 2010 Nov 29;5(11):e14122. doi: 10.1371/journal.pone.0014122 (PMC2993927; doi:10.1371/journal.pone.0014122)
Supplement: Table S2 — List of experimentally verified CM genes in the budding yeast, S. cerevisiae. “-” in the “GO annotation” column and the “CYC2008 complex” column indicates the gene is not annotated with “Chromatin modification” in the Gene Ontology database and not found in any of the CYC2008 complexes, respectively. (0.08 MB XLS) [file pone.0014122.s005.xls]

## Sheet: CM_yeast_nov122008
Supplementary Table 2. List of experimentally verified CM genes in the budding yeast, S. Cerevisiae
ORF name	Gene name	Uniprot ID	Uniprot accession	SGD accession	GO annotation	CYC2008 complex
YKL045W	PRI2	PRI2_YEAST	P20457	S000001528	-	alpha DNA polymerase:primase complex
YNL102W	POL1	DPOA_YEAST	P13382	S000005046	-	alpha DNA polymerase:primase complex
YBL035C	POL12	DPOA2_YEAST	P38121	S000000131	-	alpha DNA polymerase:primase complex
YIR008C	PRI1	PRI1_YEAST	P10363	S000001447	-	alpha DNA polymerase:primase complex
YDR052C	DBF4	DBF4_YEAST	P32325	S000002459	-	Cdc7p/Dbf4p complex
YOL012C	HTZ1	H2AZ_YEAST	Q12692	S000005372	-	Chz1p/Htz1p/Htb1p complex
YCR086W	CSM1	CSM1_YEAST	P25651	S000000682	-	Csm1p/Lrs4p complex monopolin complex
YDR439W	LRS4	LRS4_YEAST	Q04087	S000002847	-	Csm1p/Lrs4p complex monopolin complex
YGR003W	CUL3	CUL3_YEAST	P53202	S000003235	-	Cul3p-RING ubiquitin ligase complex
YGR063C	SPT4	SPT4_YEAST	P32914	S000003295	-	DSIF complex
YNL230C	ELA1	ELOA1_YEAST	P53861	S000005174	-	Ela1p/Elc1p complex Cul3p-RING ubiquitin ligase complex
YLR384C	IKI3	ELP1_YEAST	Q06706	S000004376	-	Elongator complex
YMR312W	ELP6	ELP6_YEAST	Q04868	S000004929	-	Elongator complex
YPL101W	ELP4	ELP4_YEAST	Q02884	S000006022	-	Elongator complex
YPL086C	ELP3	ELP3_YEAST	Q02908	S000006007	-	Elongator complex
YGR200C	ELP2	ELP2_YEAST	P42935	S000003432	-	Elongator complex
YHR187W	IKI1	ELP5_YEAST	P38874	S000001230	-	Elongator complex
YOR189W	IES4	IES4_YEAST	Q08561	S000005715	-	Ino80p complex
YNL215W	IES2	IES2_YEAST	P40154	S000005159	-	Ino80p complex	Protein that associates with the INO80 chromatin remodeling complex under low-salt conditions
YEL044W	IES6	IES6_YEAST	P32617	S000000770	-	Ino80p complex	Protein that associates with the INO80 chromatin remodeling complex under low-salt conditions
YER092W	IES5	IES5_YEAST	P40060	S000000894	-	Ino80p complex	Protein that associates with the INO80 chromatin remodeling complex under low-salt conditions
YMR106C	YKU80	KU80_YEAST	Q04437	S000004712	-	Ku complex
YMR284W	YKU70	KU70_YEAST	P32807	S000004897	-	Ku complex
YPR019W	MCM4	CDC54_YEAST	P30665	S000006223	-	Mcm2-7 complex
YBL023C	MCM2	MCM2_YEAST	P29469	S000000119	-	Mcm2-7 complex
YBR202W	MCM7	CDC47_YEAST	P38132	S000000406	-	Mcm2-7 complex
YEL032W	MCM3	MCM3_YEAST	P24279	S000000758	-	Mcm2-7 complex
YGL201C	MCM6	MCM6_YEAST	P53091	S000003169	-	Mcm2-7 complex
YNL076W	MKS1	MKS1_YEAST	P34072	S000005020	-	Mks1p/Rtg2p complex
YPL082C	MOT1	MOT1_YEAST	P32333	S000006003	-	Mot1p complex
YCR092C	MSH3	MSH3_YEAST	P25336	S000000688	-	MSH2p/MSH3p complex
YDR097C	MSH6	MSH6_YEAST	Q03834	S000002504	-	MSH2p/MSH6p complex
YOL090W	MSH2	MSH2_YEAST	P25847	S000005450	-	MSH2p/MSH6p complex MSH2p/MSH3p complex
YOR253W	NAT5	NAT5_YEAST	Q08689	S000005779	-	NatA complex
YDL040C	NAT1	NAT1_YEAST	P12945	S000002198	-	NatA complex
YMR080C	NAM7	NAM7_YEAST	P30771	S000004685	-	Nonsense-mediated mRNA decay pathway complex
YEL018W	EAF5	EAF5_YEAST	P39995	S000000744	-	NuA4 histone acetyltransferase complex
YLR086W	SMC4	SMC4_YEAST	Q12267	S000004076	-	nuclear condensin complex
YLR272C	YCS4	CND1_YEAST	Q06156	S000004262	-	nuclear condensin complex
YBL097W	BRN1	CND2_YEAST	P38170	S000000193	-	nuclear condensin complex
YDR325W	YCG1	CND3_YEAST	Q06680	S000002733	-	nuclear condensin complex
YFR031C	SMC2	SMC2_YEAST	P38989	S000001927	-	nuclear condensin complex
YNL031C	HHT2	H3_YEAST	P61830	S000004976	-	Nucleosomal protein complex
YBL003C	HTA2	H2A2_YEAST	P04912	S000000099	-	Nucleosomal protein complex
YBL002W	HTB2	H2B2_YEAST	P02294	S000000098	-	Nucleosomal protein complex
YDR225W	HTA1	H2A1_YEAST	P04911	S000002633	-	Nucleosomal protein complex
YDR224C	HTB1	H2B1_YEAST	P02293	S000002632	-	Nucleosomal protein complex Chz1p/Htz1p/Htb1p complex
YBR010W	HHT1	H3_YEAST	P61830	S000000214	-	Nucleosomal protein complex RNA polymerase I upstream activating factor complex
YJR052W	RAD7	RAD7_YEAST	P06779	S000003813	-	nucleotide-excision repair factor 4 complex Cul3p-RING ubiquitin ligase complex
YBR114W	RAD16	RAD16_YEAST	P31244	S000000318	-	nucleotide-excision repair factor 4 complex Cul3p-RING ubiquitin ligase complex
YPL046C	ELC1	ELOC_YEAST	Q03071	S000005967	-	nucleotide-excision repair factor 4 complex Ela1p/Elc1p complex Cul3p-RING ubiquitin ligase complex
YLL004W	ORC3	ORC3_YEAST	P54790	S000003927	-	Origin recognition complex
YML065W	ORC1	ORC1_YEAST	P54784	S000004530	-	Origin recognition complex
YPR162C	ORC4	ORC4_YEAST	P54791	S000006366	-	Origin recognition complex
YHR118C	ORC6	ORC6_YEAST	P38826	S000001160	-	Origin recognition complex
YOR368W	RAD17	RAD17_YEAST	P48581	S000005895	-	Rad17p/Ddc1p/Mec3p complex
YPL194W	DDC1	DDC1_YEAST	Q08949	S000006115	-	Rad17p/Ddc1p/Mec3p complex
YPL153C	RAD53	RAD53_YEAST	P22216	S000006074	-	Rad53p/Asf1p complex
YCR066W	RAD18	RAD18_YEAST	P10862	S000000662	-	Rad6p/Rad18p complex
YFR028C	CDC14	CDC14_YEAST	Q00684	S000001924	-	RENT complex
YJL076W	NET1	NET1_YEAST	P47035	S000003612	-	RENT complex
YKL185W	ASH1	ASH1_YEAST	P34233	S000001668	-	Rpd3L complex
YOL068C	HST1	HST1_YEAST	P53685	S000005429	-	Set3p complex Sum1p/Rfm1p/Hst1p complex
YOR279C	RFM1	RFM1_YEAST	Q12192	S000005805	-	Sum1p/Rfm1p/Hst1p complex
YML062C	MFT1	MFT1_YEAST	P33441	S000004527	-	THO complex
YHR167W	THP2	THP2_YEAST	O13539	S000001210	-	THO complex
YNL139C	THO2	THO2_YEAST	P53552	S000005083	-	THO complex
YDR138W	HPR1	HPR1_YEAST	P17629	S000002545	-	THO complex Cdc73p/Paf1p complex
YMR048W	CSM3	CSM3_YEAST	Q04659	S000004651	-	Tof1p/Mrc1p/Csm3p complex
YNL273W	TOF1	TOF1_YEAST	P53840	S000005217	-	Tof1p/Mrc1p/Csm3p complex
YML114C	TAF8	TAF8_YEAST	Q03750	S000004582	-	transcription factor TFIID complex
YML098W	TAF13	TAF13_YEAST	P11747	S000004564	-	transcription factor TFIID complex
YML015C	TAF11	TAF11_YEAST	Q04226	S000004477	-	transcription factor TFIID complex
YMR005W	TAF4	TAF4_YEAST	P50105	S000004607	-	transcription factor TFIID complex
YPL011C	TAF3	TAF3_YEAST	Q12297	S000005932	-	transcription factor TFIID complex
YCR042C	TAF2	TAF2_YEAST	P23255	S000000638	-	transcription factor TFIID complex
YGR005C	TFG2	T2FB_YEAST	P41896	S000003237	-	transcription factor TFIIF complex
YGR186W	TFG1	T2FA_YEAST	P41895	S000003418	-	transcription factor TFIIF complex
YNL039W	BDP1	TFC5_YEAST	P46678	S000004984	-	transcription factor TFIIIB complex
YGR246C	BRF1	TF3B_YEAST	P29056	S000003478	-	transcription factor TFIIIB complex
YER148W	SPT15	TBP_YEAST	P13393	S000000950	-	transcription factor TFIIIB complex transcription factor TFIID complex Mot1p complex
YJR094C	IME1	IME1_YEAST	P21190	S000003854	-	Ume6p/Ime1p complex
YJL194W	CDC6	CDC6_YEAST	P09119	S000003730	Chromatin modification	-
YLR103C	CDC45	CDC45_YEAST	Q08032	S000004093	Chromatin modification	-
YMR235C	RNA1	RNA1_YEAST	P11745	S000004848	Chromatin modification	-
YNL216W	RAP1	RAP1_YEAST	P11938	S000005160	Chromatin modification	-
YNL088W	TOP2	TOP2_YEAST	P06786	S000005032	Chromatin modification	-
YPL128C	TBF1	TBF1_YEAST	Q02457	S000006049	Chromatin modification	-
YBR088C	POL30	PCNA_YEAST	P15873	S000000292	Chromatin modification	-
YBR136W	MEC1	ATR_YEAST	P38111	S000000340	Chromatin modification	-
YGR116W	SPT6	SPT6_YEAST	P23615	S000003348	Chromatin modification	-
YIL150C	MCM10	MCM10_YEAST	P32354	S000001412	Chromatin modification	-
YAL054C	ACS1	ACS1_YEAST	Q01574	S000000050	Chromatin modification	-
YJL168C	SET2	SET2_YEAST	P46995	S000003704	Chromatin modification	-
YJL127C	SPT10	SPT10_YEAST	P35208	S000003663	Chromatin modification	-
YJL080C	SCP160	SC160_YEAST	P06105	S000003616	Chromatin modification	-
YJR119C	JHD2	JHD2_YEAST	P47156	S000003880	Chromatin modification	-
YKR042W	UTH1	UTH1_YEAST	P36135	S000001750	Chromatin modification	-
YKR048C	NAP1	NAP1_YEAST	P25293	S000001756	Chromatin modification	-
YKR101W	SIR1	SIR1_YEAST	P21691	S000001809	Chromatin modification	-
YLR153C	ACS2	ACS2_YEAST	P52910	S000004143	Chromatin modification	-
YLR335W	NUP2	NUP2_YEAST	P32499	S000004327	Chromatin modification	-
YLR399C	BDF1	BDF1_YEAST	P35817	S000004391	Chromatin modification	-
YLR449W	FPR4	FKBP4_YEAST	Q06205	S000004441	Chromatin modification	-
YMR053C	STB2	STB2_YEAST	P46679	S000004657	Chromatin modification	-
YMR069W	NAT4	NAT4_YEAST	Q04751	S000004673	Chromatin modification	-
YMR219W	ESC1	ESC1_YEAST	Q03661	S000004832	Chromatin modification	-
YMR247C	RKR1	YM81_YEAST	Q04781	S000004861	Chromatin modification	-
YNL206C	RTT106	RT106_YEAST	P40161	S000005150	Chromatin modification	-
YNL186W	UBP10	UBP10_YEAST	P53874	S000005130	Chromatin modification	-
YOR025W	HST3	HST3_YEAST	P53687	S000005551	Chromatin modification	-
YOR209C	NPT1	NPT1_YEAST	P39683	S000005735	Chromatin modification	-
YPL116W	HOS3	HOS3_YEAST	Q02959	S000006037	Chromatin modification	-
YPL015C	HST2	HST2_YEAST	P53686	S000005936	Chromatin modification	-
YPR052C	NHP6A	NHP6A_YEAST	P11632	S000006256	Chromatin modification	-
YPR193C	HPA2	HPA2_YEAST	Q06592	S000006397	Chromatin modification	-
YBL088C	TEL1	ATM_YEAST	P38110	S000000184	Chromatin modification	-
YBR089C-A	NHP6B	NHP6B_YEAST	P11633	S000002157	Chromatin modification	-
YBR275C	RIF1	RIF1_YEAST	P29539	S000000479	Chromatin modification	-
YDL236W	PHO13	PNPP_YEAST	P19881	S000002395	Chromatin modification	-
YDR096W	GIS1	GIS1_YEAST	Q03833	S000002503	Chromatin modification	-
YDR110W	FOB1	FOB1_YEAST	O13329	S000002517	Chromatin modification	-
YDR191W	HST4	HST4_YEAST	P53688	S000002599	Chromatin modification	-
YDR440W	DOT1	DOT1_YEAST	Q04089	S000002848	Chromatin modification	-
YEL066W	HPA3	HPA3_YEAST	P39979	S000000792	Chromatin modification	-
YER051W	JHD1	JHD1_YEAST	P40034	S000000853	Chromatin modification	-
YER088C	DOT6	DOT6_YEAST	P40059	S000000890	Chromatin modification	-
YER120W	SCS2	SCS2_YEAST	P40075	S000000922	Chromatin modification	-
YER169W	RPH1	RPH1_YEAST	P39956	S000000971	Chromatin modification	-
YGL178W	MPT5	MPT5_YEAST	P39016	S000003146	Chromatin modification	-
YGL163C	RAD54	RAD54_YEAST	P32863	S000003131	Chromatin modification	-
YGL037C	PNC1	PNC1_YEAST	P53184	S000003005	Chromatin modification	-
YGL014W	PUF4	PUF4_YEAST	P25339	S000002982	Chromatin modification	-
YIL063C	YRB2	YRB2_YEAST	P40517	S000001325	Chromatin modification	-
YKL017C	HCS1	YKB7_YEAST	P34243	S000001500	Chromatin modification	-	DNA helicase A complex (IDA)
YKR019C	IRS4	IRS4_YEAST	P36115	S000001727	Chromatin modification	-	chromatin silencing at rDNA (IMP)
YLR285W	NNT1	NNT1_YEAST	Q05874	S000004275	Chromatin modification	-	chromatin silencing at rDNA (IMP)
YML109W	ZDS2	ZDS2_YEAST	P54786	S000004577	Chromatin modification	-	chromatin silencing at rDNA (IMP)
YMR273C	ZDS1	ZDS1_YEAST	P50111	S000004886	Chromatin modification	-	chromatin silencing (IMP)
YOL017W	ESC8	ESC8_YEAST	Q08119	S000005377	Chromatin modification	-	chromatin silencing (IMP)
YOL006C	TOP1	TOP1_YEAST	P04786	S000005366	Chromatin modification	-	chromatin assembly or disassembly (IMP), chromatin silencing at rDNA (IMP)
YPL127C	HHO1	H1_YEAST	P53551	S000006048	Chromatin modification	-	Histone 1
YDL197C	ASF2	ASF2_YEAST	P32448	S000002356	Chromatin modification	-	chromatin silencing at silent mating-type cassette (IGI)
YDR363W	ESC2	ESC2_YEAST	Q06340	S000002771	Chromatin modification	-	chromatin silencing at silent mating-type cassette (IMP)
YIL131C	FKH1	FKH1_YEAST	P40466	S000001393	Chromatin modification	-	chromatin silencing at silent mating-type cassette (IGI, IMP)
YOR023C	AHC1	AHC1_YEAST	Q12433	S000005549	Chromatin modification	Ada2p/Gcn5p/Ada3 transcription activator complex
YPL254W	HFI1	HFI1_YEAST	Q12060	S000006175	Chromatin modification	Ada2p/Gcn5p/Ada3 transcription activator complex SAGA complex SLIK (SAGA-like) complex
YDR176W	NGG1	ADA3_YEAST	P32494	S000002583	Chromatin modification	Ada2p/Gcn5p/Ada3 transcription activator complex SAGA complex SLIK (SAGA-like) complex
YDR448W	ADA2	ADA2_YEAST	Q02336	S000002856	Chromatin modification	Ada2p/Gcn5p/Ada3 transcription activator complex SAGA complex SLIK (SAGA-like) complex
YGR252W	GCN5	GCN5_YEAST	Q03330	S000003484	Chromatin modification	Ada2p/Gcn5p/Ada3 transcription activator complex SAGA complex SLIK (SAGA-like) complex
YLR418C	CDC73	CDC73_YEAST	Q06697	S000004410	Chromatin modification	Cdc73p/Paf1p complex
YOL145C	CTR9	CTR9_YEAST	P89105	S000005505	Chromatin modification	Cdc73p/Paf1p complex
YOR123C	LEO1	LEO1_YEAST	P38439	S000005649	Chromatin modification	Cdc73p/Paf1p complex
YBR279W	PAF1	PAF1_YEAST	P38351	S000000483	Chromatin modification	Cdc73p/Paf1p complex
YGL244W	RTF1	RTF1_YEAST	P53064	S000003213	Chromatin modification	Cdc73p/Paf1p complex
YDL017W	CDC7	CDC7_YEAST	P06243	S000002175	Chromatin modification	Cdc7p/Dbf4p complex
YJL065C	DLS1	DLS1_YEAST	P40366	S000003601	Chromatin modification	chromatin accessibility complex
YOR304W	ISW2	ISW2_YEAST	Q08773	S000005831	Chromatin modification	chromatin accessibility complex
YGL133W	ITC1	ITC1_YEAST	P53125	S000003101	Chromatin modification	chromatin accessibility complex
YDR121W	DPB4	DPB4_YEAST	Q04603	S000002528	Chromatin modification	chromatin accessibility complex DNA polymerase epsilon complex
YML102W	CAC2	CAC2_YEAST	Q04199	S000004570	Chromatin modification	chromatin assembly complex
YPR018W	RLF2	CAC1_YEAST	Q12495	S000006222	Chromatin modification	chromatin assembly complex
YBR195C	MSI1	MSI1_YEAST	P13712	S000000399	Chromatin modification	chromatin assembly complex
YLR442C	SIR3	SIR3_YEAST	P06701	S000004434	Chromatin modification	chromatin silencing complex
YDR227W	SIR4	SIR4_YEAST	P11978	S000002635	Chromatin modification	chromatin silencing complex
YDL042C	SIR2	SIR2_YEAST	P06700	S000002200	Chromatin modification	chromatin silencing complex RENT complex
YER030W	CHZ1	CHZ1_YEAST	P40019	S000000832	Chromatin modification	Chz1p/Htz1p/Htb1p complex
YAR003W	SWD1	SWD1_YEAST	P39706	S000000064	Chromatin modification	COMPASS complex
YLR015W	BRE2	BRE2_YEAST	P43132	S000004005	Chromatin modification	COMPASS complex
YPL138C	SPP1	SPP1_YEAST	Q03012	S000006059	Chromatin modification	COMPASS complex
YBR175W	SWD3	SWD3_YEAST	P38123	S000000379	Chromatin modification	COMPASS complex
YBR258C	SHG1	SHG1_YEAST	P38337	S000000462	Chromatin modification	COMPASS complex
YDR469W	SDC1	SDC1_YEAST	Q03323	S000002877	Chromatin modification	COMPASS complex
YHR119W	SET1	SET1_YEAST	P38827	S000001161	Chromatin modification	COMPASS complex
YLR223C	IFH1	IFH1_YEAST	P39520	S000004213	Chromatin modification	CURI complex
YNL262W	POL2	DPOE_YEAST	P21951	S000005206	Chromatin modification	DNA polymerase epsilon complex
YPR175W	DPB2	DPB2_YEAST	P24482	S000006379	Chromatin modification	DNA polymerase epsilon complex
YBR278W	DPB3	DPB3_YEAST	P27344	S000000482	Chromatin modification	DNA polymerase epsilon complex
YML069W	POB3	POB3_YEAST	Q04636	S000004534	Chromatin modification	FACT complex
YGL207W	SPT16	SPT16_YEAST	P32558	S000003175	Chromatin modification	FACT complex
YER133W	GLC7	PP12_YEAST	P32598	S000000935	Chromatin modification	Gip1p/Glc7p complex mRNA cleavage and polyadenylation specificity factor complex Reg2p/Glc7p complex Bni4p/Glc7p complex Reg1p/Glc7p complex Bud14p/Glc7p complex Sds22p/Glc7p complex Gac1p/Glc7p complex
YML121W	GTR1	GTR1_YEAST	Q00582	S000004590	Chromatin modification	GSE Complex
YLL022C	HIF1	HIF1_YEAST	Q12373	S000003945	Chromatin modification	HAT-B complex
YPL001W	HAT1	HAT1_YEAST	Q12341	S000005922	Chromatin modification	HAT-B complex
YEL056W	HAT2	HAT2_YEAST	P39984	S000000782	Chromatin modification	HAT-B complex
YJR140C	HIR3	HIR3_YEAST	P47171	S000003901	Chromatin modification	HIR complex
YOR038C	HIR2	HIR2_YEAST	P32480	S000005564	Chromatin modification	HIR complex
YBL008W	HIR1	HIR1_YEAST	P32479	S000000104	Chromatin modification	HIR complex
YBR215W	HPC2	HPC2_YEAST	Q01448	S000000419	Chromatin modification	HIR complex
YNL021W	HDA1	HDA1_YEAST	P53973	S000004966	Chromatin modification	histone deacetylase complex
YPR179C	HDA3	HDA3_YEAST	Q06623	S000006383	Chromatin modification	histone deacetylase complex
YDR295C	HDA2	HDA2_YEAST	Q06629	S000002703	Chromatin modification	histone deacetylase complex
YLR052W	IES3	IES3_YEAST	Q12345	S000004042	Chromatin modification	Ino80p complex
YNL059C	ARP5	ARP5_YEAST	P53946	S000005004	Chromatin modification	Ino80p complex
YOR141C	ARP8	ARP8_YEAST	Q12386	S000005667	Chromatin modification	Ino80p complex
YDL002C	NHP10	NHP10_YEAST	Q03435	S000002160	Chromatin modification	Ino80p complex
YFL013C	IES1	IES1_YEAST	P43579	S000001881	Chromatin modification	Ino80p complex
YGL150C	INO80	INO80_YEAST	P53115	S000003118	Chromatin modification	Ino80p complex
YJL081C	ARP4	ARP4_YEAST	P80428	S000003617	Chromatin modification	Ino80p complex NuA4 histone acetyltransferase complex Swr1p complex
YFL039C	ACT1	ACT_YEAST	P60010	S000001855	Chromatin modification	Ino80p complex NuA4 histone acetyltransferase complex Swr1p complex
YPL129W	TAF14	TAF14_YEAST	P35189	S000006050	Chromatin modification	Ino80p complex SWI/SNF complex transcription factor TFIIF complex NuA3 histone acetyltransferase complex transcription factor TFIID complex
YPL235W	RVB2	RUVB2_YEAST	Q12464	S000006156	Chromatin modification	Ino80p complex Swr1p complex
YDR190C	RVB1	RUVB1_YEAST	Q03940	S000002598	Chromatin modification	Ino80p complex Swr1p complex
YFR013W	IOC3	IOC3_YEAST	P43596	S000001909	Chromatin modification	ISW1a complex
YBR245C	ISW1	ISW1_YEAST	P38144	S000000449	Chromatin modification	ISW1a complex ISW1b complex
YLR095C	IOC2	IOC2_YEAST	Q12072	S000004085	Chromatin modification	ISW1b complex
YMR044W	IOC4	IOC4_YEAST	Q04213	S000004647	Chromatin modification	ISW1b complex
YPL055C	LGE1	LGE1_YEAST	Q02796	S000005976	Chromatin modification	Lge1p/Bre1p complex
YDL074C	BRE1	BRE1_YEAST	Q07457	S000002232	Chromatin modification	Lge1p/Bre1p complex
YLR274W	MCM5	MCM5_YEAST	P29496	S000004264	Chromatin modification	Mcm2-7 complex
YGL252C	RTG2	RTG2_YEAST	P32608	S000003221	Chromatin modification	Mks1p/Rtg2p complex SLIK (SAGA-like) complex
YKL018W	SWD2	SWD2_YEAST	P36104	S000001501	Chromatin modification	mRNA cleavage and polyadenylation specificity factor complex COMPASS complex
YHR013C	ARD1	ARD1_YEAST	P07347	S000001055	Chromatin modification	NatA complex
YOR064C	YNG1	YNG1_YEAST	Q08465	S000005590	Chromatin modification	NuA3 histone acetyltransferase complex
YPR031W	NTO1	NTO1_YEAST	Q12311	S000006235	Chromatin modification	NuA3 histone acetyltransferase complex
YBL052C	SAS3	SAS3_YEAST	P34218	S000000148	Chromatin modification	NuA3 histone acetyltransferase complex
YJR082C	EAF6	EAF6_YEAST	P47128	S000003842	Chromatin modification	NuA3 histone acetyltransferase complex NuA4 histone acetyltransferase complex
YOR244W	ESA1	ESA1_YEAST	Q08649	S000005770	Chromatin modification	NuA4 histone acetyltransferase complex
YNL136W	EAF7	EAF7_YEAST	P53911	S000005080	Chromatin modification	NuA4 histone acetyltransferase complex
YDR359C	EAF1	VID21_YEAST	Q06337	S000002767	Chromatin modification	NuA4 histone acetyltransferase complex
YFL024C	EPL1	EPL1_YEAST	P43572	S000001870	Chromatin modification	NuA4 histone acetyltransferase complex
YHR090C	YNG2	YNG2_YEAST	P38806	S000001132	Chromatin modification	NuA4 histone acetyltransferase complex
YPR023C	EAF3	EAF3_YEAST	Q12432	S000006227	Chromatin modification	NuA4 histone acetyltransferase complex Rpd3S complex
YHR099W	TRA1	TRA1_YEAST	P38811	S000001141	Chromatin modification	NuA4 histone acetyltransferase complex SAGA complex SLIK (SAGA-like) complex
YGR002C	SWC4	SWC4_YEAST	P53201	S000003234	Chromatin modification	NuA4 histone acetyltransferase complex Swr1p complex
YNL107W	YAF9	AF9_YEAST	P53930	S000005051	Chromatin modification	NuA4 histone acetyltransferase complex Swr1p complex
YNL030W	HHF2	H4_YEAST	P02309	S000004975	Chromatin modification	Nucleosomal protein complex
YBR009C	HHF1	H4_YEAST	P02309	S000000213	Chromatin modification	Nucleosomal protein complex RNA polymerase I upstream activating factor complex
YKL112W	ABF1	BAF1_YEAST	P14164	S000001595	Chromatin modification	nucleotide-excision repair factor 4 complex
YNL261W	ORC5	ORC5_YEAST	P50874	S000005205	Chromatin modification	Origin recognition complex
YBR060C	ORC2	ORC2_YEAST	P32833	S000000264	Chromatin modification	Origin recognition complex
YLR319C	BUD6	BUD6_YEAST	P41697	S000004311	Chromatin modification	polarisome complex
YLR288C	MEC3	MEC3_YEAST	Q02574	S000004279	Chromatin modification	Rad17p/Ddc1p/Mec3p complex
YJL115W	ASF1	ASF1_YEAST	P32447	S000003651	Chromatin modification	Rad53p/Asf1p complex
YGL058W	RAD6	UBC2_YEAST	P06104	S000003026	Chromatin modification	Rad6p/Rad18p complex
YAL013W	DEP1	DEP1_YEAST	P31385	S000000011	Chromatin modification	Rpd3L complex
YMR263W	SAP30	SAP30_YEAST	P38429	S000004876	Chromatin modification	Rpd3L complex
YNL097C	PHO23	PHO23_YEAST	P50947	S000005041	Chromatin modification	Rpd3L complex
YPL181W	CTI6	CTI6_YEAST	Q08923	S000006102	Chromatin modification	Rpd3L complex
YBR095C	RXT2	RXT2_YEAST	P38255	S000000299	Chromatin modification	Rpd3L complex
YDL076C	RXT3	RXT3_YEAST	Q07458	S000002234	Chromatin modification	Rpd3L complex
YIL084C	SDS3	SDS3_YEAST	P40505	S000001346	Chromatin modification	Rpd3L complex
YNL330C	RPD3	RPD3_YEAST	P32561	S000005274	Chromatin modification	Rpd3L complex Rpd3S complex
YOL004W	SIN3	SIN3_YEAST	P22579	S000005364	Chromatin modification	Rpd3L complex Rpd3S complex
YPL139C	UME1	UME1_YEAST	Q03010	S000006060	Chromatin modification	Rpd3L complex Rpd3S complex
YMR075W	RCO1	RCO1_YEAST	Q04779	S000004680	Chromatin modification	Rpd3S complex
YKR008W	RSC4	RSC4_YEAST	Q02206	S000001716	Chromatin modification	RSC complex
YLR033W	RSC58	RSC58_YEAST	Q07979	S000004023	Chromatin modification	RSC complex
YLR321C	SFH1	SFH1_YEAST	Q06168	S000004313	Chromatin modification	RSC complex
YML127W	RSC9	RSC9_YEAST	Q03124	S000004596	Chromatin modification	RSC complex
YCR052W	RSC6	RSC6_YEAST	P25632	S000000648	Chromatin modification	RSC complex
YDR303C	RSC3	RSC3_YEAST	Q06639	S000002711	Chromatin modification	RSC complex
YFR037C	RSC8	RSC8_YEAST	P43609	S000001933	Chromatin modification	RSC complex
YIL126W	STH1	STH1_YEAST	P32597	S000001388	Chromatin modification	RSC complex
YLR357W	RSC2	RSC2_YEAST	Q06488	S000004349	Chromatin modification	RSC complex
YMR091C	NPL6	NPL6_YEAST	P32832	S000004697	Chromatin modification	RSC complex
YBL006C	LDB7	LDB7_YEAST	P38210	S000000102	Chromatin modification	RSC complex
YCR020W-B	HTL1	HTL1_YEAST	Q9URQ5	S000006439	Chromatin modification	RSC complex
YGR056W	RSC1	RSC1_YEAST	P53236	S000003288	Chromatin modification	RSC complex
YHR056C	RSC30	RSC30_YEAST	P38781	S000001098	Chromatin modification	RSC complex
YLL002W	RTT109	RT109_YEAST	Q07794	S000003925	Chromatin modification	Rtt109p/Vps75p complex
YNL246W	VPS75	VPS75_YEAST	P53853	S000005190	Chromatin modification	Rtt109p/Vps75p complex
YLR055C	SPT8	SPT8_YEAST	P38915	S000004045	Chromatin modification	SAGA complex
YPL047W	SGF11	SGF11_YEAST	Q03067	S000005968	Chromatin modification	SAGA complex
YBR111W-A	SUS1	SUS1_YEAST	Q6WNK7	S000028510	Chromatin modification	SAGA complex
YCL010C	SGF29	SGF29_YEAST	P25554	S000000516	Chromatin modification	SAGA complex
YMR223W	UBP8	UBP8_YEAST	P50102	S000004836	Chromatin modification	SAGA complex SLIK (SAGA-like) complex
YOL148C	SPT20	SPT20_YEAST	P50875	S000005508	Chromatin modification	SAGA complex SLIK (SAGA-like) complex
YBR081C	SPT7	SPT7_YEAST	P35177	S000000285	Chromatin modification	SAGA complex SLIK (SAGA-like) complex
YDR392W	SPT3	SPT3_YEAST	P06844	S000002800	Chromatin modification	SAGA complex SLIK (SAGA-like) complex
YER164W	CHD1	CHD1_YEAST	P32657	S000000966	Chromatin modification	SAGA complex SLIK (SAGA-like) complex
YGL066W	SGF73	SGF73_YEAST	P53165	S000003034	Chromatin modification	SAGA complex SLIK (SAGA-like) complex
YMR127C	SAS2	SAS2_YEAST	P40963	S000004734	Chromatin modification	SAS Complex
YOR213C	SAS5	SAS5_YEAST	Q99314	S000005739	Chromatin modification	SAS Complex
YDR181C	SAS4	SAS4_YEAST	Q04003	S000002589	Chromatin modification	SAS Complex
YKR029C	SET3	SET3_YEAST	P36124	S000001737	Chromatin modification	Set3p complex
YBR103W	SIF2	SIF2_YEAST	P38262	S000000307	Chromatin modification	Set3p complex
YCR033W	SNT1	SNT1_YEAST	P25357	S000000629	Chromatin modification	Set3p complex
YDR155C	CPR1	CYPH_YEAST	P14832	S000002562	Chromatin modification	Set3p complex
YGL194C	HOS2	HOS2_YEAST	P53096	S000003162	Chromatin modification	Set3p complex
YIL112W	HOS4	HOS4_YEAST	P40480	S000001374	Chromatin modification	Set3p complex
YBR112C	CYC8	CYC8_YEAST	P14922	S000000316	Chromatin modification	Sko1p/Cyc8p/Tup1 repressor complex Tup1p/Ssn6p complex
YCR084C	TUP1	TUP1_YEAST	P16649	S000000680	Chromatin modification	Sko1p/Cyc8p/Tup1 repressor complex Tup1p/Ssn6p complex
YDR310C	SUM1	SUM1_YEAST	P46676	S000002718	Chromatin modification	Sum1p/Rfm1p/Hst1p complex
YJL176C	SWI3	SWI3_YEAST	P32591	S000003712	Chromatin modification	SWI/SNF complex
YNR023W	SNF12	SNF12_YEAST	P53628	S000005306	Chromatin modification	SWI/SNF complex
YOR290C	SNF2	SNF2_YEAST	P22082	S000005816	Chromatin modification	SWI/SNF complex
YPL016W	SWI1	SWI1_YEAST	P09547	S000005937	Chromatin modification	SWI/SNF complex
YBR289W	SNF5	SNF5_YEAST	P18480	S000000493	Chromatin modification	SWI/SNF complex
YDR073W	SNF11	SNF11_YEAST	P38956	S000002480	Chromatin modification	SWI/SNF complex
YFL049W	SWP82	SWP82_YEAST	P43554	S000001845	Chromatin modification	SWI/SNF complex
YHL025W	SNF6	SNF6_YEAST	P18888	S000001017	Chromatin modification	SWI/SNF complex
YMR033W	ARP9	ARP9_YEAST	Q05123	S000004636	Chromatin modification	SWI/SNF complex RSC complex
YPR034W	ARP7	ARP7_YEAST	Q12406	S000006238	Chromatin modification	SWI/SNF complex RSC complex
YGR275W	RTT102	RT102_YEAST	P53330	S000003507	Chromatin modification	SWI/SNF complex RSC complex
YAL011W	SWC3	SWC3_YEAST	P31376	S000000009	Chromatin modification	Swr1p complex
YLR085C	ARP6	ARP6_YEAST	Q12509	S000004075	Chromatin modification	Swr1p complex
YLR385C	SWC7	SWC7_YEAST	Q06707	S000004377	Chromatin modification	Swr1p complex
YML041C	VPS71	VPS71_YEAST	Q03433	S000004505	Chromatin modification	Swr1p complex
YBR231C	SWC5	SWC5_YEAST	P38326	S000000435	Chromatin modification	Swr1p complex
YDR334W	SWR1	SWR1_YEAST	Q05471	S000002742	Chromatin modification	Swr1p complex
YDR485C	VPS72	VPS72_YEAST	Q03388	S000002893	Chromatin modification	Swr1p complex
YCL061C	MRC1	MRC1_YEAST	P25588	S000000566	Chromatin modification	Tof1p/Mrc1p/Csm3p complex
YDL084W	SUB2	SUB2_YEAST	Q07478	S000002242	Chromatin modification	transcription export complex
YMR227C	TAF7	TAF7_YEAST	Q05021	S000004840	Chromatin modification	transcription factor TFIID complex
YGR274C	TAF1	TAF1_YEAST	P46677	S000003506	Chromatin modification	transcription factor TFIID complex
YMR236W	TAF9	TAF9_YEAST	Q05027	S000004849	Chromatin modification	transcription factor TFIID complex SAGA complex SLIK (SAGA-like) complex
YBR198C	TAF5	TAF5_YEAST	P38129	S000000402	Chromatin modification	transcription factor TFIID complex SAGA complex SLIK (SAGA-like) complex
YDR145W	TAF12	TAF12_YEAST	Q03761	S000002552	Chromatin modification	transcription factor TFIID complex SAGA complex SLIK (SAGA-like) complex
YDR167W	TAF10	TAF10_YEAST	Q12030	S000002574	Chromatin modification	transcription factor TFIID complex SAGA complex SLIK (SAGA-like) complex
YGL112C	TAF6	TAF6_YEAST	P53040	S000003080	Chromatin modification	transcription factor TFIID complex SAGA complex SLIK (SAGA-like) complex
YDR207C	UME6	UME6_YEAST	P39001	S000002615	Chromatin modification	Ume6p/Ime1p complex Rpd3L complex
