# Supplementary material for: Expanding the Landscape of Chromatin Modification (CM)-Related Functional Domains and Genes in Human
Source: PLoS One. 2010 Nov 29;5(11):e14122. doi: 10.1371/journal.pone.0014122 (PMC2993927; doi:10.1371/journal.pone.0014122)
Supplement: Table S3 — List of experimentally verified CM genes in human. Again, “-” indicates annotation for the gene is missing. In the “CORUM complex” column, each complex name is followed by a PubMed ID, providing supporting experimental evidence for the complex. (0.19 MB XLS) [file pone.0014122.s006.xls]

## Sheet: combined_human_CM_list_may2009
Supplementary Table 3. List of experimentally verified CM genes in human
Ensembl gene ID	Description	Uniprot Accession	Gene Name	Pfam domain ID	CM Factor	GO annotation	CORUM complex
ENSG00000071243	Inhibitor of growth protein 3 (p47ING3 protein) [Source:UniProtKB/Swiss-Prot;Acc:Q9NXR8]	Q5GRH6	ING3	PHD	YES	-	NuA4/Tip60 HAT complex;NuA4/Tip60-HAT complex A|PubMed:15647280;14966270
ENSG00000114933	INO80 complex subunit D [Source:UniProtKB/Swiss-Prot;Acc:Q53TQ3]	Q9NXD5	INO80D	-	YES	-	INO80 chromatin remodeling complex|PubMed:16230350
ENSG00000113812	Actin-related protein 8 (INO80 complex subunit N) [Source:UniProtKB/Swiss-Prot;Acc:Q9H981]	Q9H981	ACTR8	Actin	YES	-	INO80 chromatin remodeling complex|PubMed:16230350
ENSG00000182979	Metastasis-associated protein MTA1 [Source:UniProtKB/Swiss-Prot;Acc:Q13330]	Q9BRL8	MTA1	BAH,ELM2,Myb_DNA-binding,GATA	YES	-	SNF2h-cohesin-NuRD complex;MTA1-HDAC core complex;NRD complex (Nucleosome remodeling and deacetylation complex);MTA1 complex;anti-HDAC2 complex;NuRD.1 complex|PubMed:12198550;12920132;9804427;12920132;12493763;9885572
ENSG00000106462	Polycomb protein EZH2 (EC 2.1.1.43)(Enhancer of zeste homolog 2)(ENX-1)(Lysine N-methyltransferase 6) [Source:UniProtKB/Swiss-Prot;Acc:Q15910]	Q96FI6	EZH2	SET	YES	-	Polycomb repressive complex 4 (PRC4);EED-EZH2 complex;Polycomb repressive complex 2 (PRC2)|PubMed:15684044;12351676;15099518
ENSG00000071655	Methyl-CpG-binding domain protein 3 (Methyl-CpG-binding protein MBD3) [Source:UniProtKB/Swiss-Prot;Acc:O95983]	O95983	MBD3	MBD	YES	-	HDAC1-associated protein complex;SNF2h-cohesin-NuRD complex;Mi-2/NuRD-MTA2 complex;Mi2/NuRD complex;LARC complex (LCR-associated remodeling complex);MTA1 complex;HDAC1-associated core complex cII;MTA2 complex;Mi2/NuRD-BCL6-MTA3 complex;ALL-1 supercomplex;NuRD.1 complex;HDAC2-asscociated core complex;MeCP1 complex|PubMed:11102443;12198550;15454082;9790534;16217013;12920132;11102443;12920132;154540…
ENSG00000096717	NAD-dependent deacetylase sirtuin-1 (hSIRT1)(EC 3.5.1.-)(SIR2-like protein 1)(hSIR2) [Source:UniProtKB/Swiss-Prot;Acc:Q96EB6]	Q96EB6	SIRT1	SIR2	YES	-	Polycomb repressive complex 4 (PRC4)|PubMed:15684044
ENSG00000168283	Polycomb complex protein BMI-1 (Polycomb group RING finger protein 4)(RING finger protein 51) [Source:UniProtKB/Swiss-Prot;Acc:P35226]	Q6IB93	BMI1	zf-C3HC4	YES	-	Polycomb repressive complex 1 (PRC1, hPRC-H)|PubMed:12167701
ENSG00000163875	Uncharacterized protein C1orf149 (Sarcoma antigen NY-SAR-91) [Source:UniProtKB/Swiss-Prot;Acc:Q9HAF1]	Q9HAF1	C1orf149	NuA4	YES	-	NuA4/Tip60-HAT complex A;NuA4/Tip60 HAT complex|PubMed:14966270;15647280
ENSG00000099956	SWI/SNF-related matrix-associated actin-dependent regulator of chromatin subfamily B member 1 (Integrase interactor 1 protein)(hSNF5)(BAF47) [Source:UniProtKB/Swiss-Prot;Acc:Q12824]	Q12824	SMARCB1	SNF5	YES	-	RNA polymerase II complex, chromatin structure modifying;SIN3-ING1b-complex II;BRM-SIN3A complex;EBAFb complex;SWI-SNF chromatin remodeling-related-BRCA1 complex;BRG1-SIN3A complex;LARC complex (LCR-associated remodeling complex);p300-CBP-p270-SWI/SNF complex;BRM-SIN3A-HDAC complex;BAF complex;PBAF complex (Polybromo- and BAF containing complex);NUMAC complex (nucleosomal methylation activator co…
ENSG00000102054	Histone-binding protein RBBP7 (Retinoblastoma-binding protein 7)(RBBP-7)(Retinoblastoma-binding protein p46)(Histone acetyltransferase type B subunit 2)(Nucleosome-remodeling factor subunit RBAP46) [Source:UniProtKB/Swiss-Prot;Acc:Q16576]	Q16576	RBBP7	WD40	YES	-	HDAC1-associated protein complex;SNF2h-cohesin-NuRD complex;SIN3 complex;MTA1-HDAC core complex;SIN3-ING1b-complex II;SIN3-SAP25 complex;BRMS1-SIN3-HDAC complex;Mi2/NuRD complex;MTA1 complex;HDAC1-associated core complex cII;MTA2 complex;SIN3-ING1b-complex I;HCF-1 complex;ING2 complex;hNURF complex;anti-HDAC2 complex;Polycomb repressive complex 2 (PRC2);ALL-1 supercomplex;NuRD.1 complex;HDAC2-ass…
ENSG00000175792	RuvB-like 1 (EC 3.6.1.-)(49 kDa TATA box-binding protein-interacting protein)(49 kDa TBP-interacting protein)(TIP49a)(Pontin 52)(Nuclear matrix protein 238)(NMP 238)(54 kDa erythrocyte cytosolic protein)(ECP-54)(TIP60-associated protein 54-alpha)(TAP54-alpha)(INO80 complex subunit H) [Source:UniProtKB/Swiss-Prot;Acc:Q9Y265]	Q9Y265	RUVBL1	TIP49,AAA	YES	-	NuA4/Tip60-HAT complex B;NuA4/Tip60-HAT complex A;TIP60 histone acetylase complex;NuA4/Tip60 HAT complex;DMAP1-associated complex;cMYC-ATPase-helicase complex;p400-associated complex;SRCAP-associated chromatin remodeling complex;INO80 chromatin remodeling complex|PubMed:14966270;14966270;10966108;15647280;14966270;10882073;11509179;15647280;16230350
ENSG00000143379	Histone-lysine N-methyltransferase SETDB1 (EC 2.1.1.43)(SET domain bifurcated 1)(ERG-associated protein with SET domain)(ESET)(Histone H3-K9 methyltransferase 4)(H3-K9-HMTase 4)(Lysine N-methyltransferase 1E) [Source:UniProtKB/Swiss-Prot;Acc:Q15047]	Q15047	SETDB1	MBD,Pre-SET,SET	YES	-	SETDB1-containing HMTase complex;Replication-coupled CAF-1-MBD1-ETDB1 complex;MBD1-MCAF1-SETDB1 complex|PubMed:14536086;15327775;15691849
ENSG00000187778	Microspherule protein 1 (58 kDa microspherule protein)(Cell cycle-regulated factor p78)(MCRS2)(INO80 complex subunit J) [Source:UniProtKB/Swiss-Prot;Acc:Q96EZ8]	Q7Z372	MCRS1	FHA	YES	-	INO80 chromatin remodeling complex|PubMed:16230350
ENSG00000169592	INO80 complex subunit E (Coiled-coil domain-containing protein 95) [Source:UniProtKB/Swiss-Prot;Acc:Q8NBZ0]	Q8TEI7	INO80E	-	YES	-	INO80 chromatin remodeling complex|PubMed:16230350
ENSG00000178028	DNA methyltransferase 1-associated protein 1 (DNMT1-associated protein 1)(DNMAP1) [Source:UniProtKB/Swiss-Prot;Acc:Q9NPF5]	Q5TG40	DMAP1	DMAP1	YES	-	NuA4/Tip60 HAT complex;DMAP1-associated complex;NuA4/Tip60-HAT complex B;NuA4/Tip60-HAT complex A|PubMed:15647280;14966270;14966270;14966270
ENSG00000106400	Zinc finger HIT domain-containing protein 1 (Cyclin-G1-binding protein 1)(Zinc finger protein subfamily 4A member 1)(p18 Hamlet) [Source:UniProtKB/Swiss-Prot;Acc:O43257]	O43257	ZNHIT1	zf-HIT	YES	-	SRCAP-associated chromatin remodeling complex|PubMed:15647280
ENSG00000163159	Vacuolar protein sorting-associated protein 72 homolog (Transcription factor-like 1)(Protein YL-1) [Source:UniProtKB/Swiss-Prot;Acc:Q15906]	Q15906	VPS72	YL1,YL1_C	YES	-	NuA4/Tip60 HAT complex;DMAP1-associated complex;SRCAP-associated chromatin remodeling complex|PubMed:15647280;14966270;15647280
ENSG00000221956	INO80 complex subunit B (Zinc finger HIT domain-containing protein 4)(PAP-1-associated protein 1)(PAPA-1)(High mobility group AT-hook 1-like 4) [Source:UniProtKB/Swiss-Prot;Acc:Q9C086]	Q9C086	INO80B	PAPA-1,zf-HIT	YES	-	INO80 chromatin remodeling complex|PubMed:16230350
ENSG00000055609	Histone-lysine N-methyltransferase MLL3 (EC 2.1.1.43)(Myeloid/lymphoid or mixed-lineage leukemia protein 3)(Homologous to ALR protein)(Lysine N-methyltransferase 2C) [Source:UniProtKB/Swiss-Prot;Acc:Q8NEZ4]	Q75MN6	MLL3	AT_hook,PHD,HMG_box,FYRN,FYRC,SET	YES	-	ASCOM complex|PubMed:12482968
ENSG00000075089	Actin-related protein 6 (hArp6)(hARPX) [Source:UniProtKB/Swiss-Prot;Acc:Q9GZN1]	Q9P0A0	ACTR6	Actin	YES	-	SRCAP-associated chromatin remodeling complex|PubMed:15647280
ENSG00000112983	Bromodomain-containing protein 8 (p120)(Skeletal muscle abundant protein 2)(Skeletal muscle abundant protein)(Thyroid hormone receptor coactivating protein 120kDa)(TrCP120) [Source:UniProtKB/Swiss-Prot;Acc:Q9H0E9]	Q9H0E9	BRD8	Bromodomain	YES	-	NuA4/Tip60 HAT complex;DMAP1-associated complex;NuA4/Tip60-HAT complex A|PubMed:15647280;14966270;14966270
ENSG00000198604	Bromodomain adjacent to zinc finger domain protein 1A (ATP-utilizing chromatin assembly and remodeling factor 1)(hACF1)(ATP-dependent chromatin-remodeling protein)(Williams syndrome transcription factor-related chromatin-remodeling factor 180)(WCRF180)(hWALp1)(CHRAC subunit ACF1) [Source:UniProtKB/Swiss-Prot;Acc:Q9NRL2]	Q59G54	BAZ1A	DDT,PHD,Bromodomain	YES	-	SNF2h-cohesin-NuRD complex;WCRF complex;HuCHRAC complex|PubMed:12198550;10655480;10880450
ENSG00000111642	Chromodomain-helicase-DNA-binding protein 4 (CHD-4)(EC 3.6.1.-)(ATP-dependent helicase CHD4)(Mi-2 autoantigen 218 kDa protein)(Mi2-beta) [Source:UniProtKB/Swiss-Prot;Acc:Q14839]	Q05CG6	CHD4	CHDNT,PHD,Chromo,ResIII,SNF2_N,Helicase_C,DUF1087,DUF1086,CHDCT2	YES	-	NRD complex (Nucleosome remodeling and deacetylation complex);Mi2/NuRD complex;LARC complex (LCR-associated remodeling complex);MTA2 complex;Mi2/NuRD-BCL6-MTA3 complex;ATR-HDAC2-CHD4 complex;anti-HDAC2 complex;NuRD.1 complex;MeCP1 complex|PubMed:9804427;9790534;16217013;12920132;15454082;10545197;12493763;9885572;11756549
ENSG00000123562	Mortality factor 4-like protein 2 (MORF-related gene X protein)(Transcription factor-like protein MRGX)(MSL3-2 protein) [Source:UniProtKB/Swiss-Prot;Acc:Q15014]	Q5JXX6	MORF4L2	MRG	YES	-	NuA4/Tip60 HAT complex|PubMed:15647280
ENSG00000139718	Histone-lysine N-methyltransferase SETD1B (EC 2.1.1.43)(SET domain-containing protein 1B)(hSET1B)(Lysine N-methyltransferase 2G) [Source:UniProtKB/Swiss-Prot;Acc:Q9UPS6]	Q9UPS6	SETD1B	SET	YES	-	Set1B complex|PubMed:17355966
ENSG00000102038	Probable global transcription activator SNF2L1 (EC 3.6.1.-)(Nucleosome-remodeling factor subunit SNF2L)(ATP-dependent helicase SMARCA1)(SWI/SNF-related matrix-associated actin-dependent regulator of chromatin subfamily A member 1) [Source:UniProtKB/Swiss-Prot;Acc:P28370]	P28370	SMARCA1	ResIII,SNF2_N,Helicase_C,HAND,SLIDE,Myb_DNA-binding	YES	-	SNF2L-RSF1 complex;CERF complex (CECR2-containing remodeling factor complex);hNURF complex|PubMed:15640247;15640247;14609955
ENSG00000075624	Actin, cytoplasmic 1 (Beta-actin) [Source:UniProtKB/Swiss-Prot;Acc:P60709]	Q9UE89	ACTB	Actin	YES	-	LARC complex (LCR-associated remodeling complex);p400-associated complex;BAF complex;PBAF complex (Polybromo- and BAF containing complex);NUMAC complex (nucleosomal methylation activator complex)|PubMed:16217013;11509179;11078522;11078522;14729568
ENSG00000183207	RuvB-like 2 (EC 3.6.1.-)(48 kDa TATA box-binding protein-interacting protein)(48 kDa TBP-interacting protein)(TIP49b)(Repressing pontin 52)(Reptin 52)(51 kDa erythrocyte cytosolic protein)(ECP-51)(TIP60-associated protein 54-beta)(TAP54-beta)(INO80 complex subunit J) [Source:UniProtKB/Swiss-Prot;Acc:Q9Y230]	Q9Y230	RUVBL2	TIP49,AAA	YES	-	NuA4/Tip60 HAT complex;DMAP1-associated complex;cMYC-ATPase-helicase complex;SRCAP-associated chromatin remodeling complex;p400-associated complex;NuA4/Tip60-HAT complex B;NuA4/Tip60-HAT complex A;INO80 chromatin remodeling complex;TIP60 histone acetylase complex|PubMed:15647280;14966270;10882073;15647280;11509179;14966270;14966270;16230350;10966108
ENSG00000164032	Histone H2A.Z (H2A/z) [Source:UniProtKB/Swiss-Prot;Acc:P0C0S5]	P0C0S5	H2AFZ	Histone	YES	-	SRCAP-associated chromatin remodeling complex|PubMed:15647280
ENSG00000153391	INO80 complex subunit C [Source:UniProtKB/Swiss-Prot;Acc:Q6PI98]	Q6PI98	INO80C	-	YES	-	INO80 chromatin remodeling complex|PubMed:16230350
ENSG00000167548	Histone-lysine N-methyltransferase MLL2 (EC 2.1.1.43)(Myeloid/lymphoid or mixed-lineage leukemia protein 2)(ALL1-related protein)(Lysine N-methyltransferase 2B) [Source:UniProtKB/Swiss-Prot;Acc:O14686]	Q99414	MLL2	PHD,HMG_box,FYRN,FYRC,SET,Involucrin	YES	-	ASCOM complex|PubMed:12482968
ENSG00000143614	Transcriptional repressor p66-beta (p66/p68)(GATA zinc finger domain-containing protein 2B) [Source:UniProtKB/Swiss-Prot;Acc:Q8WXI9]	Q8WXI9	GATAD2B	GATA	YES	-	LARC complex (LCR-associated remodeling complex);HDAC1-associated core complex cII;HDAC2-asscociated core complex;MeCP1 complex|PubMed:16217013;11102443;11102443;11756549
ENSG00000149480	Metastasis-associated protein MTA2 (Metastasis-associated 1-like 1)(MTA1-L1 protein)(p53 target protein in deacetylase complex) [Source:UniProtKB/Swiss-Prot;Acc:O94776]	Q68DB1	MTA2	BAH,ELM2,Myb_DNA-binding,GATA	YES	-	Mi-2/NuRD-MTA2 complex;Mi2/NuRD complex;HDAC1-associated protein complex;ALL-1 supercomplex;LARC complex (LCR-associated remodeling complex);SNF2h-cohesin-NuRD complex;HDAC1-associated core complex cII;HDAC2-asscociated core complex;MTA2 complex;MeCP1 complex;anti-HDAC2 complex|PubMed:15454082;9790534;11102443;12453419;16217013;12198550;11102443;11102443;12920132;11756549;12493763
ENSG00000183495	E1A-binding protein p400 (EC 3.6.1.-)(p400 kDa SWI2/SNF2-related protein)(Domino homolog)(hDomino)(CAG repeat protein 32)(Trinucleotide repeat-containing gene 12 protein) [Source:UniProtKB/Swiss-Prot;Acc:Q96L91]	Q96L91	EP400	HSA,SNF2_N,Helicase_C	YES	-	NuA4/Tip60 HAT complex;DMAP1-associated complex;p400-associated complex;NuA4/Tip60-HAT complex A|PubMed:15647280;14966270;11509179;14966270
ENSG00000099381	Histone-lysine N-methyltransferase SETD1A (EC 2.1.1.43)(SET domain-containing protein 1A)(hSET1A)(Set1/Ash2 histone methyltransferase complex subunit SET1)(Lysine N-methyltransferase 2F) [Source:UniProtKB/Swiss-Prot;Acc:O15047]	O15047	SETD1A	RRM_1,SET	YES	-	Set1A complex;HCF-1 complex|PubMed:17355966;12670868
ENSG00000120616	Enhancer of polycomb homolog 1 [Source:UniProtKB/Swiss-Prot;Acc:Q9H2F5]	Q68DJ2	EPC1	E_Pc_C	YES	-	NuA4/Tip60 HAT complex;DMAP1-associated complex;NuA4/Tip60-HAT complex B;NuA4/Tip60-HAT complex A|PubMed:15647280;14966270;14966270;14966270
ENSG00000170004	Chromodomain-helicase-DNA-binding protein 3 (CHD-3)(EC 3.6.1.-)(ATP-dependent helicase CHD3)(Mi-2 autoantigen 240 kDa protein)(Mi2-alpha)(Zinc finger helicase)(hZFH) [Source:UniProtKB/Swiss-Prot;Acc:Q12873]	Q2TAZ1	CHD3	CHDNT,PHD,Chromo,SNF2_N,Helicase_C,DUF1087,DUF1086,CHDCT2	YES	-	HDAC1-associated protein complex;SNF2h-cohesin-NuRD complex;NRD complex (Nucleosome remodeling and deacetylation complex);HDAC1-associated core complex cII;anti-HDAC2 complex;ALL-1 supercomplex;HDAC2-asscociated core complex|PubMed:11102443;12198550;9804427;11102443;12493763;12453419;11102443
ENSG00000170322	Nuclear factor related to kappa-B-binding protein (DNA-binding protein R kappa-B)(INO80 complex subunit G) [Source:UniProtKB/Swiss-Prot;Acc:Q6P4R8]	Q6P4R8	NFRKB	-	YES	-	INO80 chromatin remodeling complex|PubMed:16230350
ENSG00000057935	Metastasis-associated protein MTA3 [Source:UniProtKB/Swiss-Prot;Acc:Q9BTC8]	Q53SC0	MTA3	BAH,ELM2,Myb_DNA-binding,GATA	YES	-	Mi-2/NuRD-MTA2 complex;NuRD.1 complex;Mi2/NuRD-BCL6-MTA3 complex|PubMed:15454082;9885572;15454082
ENSG00000127337	YEATS domain-containing protein 4 (Glioma-amplified sequence 41)(Gas41)(NuMA-binding protein 1)(NuBI-1)(NuBI1) [Source:UniProtKB/Swiss-Prot;Acc:O95619]	O95619	YEATS4	YEATS	YES	-	NuA4/Tip60 HAT complex;SRCAP-associated chromatin remodeling complex;NuA4/Tip60-HAT complex A|PubMed:15647280;15647280;14966270
ENSG00000080603	Helicase SRCAP (EC 3.6.1.-)(Snf2-related CBP activator)(Domino homolog 2) [Source:UniProtKB/Swiss-Prot;Acc:Q6ZRS2]	Q6ZRS2	SRCAP	HSA,SNF2_N,Helicase_C,AT_hook	YES	-	DMAP1-associated complex;SRCAP-associated chromatin remodeling complex;NCOR1 complex|PubMed:14966270;15647280;11013263
ENSG00000100393	Histone acetyltransferase p300 (EC 2.3.1.48)(E1A-associated protein p300) [Source:UniProtKB/Swiss-Prot;Acc:Q09472]	Q7Z6C1	EP300	zf-TAZ,KIX,Bromodomain,DUF902,DUF906,ZZ,Creb_binding	YES	-	PIAS3-SMAD3-P300 complex;p300-CBP-p270-SWI/SNF complex;ING1-p300-PCNA complex|PubMed:14691252;9584200;12015309
ENSG00000127616	Probable global transcription activator SNF2L4 (EC 3.6.1.-)(ATP-dependent helicase SMARCA4)(SNF2-beta)(BRG-1 protein)(Mitotic growth and transcription activator)(Brahma protein homolog 1)(SWI/SNF-related matrix-associated actin-dependent regulator of chromatin subfamily A member 4) [Source:UniProtKB/Swiss-Prot;Acc:P51532]	P51532	SMARCA4	QLQ,HSA,BRK,ResIII,SNF2_N,Helicase_C,Bromodomain	YES	-	RNA polymerase II complex, chromatin structure modifying;SIN3-ING1b-complex II;EBAFb complex;SWI-SNF chromatin remodeling-related-BRCA1 complex;BRG1-SIN3A complex;LARC complex (LCR-associated remodeling complex);p300-CBP-p270-SWI/SNF complex;BAF complex;PBAF complex (Polybromo- and BAF containing complex);NUMAC complex (nucleosomal methylation activator complex);EBAFa complex;NCOR1 complex;WINAC …
ENSG00000135999	Enhancer of polycomb homolog 2 (EPC-like) [Source:UniProtKB/Swiss-Prot;Acc:Q52LR7]	Q53SN6	EPC2	E_Pc_C	YES	-	NuA4/Tip60-HAT complex A|PubMed:14966270
ENSG00000100462	Protein arginine N-methyltransferase 5 (EC 2.1.1.125)(EC 2.1.1.-)(Shk1 kinase-binding protein 1 homolog)(SKB1Hs)(Jak-binding protein 1)(72 kDa ICln-binding protein) [Source:UniProtKB/Swiss-Prot;Acc:O14744]	O14744	PRMT5	PRMT5	YES	-	BRM-SIN3A complex;BRG1-SIN3A complex;BRM-SIN3A-HDAC complex|PubMed:11238380;11238380;14559996
ENSG00000004487	Lysine-specific histone demethylase 1 (EC 1.-.-.-)(Flavin-containing amine oxidase domain-containing protein 2)(BRAF35-HDAC complex protein BHC110) [Source:UniProtKB/Swiss-Prot;Acc:O60341]	O60341	AOF2	SWIRM,DAO,Amino_oxidase	YES	-	XFIM complex;LSD1-CoREST complex;HDAC1-associated protein complex;ALL-1 supercomplex;LSD1 complex;anti-BHC110 complex;CtBP complex;BHC complex (BRAF-histone deacetylase complex);NRD complex (Nucleosome remodeling and deacetylation complex);HDAC1-associated core complex cI;BRAF53-BRCA2 complex;anti-HDAC2 complex;CoREST-HDAC complex|PubMed:12493763;16885027;11102443;12453419;16140033;12493763;12700…
ENSG00000101189	MRG-binding protein [Source:UniProtKB/Swiss-Prot;Acc:Q9NV56]	Q9NV56	C20orf20	CT20	YES	-	NuA4/Tip60 HAT complex;NuA4/Tip60-HAT complex A|PubMed:15647280;14966270
ENSG00000167491	Transcriptional repressor p66-alpha (Hp66alpha)(GATA zinc finger domain-containing protein 2A) [Source:UniProtKB/Swiss-Prot;Acc:Q86YP4]	Q86YP4	GATAD2A	GATA	YES	-	HDAC1-associated core complex cII;HDAC2-asscociated core complex|PubMed:11102443;11102443
ENSG00000073584	SWI/SNF-related matrix-associated actin-dependent regulator of chromatin subfamily E member 1 (BRG1-associated factor 57) [Source:UniProtKB/Swiss-Prot;Acc:Q969G3]	Q969G3	SMARCE1	HMG_box	YES	-	SWI-SNF chromatin remodeling-related-BRCA1 complex;PBAF complex (Polybromo- and BAF containing complex);BRG1-SIN3A complex;LARC complex (LCR-associated remodeling complex);WINAC complex;NUMAC complex (nucleosomal methylation activator complex);RNA polymerase II complex, chromatin structure modifying;BRM-SIN3A complex;BRM-SIN3A-HDAC complex;EBAFa complex;BAF complex;EBAFb complex|PubMed:10943845;1…
ENSG00000185787	Mortality factor 4-like protein 1 (MORF-related gene 15 protein)(Transcription factor-like protein MRG15)(MSL3-1 protein) [Source:UniProtKB/Swiss-Prot;Acc:Q9UBU8]	Q0VAE4	MORF4L1	MRG	YES	-	NuA4/Tip60 HAT complex;NuA4/Tip60-HAT complex B;NuA4/Tip60-HAT complex A|PubMed:15647280;14966270;14966270
ENSG00000153147	SWI/SNF-related matrix-associated actin-dependent regulator of chromatin subfamily A member 5 (SWI/SNF-related matrix-associated actin-dependent regulator of chromatin A5)(EC 3.6.1.-)(Sucrose nonfermenting protein 2 homolog)(hSNF2H) [Source:UniProtKB/Swiss-Prot;Acc:O60264]	O60264	SMARCA5	SNF2_N,Helicase_C,HAND,SLIDE,Myb_DNA-binding	YES	-	SNF2h-cohesin-NuRD complex;WCRF complex;Polycomb repressive complex 1 (PRC1, hPRC-H);Remodeling and spacing factor (RSF) complex;DNMT3B complex;HuCHRAC complex;ALL-1 supercomplex;WICH complex|PubMed:12198550;10655480;12167701;9836642;15148359;10880450;12453419;11980720
ENSG00000101442	Actin-related protein 5 (hARP5)(Sarcoma antigen NY-SAR-16) [Source:UniProtKB/Swiss-Prot;Acc:Q9H9F9]	Q9H9F9	ACTR5	Actin	YES	-	INO80 chromatin remodeling complex|PubMed:16230350
ENSG00000118058	Histone-lysine N-methyltransferase HRX (EC 2.1.1.43)(Zinc finger protein HRX)(ALL-1)(Trithorax-like protein)(Lysine N-methyltransferase 2A)(CXXC-type zinc finger protein 7) [Source:UniProtKB/Swiss-Prot;Acc:Q03164]	Q9Y6P1	MLL	AT_hook,zf-CXXC,PHD,FYRN,FYRC,SET	YES	-	ALL-1 supercomplex;MLL-HCF complex|PubMed:12453419;15199122
ENSG00000108055	Structural maintenance of chromosomes protein 3 (Chondroitin sulfate proteoglycan 6)(Chromosome-associated polypeptide)(hCAP)(Basement membrane-associated chondroitin proteoglycan)(Bamacan) [Source:UniProtKB/Swiss-Prot;Acc:Q9UQE7]	Q9UQE7	SMC3	SMC_N,SMC_hinge	NO	-	SNF2h-cohesin-NuRD complex|PubMed:12198550
ENSG00000134686	Polyhomeotic-like protein 2 (hPH2)(Early development regulatory protein 2) [Source:UniProtKB/Swiss-Prot;Acc:Q8IXK0]	Q8IXK0	PHC2	SAM_2,SAM_1	NO	-	Polycomb repressive complex 1 (PRC1, hPRC-H)|PubMed:12167701
ENSG00000127824	Tubulin alpha-4A chain (Tubulin alpha-1 chain)(Alpha-tubulin 1)(Testis-specific alpha-tubulin)(Tubulin H2-alpha) [Source:UniProtKB/Swiss-Prot;Acc:P68366]	P68366	TUBA1	Tubulin,Tubulin_C	NO	-	ASCOM complex|PubMed:12482968
ENSG00000175029	C-terminal-binding protein 2 (CtBP2) [Source:UniProtKB/Swiss-Prot;Acc:P56545]	Q8IY44	CTBP2	2-Hacid_dh,2-Hacid_dh_C	NO	-	CtBP complex|PubMed:12700765
ENSG00000132964	Cell division protein kinase 8 (EC 2.7.11.22)(EC 2.7.11.23)(Cyclin-dependent kinase 8)(Mediator of RNA polymerase II transcription subunit CDK8)(Mediator complex subunit CDK8)(Protein kinase K35) [Source:UniProtKB/Swiss-Prot;Acc:P49336]	Q6ISB5	CDK8	Pkinase	NO	-	RNA polymerase II complex, chromatin structure modifying|PubMed:9710619
ENSG00000106789	Coronin-2A (WD repeat-containing protein 2)(IR10) [Source:UniProtKB/Swiss-Prot;Acc:Q92828]	Q5TBR5	CORO2A	DUF1899,WD40,DUF1900	NO	-	Kaiso-NCOR complex;NCOR complex|PubMed:14527417;12628926
ENSG00000101849	F-box-like/WD repeat-containing protein TBL1X (Transducin beta-like 1X protein)(Transducin-beta-like 1, X-linked)(SMAP55) [Source:UniProtKB/Swiss-Prot;Acc:O60907]	O60907	TBL1X	LisH,WD40	NO	-	Kaiso-NCOR complex;NCOR complex;SMRT complex;NCOR-HDAC3 complex|PubMed:14527417;12628926;12628926;11931768
ENSG00000130699	Transcription initiation factor TFIID subunit 4 (TBP-associated factor 4)(Transcription initiation factor TFIID 135 kDa subunit)(TAF(II)135)(TAFII-135)(TAFII135)(TAFII-130)(TAFII130)(RNA polymerase II TBP-associated factor subunit C) [Source:UniProtKB/Swiss-Prot;Acc:O00268]	O00268	TAF4	TAFH,TAF4	NO	-	TFTC complex (TATA-binding protein-free TAF-II-containing complex)|PubMed:10591645
ENSG00000042429	Mediator of RNA polymerase II transcription subunit 17 (Mediator complex subunit 17)(Cofactor required for Sp1 transcriptional activation subunit 6)(CRSP complex subunit 6)(Transcriptional coactivator CRSP77)(Vitamin D3 receptor-interacting protein complex 80 kDa component)(DRIP80)(Thyroid hormone receptor-associated protein complex 80 kDa component)(Trap80)(Activator-recruited cofactor 77 kDa co…	Q9NVC6	MED17	-	NO	-	TFTC-type histone acetyl transferase complex|PubMed:11931763
ENSG00000189079	AT-rich interactive domain-containing protein 2 (ARID domain-containing protein 2)(BRG1-associated factor 200)(BAF200)(Zinc finger protein with activation potential)(Zipzap/p200) [Source:UniProtKB/Swiss-Prot;Acc:Q68CP9]	Q96SQ4	ARID2	ARID	NO	-	PBAF complex (Polybromo- and BAF containing complex)|PubMed:11078522
ENSG00000174579	Male-specific lethal 2-like 1 (MSL2-like 1)(Male-specific lethal-2 homolog 1)(MSL-2)(RING finger protein 184) [Source:UniProtKB/Swiss-Prot;Acc:Q9HCI7]	Q9HCI7	MSL2	-	NO	-	MSL complex|PubMed:16227571
ENSG00000140332	Transducin-like enhancer protein 3 (ESG3) [Source:UniProtKB/Swiss-Prot;Acc:Q04726]	Q04726	TLE3	TLE_N,WD40	NO	-	NK-3-Groucho-HIPK2-SIN3A-RbpA48-HDAC1 complex;TLE-Histone H3 complex|PubMed:10559189;9334241
ENSG00000134046	Methyl-CpG-binding domain protein 2 (Methyl-CpG-binding protein MBD2)(Demethylase)(DMTase) [Source:UniProtKB/Swiss-Prot;Acc:Q9UBB5]	Q69YZ5	MBD2	MBD	NO	-	HDAC1-associated protein complex;SNF2h-cohesin-NuRD complex;LARC complex (LCR-associated remodeling complex);HDAC1-associated core complex cII;MeCP1 complex|PubMed:11102443;12198550;16217013;11102443;11756549
ENSG00000171681	Activating transcription factor 7-interacting protein 1 (ATFa-associated modulator)(hAM)(ATF-interacting protein)(ATF-IP)(MBD1-containing chromatin-associated factor 1)(P621) [Source:UniProtKB/Swiss-Prot;Acc:Q6VMQ6]	Q6VMQ6	ATF7IP	fn3	NO	-	SETDB1-containing HMTase complex;MBD1-MCAF1-SETDB1 complex;MBD1-MCAF complex|PubMed:14536086;15691849;12665582
ENSG00000104953	Transducin-like enhancer protein 6 [Source:UniProtKB/Swiss-Prot;Acc:Q9H808]	Q9H808	TLE6	WD40	NO	-	NK-3-Groucho-HIPK2-SIN3A-RbpA48-HDAC1 complex|PubMed:10559189
ENSG00000112592	TATA-box-binding protein (TATA-box factor)(TATA-binding factor)(TATA sequence-binding protein)(Transcription initiation factor TFIID TBP subunit) [Source:UniProtKB/Swiss-Prot;Acc:P20226]	P20226	TBP	TBP	NO	-	RNA polymerase II complex, chromatin structure modifying;ALL-1 supercomplex|PubMed:9710619;12453419
ENSG00000112237	Cyclin-C (hSRB11) [Source:UniProtKB/Swiss-Prot;Acc:P24863]	Q7Z4L3	CCNC	Cyclin_N	NO	-	RNA polymerase II complex, chromatin structure modifying|PubMed:9710619
ENSG00000166669	Activating transcription factor 7-interacting protein 2 (MBD1-containing chromatin-associated factor 2) [Source:UniProtKB/Swiss-Prot;Acc:Q5U623]	Q5U623	ATF7IP2	-	NO	-	SP1-MCAF2 complex|PubMed:15691849
ENSG00000203852	Histone H3.2 (H3/m)(H3/o) [Source:UniProtKB/Swiss-Prot;Acc:Q71DI3]	Q71DI3	HIST2H3A	Histone	NO	-	TLE-Histone H3 complex|PubMed:9334241
ENSG00000072501	Structural maintenance of chromosomes protein 1A (SMC1alpha protein)(Sb1.8) [Source:UniProtKB/Swiss-Prot;Acc:Q14683]	Q14683	SMC1A	SMC_N,KID,SMC_hinge	NO	-	SNF2h-cohesin-NuRD complex|PubMed:12198550
ENSG00000008838	Mediator of RNA polymerase II transcription subunit 24 (Mediator complex subunit 24)(Thyroid hormone receptor-associated protein complex 100 kDa component)(hTRAP100)(Trap100)(Thyroid hormone receptor-associated protein 4)(Vitamin D3 receptor-interacting protein complex component DRIP100)(Activator-recruited cofactor 100 kDa component)(ARC100)(Cofactor required for Sp1 transcriptional activation s…	O75448	THRAP4	-	NO	-	TFTC-type histone acetyl transferase complex|PubMed:11931763
ENSG00000092199	Heterogeneous nuclear ribonucleoproteins C1/C2 (hnRNP C1 / hnRNP C2) [Source:UniProtKB/Swiss-Prot;Acc:P07910]	P07910	HNRNPC	RRM_1	NO	-	LARC complex (LCR-associated remodeling complex)|PubMed:16217013
ENSG00000184009	Actin, cytoplasmic 2 (Gamma-actin) [Source:UniProtKB/Swiss-Prot;Acc:P63261]	Q9UE89	ACTG1	Actin	NO	-	PBAF complex (Polybromo- and BAF containing complex);BAF complex|PubMed:11078522;11078522
ENSG00000140382	High mobility group protein 20A (HMG box-containing protein 20A)(HMG domain-containing protein HMGX1) [Source:UniProtKB/Swiss-Prot;Acc:Q9NP66]	Q9NP66	HMG20A	HMG_box	NO	-	LSD1 complex|PubMed:16140033
ENSG00000108604	SWI/SNF-related matrix-associated actin-dependent regulator of chromatin subfamily D member 2 (60 kDa BRG-1/Brm-associated factor subunit B)(BRG1-associated factor 60B) [Source:UniProtKB/Swiss-Prot;Acc:Q92925]	Q92925	SMARCD2	SWIB	NO	-	RNA polymerase II complex, chromatin structure modifying;BRM-SIN3A complex;EBAFb complex;SWI-SNF chromatin remodeling-related-BRCA1 complex;BRG1-SIN3A complex;LARC complex (LCR-associated remodeling complex);BRM-SIN3A-HDAC complex;EBAFa complex|PubMed:9710619;11238380;12665591;10943845;11238380;16217013;14559996;12665591
ENSG00000175550	Dr1-associated corepressor (Dr1-associated protein 1)(Negative co-factor 2-alpha)(NC2-alpha) [Source:UniProtKB/Swiss-Prot;Acc:Q14919]	Q14919	DRAP1	Histone,CBFD_NFYB_HMF	NO	-	RNA polymerase II complex, chromatin structure modifying|PubMed:9710619
ENSG00000096384	Heat shock protein HSP 90-beta (HSP 90)(HSP 84) [Source:UniProtKB/Swiss-Prot;Acc:P08238]	Q9H6X9	HSP90AB1	HATPase_c,HSP90	NO	-	HCF-1 complex|PubMed:12670868
ENSG00000132300	Pentatricopeptide repeat-containing protein 3, mitochondrial Precursor (Transformation-related gene 15 protein)(TRG-15) [Source:UniProtKB/Swiss-Prot;Acc:Q96EY7]	Q96EY7	PTCD3	PPR	NO	-	H2AX complex II|PubMed:16522924
ENSG00000205307	Histone deacetylase complex subunit SAP25 (Sin3-associated polypeptide, 25 kDa)(Sin3 corepressor complex subunit SAP25) [Source:UniProtKB/Swiss-Prot;Acc:Q8TEE9]	Q8TEE9	AC069281.6-202	-	NO	-	SIN3-SAP25 complex|PubMed:16449650
ENSG00000077080	Actin-like protein 6B (53 kDa BRG1-associated factor B)(Actin-related protein Baf53b)(ArpNalpha) [Source:UniProtKB/Swiss-Prot;Acc:O94805]	O94805	ACTL6B	Actin	NO	-	PBAF complex (Polybromo- and BAF containing complex);p400-associated complex;BAF complex|PubMed:11078522;11509179;11078522
ENSG00000111707	Sin3 histone deacetylase corepressor complex component SDS3 (Suppressor of defective silencing 3 protein homolog)(45 kDa Sin3-associated polypeptide) [Source:UniProtKB/Swiss-Prot;Acc:Q9H7L9]	Q9H7L9	SUDS3	Sds3	NO	-	SIN3-SAP25 complex;HCF-1 complex;ING2 complex|PubMed:16449650;12670868;16387653
ENSG00000080824	Heat shock protein HSP 90-alpha (HSP 86)(Renal carcinoma antigen NY-REN-38) [Source:UniProtKB/Swiss-Prot;Acc:P07900]	Q96HX7	HSP90AA1	HATPase_c,HSP90	NO	-	HCF-1 complex|PubMed:12670868
ENSG00000197157	Staphylococcal nuclease domain-containing protein 1 (p100 co-activator)(100 kDa coactivator)(EBNA2 coactivator p100)(Tudor domain-containing protein 11) [Source:UniProtKB/Swiss-Prot;Acc:Q7KZF4]	Q7KZF4	SND1	SNase,TUDOR	NO	-	STAT6-p100-RHA complex|PubMed:16914450
ENSG00000109971	Heat shock cognate 71 kDa protein (Heat shock 70 kDa protein 8) [Source:UniProtKB/Swiss-Prot;Acc:P11142]	Q9NZ87	HSPA8	HSP70	NO	-	HCF-1 complex|PubMed:12670868
ENSG00000133884	Zinc finger protein ubi-d4 (Requiem)(Apoptosis response zinc finger protein)(D4, zinc and double PHD fingers family 2) [Source:UniProtKB/Swiss-Prot;Acc:Q92785]	Q92785	DPF2	zf-C2H2,PHD	NO	-	LARC complex (LCR-associated remodeling complex)|PubMed:16217013
ENSG00000196781	Transducin-like enhancer protein 1 (ESG1)(E(Sp1) homolog) [Source:UniProtKB/Swiss-Prot;Acc:Q04724]	Q04724	TLE1	TLE_N,WD40	NO	-	NK-3-Groucho-HIPK2-SIN3A-RbpA48-HDAC1 complex;TLE-Histone H3 complex|PubMed:10559189;9334241
ENSG00000125686	Mediator of RNA polymerase II transcription subunit 1 (Mediator complex subunit 1)(Peroxisome proliferator-activated receptor-binding protein)(PPAR-binding protein)(PBP)(Thyroid hormone receptor-associated protein complex 220 kDa component)(Trap220)(Thyroid receptor-interacting protein 2)(TRIP-2)(p53 regulatory protein RB18A)(Vitamin D receptor-interacting protein complex component DRIP205)(Activ…	Q15648	PPARBP	-	NO	-	TFTC-type histone acetyl transferase complex|PubMed:11931763
ENSG00000099995	Splicing factor 3 subunit 1 (Spliceosome-associated protein 114)(SAP 114)(SF3a120) [Source:UniProtKB/Swiss-Prot;Acc:Q15459]	Q15459	SF3A1	Surp,ubiquitin	NO	-	NCOR1 complex|PubMed:11013263
ENSG00000147133	Transcription initiation factor TFIID subunit 1 (EC 2.7.11.1)(Transcription initiation factor TFIID 250 kDa subunit)(TAF(II)250)(TAFII-250)(TAFII250)(TBP-associated factor 250 kDa)(p250)(Cell cycle gene 1 protein) [Source:UniProtKB/Swiss-Prot;Acc:P21675]	P21675	TAF1	TBP-binding,Bromodomain	NO	-	ALL-1 supercomplex|PubMed:12453419
ENSG00000147130	Zinc finger MYM-type protein 3 (Zinc finger protein 261) [Source:UniProtKB/Swiss-Prot;Acc:Q14202]	Q14202	ZMYM3	zf-FCS	NO	-	XFIM complex;anti-BHC110 complex;anti-HDAC2 complex|PubMed:12493763;12493763;12493763
ENSG00000181222	DNA-directed RNA polymerase II subunit RPB1 (RNA polymerase II subunit B1)(EC 2.7.7.6)(DNA-directed RNA polymerase II subunit A)(DNA-directed RNA polymerase III largest subunit) [Source:UniProtKB/Swiss-Prot;Acc:P24928]	P24928	POLR2A	RNA_pol_Rpb1_1,RNA_pol_Rpb1_2,RNA_pol_Rpb1_3,RNA_pol_Rpb1_4,RNA_pol_Rpb1_5,RNA_pol_Rpb1_6,RNA_pol_Rpb1_7,RNA_pol_Rpb1_R	NO	-	RNA polymerase II complex, chromatin structure modifying|PubMed:9710619
ENSG00000132153	Putative ATP-dependent RNA helicase DHX30 (EC 3.6.1.-)(DEAH box protein 30) [Source:UniProtKB/Swiss-Prot;Acc:Q7L2E3]	Q7L2E3	DHX30	dsrm,DEAD,Helicase_C,HA2,DUF1605	NO	-	H2AX complex I|PubMed:16522924
ENSG00000118007	Cohesin subunit SA-1 (Stromal antigen 1)(SCC3 homolog 1) [Source:UniProtKB/Swiss-Prot;Acc:Q8WVM7]	Q8WVM7	STAG1	STAG	NO	-	SNF2h-cohesin-NuRD complex|PubMed:12198550
ENSG00000085224	Transcriptional regulator ATRX (EC 3.6.1.-)(ATP-dependent helicase ATRX)(X-linked helicase II)(X-linked nuclear protein)(XNP)(Znf-HX) [Source:UniProtKB/Swiss-Prot;Acc:P46100]	Q5JX93	ATRX	SNF2_N,Helicase_C	NO	-	ATRX-DAXX complex|PubMed:14990586
ENSG00000159259	Chromatin assembly factor 1 subunit B (CAF-1 subunit B)(Chromatin assembly factor I p60 subunit)(CAF-I 60 kDa subunit)(CAF-Ip60)(M-phase phosphoprotein 7) [Source:UniProtKB/Swiss-Prot;Acc:Q13112]	Q13112	CHAF1B	WD40	NO	-	ASF1-histone containing complex;ASF1-interacting protein complex;Chromatin assembly complex (CAF-1 complex)|PubMed:15664198;15664198;7600578
ENSG00000167034	Homeobox protein Nkx-3.1 (Homeobox protein NK-3 homolog A) [Source:UniProtKB/Swiss-Prot;Acc:Q99801]	Q99801	NKX3-1	Homeobox	NO	-	NK-3-Groucho-HIPK2-SIN3A-RbpA48-HDAC1 complex|PubMed:10559189
ENSG00000065717	Transducin-like enhancer protein 2 (ESG2) [Source:UniProtKB/Swiss-Prot;Acc:Q04725]	Q04725	TLE2	TLE_N,WD40	NO	-	NK-3-Groucho-HIPK2-SIN3A-RbpA48-HDAC1 complex;TLE-Histone H3 complex|PubMed:10559189;9334241
ENSG00000165934	Cleavage and polyadenylation specificity factor subunit 2 (Cleavage and polyadenylation specificity factor 100 kDa subunit)(CPSF 100 kDa subunit) [Source:UniProtKB/Swiss-Prot;Acc:Q9P2I0]	Q9P2I0	CPSF2	RMMBL,Lactamase_B	NO	-	ALL-1 supercomplex|PubMed:12453419
ENSG00000138385	Lupus La protein (Sjoegren syndrome type B antigen)(SS-B)(La ribonucleoprotein)(La autoantigen) [Source:UniProtKB/Swiss-Prot;Acc:P05455]	Q9UMH7	SSB	La,RRM_1,RRM_3	NO	-	H2AX complex, isolated from cells without IR exposure|PubMed:16522924
ENSG00000174744	Breast cancer metastasis-suppressor 1 [Source:UniProtKB/Swiss-Prot;Acc:Q9HCU9]	Q6IAI2	BRMS1	Sds3	NO	-	BRMS1-SIN3-HDAC complex;ING2 complex|PubMed:14581478;16387653
ENSG00000115677	Vigilin (High density lipoprotein-binding protein)(HDL-binding protein) [Source:UniProtKB/Swiss-Prot;Acc:Q00341]	Q00341	HDLBP	KH_1	NO	-	DHX9-ADAR-vigilin-DNA-PK-Ku antigen complex|PubMed:15723802
ENSG00000088305	DNA (cytosine-5)-methyltransferase 3B (Dnmt3b)(EC 2.1.1.37)(DNA methyltransferase HsaIIIB)(DNA MTase HsaIIIB)(M.HsaIIIB) [Source:UniProtKB/Swiss-Prot;Acc:Q9UBC3]	Q59H79	DNMT3B	PWWP,DNA_methylase	NO	-	DNMT3B complex|PubMed:15148359
ENSG00000139618	Breast cancer type 2 susceptibility protein (Fanconi anemia group D1 protein) [Source:UniProtKB/Swiss-Prot;Acc:P51587]	Q9H4L3	BRCA2	BRCA2,BRCA-2_helical,BRCA-2_OB1,Tower,BRCA-2_OB3	NO	-	BRAF53-BRCA2 complex|PubMed:11207365
ENSG00000092201	FACT complex subunit SPT16 (Facilitates chromatin transcription complex subunit SPT16)(hSPT16)(FACT 140 kDa subunit)(FACTp140)(Chromatin-specific transcription elongation factor 140 kDa subunit) [Source:UniProtKB/Swiss-Prot;Acc:Q9Y5B9]	Q9Y5B9	SUPT16H	Peptidase_M24,SPT16,Rtt106	NO	-	H2AX complex, isolated from cells without IR exposure;FACT complex;WINAC complex;FACT-NEK9 complex|PubMed:16522924;10421373;12837248;14660563
ENSG00000100084	Protein HIRA (TUP1-like enhancer of split protein 1) [Source:UniProtKB/Swiss-Prot;Acc:P54198]	P54198	HIRA	WD40,Hira	NO	-	ASF1-interacting protein complex|PubMed:15664198
ENSG00000077097	DNA topoisomerase 2-beta (EC 5.99.1.3)(DNA topoisomerase II, beta isozyme) [Source:UniProtKB/Swiss-Prot;Acc:Q02880]	Q02880	TOP2B	HATPase_c,DNA_gyraseB,DNA_topoisoIV,DTHCT	NO	-	WINAC complex|PubMed:12837248
ENSG00000180182	Mediator of RNA polymerase II transcription subunit 14 (Mediator complex subunit 14)(Cofactor required for Sp1 transcriptional activation subunit 2)(CRSP complex subunit 2)(Transcriptional coactivator CRSP150)(Vitamin D3 receptor-interacting protein complex 150 kDa component)(DRIP150)(Thyroid hormone receptor-associated protein complex 170 kDa component)(Trap170)(Activator-recruited cofactor 150 …	O60244	MED14	MED14	NO	-	TFTC-type histone acetyl transferase complex|PubMed:11931763
ENSG00000085231	Transcription initiation factor TFIID subunit 9 (Transcription initiation factor TFIID 31 kDa subunit)(TAFII-31)(TAFII-32)(TAFII32)(RNA polymerase II TBP-associated factor subunit G)(STAF31/32) [Source:UniProtKB/Swiss-Prot;Acc:Q16594]	Q16594	TAF9	TFIID-31kDa	NO	-	TFTC complex (TATA-binding protein-free TAF-II-containing complex);STAGA complex (SPT3-TAF9-GCN5 acetyltransferase complex);PCAF complex;GCN5-TRRAP histone acetyltransferase complex;ALL-1 supercomplex;STAGA core complex (SPT3-TAF9-GCN5 acetyltransferase complex)|PubMed:10591645;15115762;9885574;16260778;12453419;9726987
ENSG00000145088	ELL-associated factor 2 (Testosterone-regulated apoptosis inducer and tumor suppressor protein) [Source:UniProtKB/Swiss-Prot;Acc:Q96CJ1]	Q96CJ1	EAF2	-	NO	-	SRCAP-associated chromatin remodeling complex|PubMed:15647280
ENSG00000153487	Inhibitor of growth protein 1 [Source:UniProtKB/Swiss-Prot;Acc:Q9UK53]	Q5T9H1	ING1	PHD	NO	-	SIN3-ING1b-complex II;SIN3-ING1b-complex I;p33ING1b-HDAC1 complex;ING1-p300-PCNA complex|PubMed:11784859;11784859;12015309;12015309
ENSG00000125755	Symplekin [Source:UniProtKB/Swiss-Prot;Acc:Q92797]	Q92797	SYMPK	HEAT	NO	-	ALL-1 supercomplex|PubMed:12453419
ENSG00000152944	Mediator of RNA polymerase II transcription subunit 21 (Mediator complex subunit 21)(RNA polymerase II holoenzyme component SRB7)(RNAPII complex component SRB7)(hSrb7) [Source:UniProtKB/Swiss-Prot;Acc:Q13503]	Q13503	MED21	-	NO	-	RNA polymerase II complex, chromatin structure modifying|PubMed:9710619
ENSG00000108264	Transcriptional adapter 2-alpha (Transcriptional adapter 2-like)(ADA2-like protein) [Source:UniProtKB/Swiss-Prot;Acc:O75478]	O75478	TADA2L	Myb_DNA-binding,SWIRM	NO	-	PCAF complex|PubMed:9885574
ENSG00000198558	Histone H4 [Source:UniProtKB/Swiss-Prot;Acc:P62805]	Q6NWP7	HIST1H4L	Histone	NO	-	H2AX complex, isolated from cells without IR exposure;H2AX complex II|PubMed:16522924;16522924
ENSG00000105011	Histone chaperone ASF1B (Anti-silencing function protein 1 homolog B)(hAsf1)(hAsf1b)(CCG1-interacting factor A-II)(CIA-II)(hCIA-II) [Source:UniProtKB/Swiss-Prot;Acc:Q9NVP2]	Q9NVP2	ASF1B	ASF1_hist_chap	NO	-	ASF1-histone containing complex;ASF1-interacting protein complex|PubMed:15664198;15664198
ENSG00000102882	Mitogen-activated protein kinase 3 (EC 2.7.11.24)(Extracellular signal-regulated kinase 1)(ERK-1)(Insulin-stimulated MAP2 kinase)(MAP kinase 1)(MAPK 1)(p44-ERK1)(ERT2)(p44-MAPK)(Microtubule-associated protein 2 kinase) [Source:UniProtKB/Swiss-Prot;Acc:P27361]	Q9BWJ1	MAPK3	Pkinase	NO	-	HDAC4-ERK1 complex|PubMed:11114188
ENSG00000175221	Mediator of RNA polymerase II transcription subunit 16 (Mediator complex subunit 16)(Thyroid hormone receptor-associated protein complex 95 kDa component)(Trap95)(Thyroid hormone receptor-associated protein 5)(Vitamin D3 receptor-interacting protein complex component DRIP92) [Source:UniProtKB/Swiss-Prot;Acc:Q9Y2X0]	Q9Y2X0	MED16	WD40	NO	-	TFTC-type histone acetyl transferase complex|PubMed:11931763
ENSG00000196284	Transcription initiation protein SPT3 homolog (SPT3-like protein) [Source:UniProtKB/Swiss-Prot;Acc:O75486]	O75486	SUPT3H	TFIID-18kDa	NO	-	STAGA complex (SPT3-TAF9-GCN5 acetyltransferase complex);PCAF complex;TFTC complex (TATA-binding protein-free TAF-II-containing complex);STAGA core complex (SPT3-TAF9-GCN5 acetyltransferase complex);GCN5-TRRAP histone acetyltransferase complex|PubMed:15115762;9885574;10591645;9726987;16260778
ENSG00000091831	Estrogen receptor (ER)(Estradiol receptor)(ER-alpha)(Nuclear receptor subfamily 3 group A member 1) [Source:UniProtKB/Swiss-Prot;Acc:P03372]	Q9UE35	ESR1	Oest_recep,zf-C4,Hormone_recep	NO	-	TFTC-type histone acetyl transferase complex|PubMed:11931763
ENSG00000127511	Paired amphipathic helix protein Sin3b (Transcriptional corepressor Sin3b)(Histone deacetylase complex subunit Sin3b) [Source:UniProtKB/Swiss-Prot;Acc:O75182]	O75182	SIN3B	PAH,HDAC_interact	NO	-	BRMS1-SIN3-HDAC complex;NCOR-SIN3-RPD3 complex;MTA2 complex;HCF-1 complex;anti-HDAC2 complex|PubMed:14581478;9139820;12920132;12670868;12493763
ENSG00000131788	E3 SUMO-protein ligase PIAS3 (Protein inhibitor of activated STAT protein 3) [Source:UniProtKB/Swiss-Prot;Acc:Q9Y6X2]	Q6IAR4	PIAS3	SAP,zf-MIZ	NO	-	PIAS3-SMAD3-P300 complex|PubMed:14691252
ENSG00000178691	Polycomb protein SUZ12 (Suppressor of zeste 12 protein homolog)(Joined to JAZF1 protein)(Chromatin precipitated E2F target 9 protein)(ChET 9 protein) [Source:UniProtKB/Swiss-Prot;Acc:Q15022]	Q15022	SUZ12	-	NO	-	EED-EZH2 complex;Polycomb repressive complex 2 (PRC2)|PubMed:12351676;15099518
ENSG00000121741	Zinc finger MYM-type protein 2 (Zinc finger protein 198)(Fused in myeloproliferative disorders protein)(Rearranged in atypical myeloproliferative disorder protein) [Source:UniProtKB/Swiss-Prot;Acc:Q9UBW7]	Q9UBW7	ZMYM2	zf-FCS	NO	-	LSD1 complex;anti-BHC110 complex;anti-HDAC2 complex|PubMed:16140033;12493763;12493763
ENSG00000106829	Transducin-like enhancer protein 4 [Source:UniProtKB/Swiss-Prot;Acc:Q04727]	Q04727	TLE4	TLE_N,WD40	NO	-	NK-3-Groucho-HIPK2-SIN3A-RbpA48-HDAC1 complex;TLE-Histone H3 complex|PubMed:10559189;9334241
ENSG00000119760	STAGA complex 65 subunit gamma (STAF65gamma)(SPTF-associated factor 65 gamma)(Suppressor of Ty 7-like)(Adenocarcinoma antigen ART1) [Source:UniProtKB/Swiss-Prot;Acc:O94864]	O94864	SUPT7L	Bromo_TP	NO	-	STAGA complex (SPT3-TAF9-GCN5 acetyltransferase complex)|PubMed:15115762
ENSG00000167670	Chromatin assembly factor 1 subunit A (CAF-1 subunit A)(Chromatin assembly factor I p150 subunit)(CAF-I 150 kDa subunit)(CAF-Ip150) [Source:UniProtKB/Swiss-Prot;Acc:Q13111]	Q6NXG5	CHAF1A	-	NO	-	WINAC complex;Chromatin assembly complex (CAF-1 complex);ASF1-interacting protein complex;Replication-coupled CAF-1-MBD1-ETDB1 complex|PubMed:12837248;7600578;15664198;15327775
ENSG00000060138	DNA-binding protein A (Cold shock domain-containing protein A)(Single-strand DNA-binding protein NF-GMB) [Source:UniProtKB/Swiss-Prot;Acc:P16989]	Q96GD7	CSDA	CSD	NO	-	H2AX complex II|PubMed:16522924
ENSG00000170365	Mothers against decapentaplegic homolog 1 (Mothers against DPP homolog 1)(Mad-related protein 1)(SMAD 1)(hSMAD1)(Transforming growth factor-beta-signaling protein 1)(BSP-1)(JV4-1) [Source:UniProtKB/Swiss-Prot;Acc:Q15797]	Q15797	SMAD1	MH1,MH2	NO	-	SMAD1-CBP complex|PubMed:10673036
ENSG00000080503	Probable global transcription activator SNF2L2 (EC 3.6.1.-)(ATP-dependent helicase SMARCA2)(SNF2-alpha)(SWI/SNF-related matrix-associated actin-dependent regulator of chromatin subfamily A member 2)(hBRM) [Source:UniProtKB/Swiss-Prot;Acc:P51531]	P51531	SMARCA2	QLQ,HSA,BRK,SNF2_N,Helicase_C,Bromodomain	NO	-	RNA polymerase II complex, chromatin structure modifying;BRM-SIN3A complex;SWI-SNF chromatin remodeling-related-BRCA1 complex;BRM-SIN3A-HDAC complex;BAF complex;ALL-1 supercomplex;WINAC complex|PubMed:9710619;11238380;10943845;14559996;11073988;12453419;12837248
ENSG00000173889	Polyhomeotic-like protein 3 (Homolog of polyhomeotic 3)(hPH3)(Early development regulatory protein 3) [Source:UniProtKB/Swiss-Prot;Acc:Q8NDX5]	Q8NDX5	PHC3	SAM_2,SAM_1	NO	-	Polycomb repressive complex 1 (PRC1, hPRC-H)|PubMed:12167701
ENSG00000119638	Serine/threonine-protein kinase Nek9 (EC 2.7.11.1)(Never in mitosis A-related kinase 9)(NimA-related protein kinase 9)(Nercc1 kinase)(NIMA-related kinase 8)(Nek8) [Source:UniProtKB/Swiss-Prot;Acc:Q8TD19]	Q6PKF2	NEK9	Pkinase,RCC1	NO	-	FACT-NEK9 complex|PubMed:14660563
ENSG00000113916	B-cell lymphoma 6 protein (BCL-6)(Zinc finger protein 51)(LAZ-3 protein)(BCL-5)(Zinc finger and BTB domain-containing protein 27) [Source:UniProtKB/Swiss-Prot;Acc:P41182]	P41182	BCL6	BTB,zf-C2H2	NO	-	Mi-2/NuRD-MTA2 complex;BCL6-HDAC4 complex;BCL6-HDAC7 complex;Mi2/NuRD-BCL6-MTA3 complex;BCL6-HDAC5 complex|PubMed:15454082;11929873;11929873;15454082;11929873
ENSG00000203813	Histone H3.1 (H3/a)(H3/b)(H3/c)(H3/d)(H3/f)(H3/h)(H3/i)(H3/j)(H3/k)(H3/l) [Source:UniProtKB/Swiss-Prot;Acc:P68431]	P68431	HIST1H3H	Histone	NO	-	ASF1-histone containing complex;ASF1-interacting protein complex;TLE-Histone H3 complex|PubMed:15664198;15664198;9334241
ENSG00000101972	Cohesin subunit SA-2 (Stromal antigen 2)(SCC3 homolog 2) [Source:UniProtKB/Swiss-Prot;Acc:Q8N3U4]	Q8N3U4	STAG2	STAG	NO	-	SNF2h-cohesin-NuRD complex|PubMed:12198550
ENSG00000196363	WD repeat-containing protein 5 (BMP2-induced 3-kb gene protein) [Source:UniProtKB/Swiss-Prot;Acc:P61964]	P61964	WDR5	WD40	NO	-	Set1A complex;Menin-associated histone methyltransferase complex;Set1B complex;HCF-1 complex;ALL-1 supercomplex;MLL-HCF complex|PubMed:17355966;14992727;17355966;12670868;12453419;15199122
ENSG00000215292	Heat shock 70 kDa protein 1 (HSP70.1)(HSP70-1/HSP70-2) [Source:UniProtKB/Swiss-Prot;Acc:P08107]	Q9UQC1	AL662834.8-212	HSP70	NO	-	LSD1 complex;Polycomb repressive complex 1 (PRC1, hPRC-H)|PubMed:16140033;12167701
ENSG00000181163	Nucleophosmin (NPM)(Nucleolar phosphoprotein B23)(Numatrin)(Nucleolar protein NO38) [Source:UniProtKB/Swiss-Prot;Acc:P06748]	Q9NX34	NPM1	Nucleoplasmin	NO	-	H2AX complex, isolated from cells without IR exposure;H2AX complex II;H2AX complex I|PubMed:16522924;16522924;16522924
ENSG00000100916	Breast cancer metastasis-suppressor 1-like protein (BRMS1-homolog protein p40)(BRMS1-like protein p40) [Source:UniProtKB/Swiss-Prot;Acc:Q5PSV4]	Q5PSV4	BRMS1L	Sds3	NO	-	ING2 complex|PubMed:16387653
ENSG00000198668	Calmodulin (CaM) [Source:UniProtKB/Swiss-Prot;Acc:P62158]	Q96HY3	CALM1	efhand	NO	-	H2AX complex, isolated from cells without IR exposure|PubMed:16522924
ENSG00000116062	DNA mismatch repair protein Msh6 (MutS-alpha 160 kDa subunit)(G/T mismatch-binding protein)(GTMBP)(GTBP)(p160) [Source:UniProtKB/Swiss-Prot;Acc:P52701]	Q6LAI4	MSH6	PWWP,MutS_I,MutS_II,MutS_III,MutS_IV,MutS_V	NO	-	GCN5-TRRAP histone acetyltransferase complex|PubMed:16260778
ENSG00000067334	Deoxynucleotidyltransferase terminal-interacting protein 2 (Terminal deoxynucleotidyltransferase-interacting factor 2)(TdT-interacting factor 2)(Estrogen receptor-binding protein)(LPTS-interacting protein 2)(LPTS-RP2) [Source:UniProtKB/Swiss-Prot;Acc:Q5QJE6]	Q86WX9	DNTTIP2	Fcf2	NO	-	TDT-TDIF2-core-histone complex|PubMed:12786946
ENSG00000136715	Histone deacetylase complex subunit SAP130 (130 kDa Sin3-associated polypeptide)(Sin3-associated polypeptide p130) [Source:UniProtKB/Swiss-Prot;Acc:Q9H0E3]	Q9H0E3	SAP130	-	NO	-	SIN3-SAP25 complex;ING2 complex|PubMed:16449650;16387653
ENSG00000196419	ATP-dependent DNA helicase 2 subunit 1 (ATP-dependent DNA helicase II 70 kDa subunit)(Lupus Ku autoantigen protein p70)(Ku70)(70 kDa subunit of Ku antigen)(Thyroid-lupus autoantigen)(TLAA)(CTC box-binding factor 75 kDa subunit)(CTCBF)(CTC75)(DNA-repair protein XRCC6) [Source:UniProtKB/Swiss-Prot;Acc:P12956]	Q6IC76	XRCC6	Ku_N,Ku,Ku_C,SAP	NO	-	DHX9-ADAR-vigilin-DNA-PK-Ku antigen complex|PubMed:15723802
ENSG00000169554	Zinc finger E-box-binding homeobox 2 (Zinc finger homeobox protein 1b)(Smad-interacting protein 1)(SMADIP1) [Source:UniProtKB/Swiss-Prot;Acc:O60315]	O60315	ZEB2	zf-C2H2	NO	-	CtBP complex|PubMed:12700765
ENSG00000125944	Heterogeneous nuclear ribonucleoprotein R (hnRNP R) [Source:UniProtKB/Swiss-Prot;Acc:O43390]	Q9BV64	HNRNPR	RRM_1	NO	-	H2AX complex, isolated from cells without IR exposure|PubMed:16522924
ENSG00000064313	Transcription initiation factor TFIID subunit 2 (Transcription initiation factor TFIID 150 kDa subunit)(TBP-associated factor 150 kDa)(TAFII-150)(TAFII150)(150 kDa cofactor of initiator function)(RNA polymerase II TBP-associated factor subunit B) [Source:UniProtKB/Swiss-Prot;Acc:Q6P1X5]	Q6P1X5	TAF2	Peptidase_M1	NO	-	TFTC complex (TATA-binding protein-free TAF-II-containing complex)|PubMed:10591645
ENSG00000166949	Mothers against decapentaplegic homolog 3 (Mad3)(hMAD-3)(Mothers against DPP homolog 3)(SMAD 3)(hSMAD3)(JV15-2) [Source:UniProtKB/Swiss-Prot;Acc:P84022]	P84022	SMAD3	MH1,MH2	NO	-	PIAS3-SMAD3-P300 complex|PubMed:14691252
ENSG00000124782	RAS-responsive element-binding protein 1 (RREB-1)(Raf-responsive zinc finger protein LZ321)(Zinc finger motif-enhancer binding-protein 1)(Zep-1)(Finger protein in nuclear bodies) [Source:UniProtKB/Swiss-Prot;Acc:Q92766]	Q92766	RREB1	zf-C2H2	NO	-	LSD1 complex;CtBP complex|PubMed:16140033;12700765
ENSG00000047315	DNA-directed RNA polymerase II subunit RPB2 (EC 2.7.7.6)(DNA-directed RNA polymerase II subunit B)(RNA polymerase II subunit B2)(RNA polymerase II subunit 2)(DNA-directed RNA polymerase II 140 kDa polypeptide) [Source:UniProtKB/Swiss-Prot;Acc:P30876]	P30876	POLR2B	RNA_pol_Rpb2_1,RNA_pol_Rpb2_2,RNA_pol_Rpb2_3,RNA_pol_Rpb2_4,RNA_pol_Rpb2_5,RNA_pol_Rpb2_6,RNA_pol_Rpb2_7	NO	-	Menin-associated histone methyltransferase complex|PubMed:14992727
ENSG00000188486	Histone H2A.x (H2a/x) [Source:UniProtKB/Swiss-Prot;Acc:P16104]	P16104	H2AFX	Histone	NO	-	H2AX complex, isolated from cells without IR exposure;H2AX complex I;H2AX complex II|PubMed:16522924;16522924;16522924
ENSG00000070756	Polyadenylate-binding protein 1 (Poly(A)-binding protein 1)(PABP 1) [Source:UniProtKB/Swiss-Prot;Acc:P11940]	P11940	PABPC1	RRM_1,PABP	NO	-	H2AX complex, isolated from cells without IR exposure|PubMed:16522924
ENSG00000012048	Breast cancer type 1 susceptibility protein (RING finger protein 53) [Source:UniProtKB/Swiss-Prot;Acc:P38398]	Q9UE29	BRCA1	zf-MIZ,zf-C3HC4,BRCT	NO	-	SWI-SNF chromatin remodeling-related-BRCA1 complex;GCN5-TRRAP histone acetyltransferase complex|PubMed:10943845;16260778
ENSG00000009954	Bromodomain adjacent to zinc finger domain protein 1B (Williams-Beuren syndrome chromosomal region 9 protein)(Williams syndrome transcription factor)(hWALP2) [Source:UniProtKB/Swiss-Prot;Acc:Q9UIG0]	Q86UJ6	BAZ1B	PHD,Bromodomain	NO	-	WINAC complex;WICH complex|PubMed:12837248;11980720
ENSG00000111752	Polyhomeotic-like protein 1 (hPH1)(Early development regulatory protein 1) [Source:UniProtKB/Swiss-Prot;Acc:P78364]	Q9UQ30	PHC1	SAM_2,SAM_1	NO	-	Polycomb repressive complex 1 (PRC1, hPRC-H)|PubMed:12167701
ENSG00000099937	Heparin cofactor 2 Precursor (Heparin cofactor II)(HC-II)(Protease inhibitor leuserpin 2)(HLS2) [Source:UniProtKB/Swiss-Prot;Acc:P05546]	Q8IVC0	SERPIND1	Serpin	NO	-	MLL-HCF complex|PubMed:15199122
ENSG00000137947	Transcription initiation factor IIB (General transcription factor TFIIB)(S300-II) [Source:UniProtKB/Swiss-Prot;Acc:Q00403]	Q00403	GTF2B	TFIIB_Zn_Ribbon,TFIIB	NO	-	RNA polymerase II complex, chromatin structure modifying|PubMed:9710619
ENSG00000100811	Transcriptional repressor protein YY1 (Yin and yang 1)(YY-1)(Delta transcription factor)(NF-E1)(INO80 complex subunit S) [Source:UniProtKB/Swiss-Prot;Acc:P25490]	P25490	YY1	zf-C2H2	NO	-	Polycomb repressive complex 1 (PRC1, hPRC-H)|PubMed:12167701
ENSG00000117222	Retinoblastoma-binding protein 5 (RBBP-5)(Retinoblastoma-binding protein RBQ-3) [Source:UniProtKB/Swiss-Prot;Acc:Q15291]	Q15291	RBBP5	WD40	NO	-	Set1A complex;Menin-associated histone methyltransferase complex;Set1B complex;ASCOM complex;ALL-1 supercomplex;MLL-HCF complex|PubMed:17355966;14992727;17355966;12482968;12453419;15199122
ENSG00000171940	Zinc finger protein 217 [Source:UniProtKB/Swiss-Prot;Acc:O75362]	O75362	ZNF217	zf-C2H2	NO	-	LSD1 complex;CoREST-HDAC complex;anti-BHC110 complex;CtBP complex|PubMed:16140033;11171972;12493763;12700765
ENSG00000170606	Heat shock 70 kDa protein 4 (Heat shock 70-related protein APG-2)(HSP70RY) [Source:UniProtKB/Swiss-Prot;Acc:P34932]	Q9BUK9	HSPA4	HSP70	NO	-	HCF-1 complex|PubMed:12670868
ENSG00000110768	General transcription factor IIH subunit 1 (General transcription factor IIH polypeptide 1)(TFIIH basal transcription factor complex p62 subunit)(Basic transcription factor 2 62 kDa subunit)(BTF2-p62) [Source:UniProtKB/Swiss-Prot;Acc:P32780]	P32780	GTF2H1	TFIIH_BTF_p62_N,BSD	NO	-	RNA polymerase II complex, chromatin structure modifying|PubMed:9710619
ENSG00000101493	Zinc finger protein 516 [Source:UniProtKB/Swiss-Prot;Acc:Q92618]	Q92618	ZNF516	zf-C2H2	NO	-	CtBP complex|PubMed:12700765
ENSG00000168214	Recombining binding protein suppressor of hairless (J kappa-recombination signal-binding protein)(RBP-J kappa)(RBP-J)(RBP-JK)(CBF-1)(Renal carcinoma antigen NY-REN-30) [Source:UniProtKB/Swiss-Prot;Acc:Q06330]	Q06330	RBPSUH	LAG1-DNAbind,Beta-trefoil,TIG	NO	-	CBF1-HDAC1-SMRT complex|PubMed:9694793
ENSG00000148516	Zinc finger E-box-binding homeobox 1 (Transcription factor 8)(NIL-2-A zinc finger protein)(Negative regulator of IL2) [Source:UniProtKB/Swiss-Prot;Acc:P37275]	P37275	ZEB1	zf-C2H2	NO	-	CtBP complex|PubMed:12700765
ENSG00000082014	SWI/SNF-related matrix-associated actin-dependent regulator of chromatin subfamily D member 3 (60 kDa BRG-1/Brm-associated factor subunit C)(BRG1-associated factor 60C) [Source:UniProtKB/Swiss-Prot;Acc:Q6STE5]	Q6STE5	SMARCD3	SWIB	NO	-	RNA polymerase II complex, chromatin structure modifying;BRM-SIN3A complex;BRG1-SIN3A complex|PubMed:9710619;11238380;11238380
ENSG00000054267	AT-rich interactive domain-containing protein 4B (ARID domain-containing protein 4B)(Histone deacetylase complex subunit SAP180)(180 kDa Sin3-associated polypeptide)(Sin3-associated polypeptide p180)(Retinoblastoma-binding protein 1-like 1)(Breast cancer-associated antigen BRCAA1) [Source:UniProtKB/Swiss-Prot;Acc:Q4LE39]	Q4LE39	ARID4B	RBB1NT,ARID	NO	-	SIN3-ING1b-complex II;SIN3-SAP25 complex;SIN3-ING1b-complex I|PubMed:11784859;16449650;11784859
ENSG00000196226	Histone H2B type 1-B (H2B.f)(H2B/f)(H2B.1) [Source:UniProtKB/Swiss-Prot;Acc:P33778]	Q3KP43	HIST1H2BB	Histone	NO	-	H2AX complex II|PubMed:16522924
ENSG00000169375	Paired amphipathic helix protein Sin3a (Transcriptional corepressor Sin3a)(Histone deacetylase complex subunit Sin3a) [Source:UniProtKB/Swiss-Prot;Acc:Q96ST3]	Q96ST3	SIN3A	PAH,HDAC_interact	NO	-	SIN3 complex;NCOR2 complex;SIN3-ING1b-complex II;BRM-SIN3A complex;SIN3-SAP25 complex;BRMS1-SIN3-HDAC complex;PU.1-SIN3A-HDAC complex;NCOR-SIN3-RPD3 complex;BRG1-SIN3A complex;MTA2 complex;SKI-NCOR1-SIN3A-HDAC1 complex;BRM-SIN3A-HDAC complex;DNMT3B complex;SIN3-ING1b-complex I;HCF-1 complex;NCOR-SIN3-HDAC1 complex;MeCP2-SIN3A-HDAC complex;ING2 complex;MAD1-mSin3A-HDAC2 complex;anti-HDAC2 complex;…
ENSG00000111424	Vitamin D3 receptor (VDR)(1,25-dihydroxyvitamin D3 receptor)(Nuclear receptor subfamily 1 group I member 1) [Source:UniProtKB/Swiss-Prot;Acc:P11473]	P11473	VDR	zf-C4,Hormone_recep	NO	-	WINAC complex|PubMed:12837248
ENSG00000141570	Chromobox protein homolog 8 (Polycomb 3 homolog)(Pc3)(hPc3)(Rectachrome 1) [Source:UniProtKB/Swiss-Prot;Acc:Q9HC52]	Q9HC52	CBX8	Chromo	NO	-	Polycomb repressive complex 1 (PRC1, hPRC-H)|PubMed:12167701
ENSG00000149136	FACT complex subunit SSRP1 (Facilitates chromatin transcription complex subunit SSRP1)(FACT 80 kDa subunit)(FACTp80)(Chromatin-specific transcription elongation factor 80 kDa subunit)(Structure-specific recognition protein 1)(hSSRP1)(Recombination signal sequence recognition protein 1)(T160) [Source:UniProtKB/Swiss-Prot;Acc:Q08945]	Q08945	SSRP1	SSrecog,Rtt106,HMG_box	NO	-	H2AX complex, isolated from cells without IR exposure;FACT complex;FACT-NEK9 complex|PubMed:16522924;10421373;14660563
ENSG00000135829	ATP-dependent RNA helicase A (EC 3.6.1.-)(Nuclear DNA helicase II)(NDH II)(DEAH box protein 9) [Source:UniProtKB/Swiss-Prot;Acc:Q08211]	Q6PJK6	DHX9	dsrm,DEAD,Helicase_C,HA2,DUF1605	NO	-	STAT6-p100-RHA complex;DHX9-ADAR-vigilin-DNA-PK-Ku antigen complex|PubMed:16914450;15723802
ENSG00000183765	Serine/threonine-protein kinase Chk2 (EC 2.7.11.1)(Cds1) [Source:UniProtKB/Swiss-Prot;Acc:O96017]	Q9HBS5	CHEK2	FHA,Pkinase	NO	-	ASF1-histone containing complex|PubMed:15664198
ENSG00000133895	Menin [Source:UniProtKB/Swiss-Prot;Acc:O00255]	Q9UE24	MEN1	Menin	NO	-	Menin-associated histone methyltransferase complex;MLL-HCF complex|PubMed:14992727;15199122
ENSG00000089902	REST corepressor 1 (Protein CoREST) [Source:UniProtKB/Swiss-Prot;Acc:Q9UKL0]	Q9UKL0	RCOR1	ELM2,Myb_DNA-binding	NO	-	HDAC1-associated protein complex;LSD1 complex;HDAC1-associated core complex cI;CoREST-HDAC complex;LSD1-CoREST complex;HDAC1-associated core complex cII;anti-BHC110 complex;BHC complex (BRAF-histone deacetylase complex);BRAF53-BRCA2 complex;anti-HDAC2 complex;CtBP complex;CoREST-HDAC2 complex|PubMed:11102443;16140033;11102443;11171972;16885027;11102443;12493763;12032298;11207365;12493763;12700765…
ENSG00000153046	Chromodomain Y-like protein (CDY-like)(EC 2.3.1.48) [Source:UniProtKB/Swiss-Prot;Acc:Q9Y232]	Q9Y232	CDYL	Chromo,ECH	NO	-	CtBP complex|PubMed:12700765
ENSG00000108883	116 kDa U5 small nuclear ribonucleoprotein component (U5 snRNP-specific protein, 116 kDa)(U5-116 kDa)(Elongation factor Tu GTP-binding domain-containing protein 2)(hSNU114) [Source:UniProtKB/Swiss-Prot;Acc:Q15029]	Q15029	EFTUD2	GTP_EFTU,GTP_EFTU_D2,EFG_IV,EFG_C	NO	-	ALL-1 supercomplex|PubMed:12453419
ENSG00000162961	Protein dpy-30 homolog (Dpy-30-like protein) [Source:UniProtKB/Swiss-Prot;Acc:Q9C005]	Q9C005	DPY30	Dpy-30	NO	-	Menin-associated histone methyltransferase complex|PubMed:14992727
ENSG00000163161	TFIIH basal transcription factor complex helicase XPB subunit (EC 3.6.1.-)(Basic transcription factor 2 89 kDa subunit)(BTF2-p89)(TFIIH 89 kDa subunit)(DNA-repair protein complementing XP-B cells)(Xeroderma pigmentosum group B-complementing protein)(DNA excision repair protein ERCC-3) [Source:UniProtKB/Swiss-Prot;Acc:P19447]	Q53QM0	ERCC3	ResIII,DEAD,Helicase_C	NO	-	RNA polymerase II complex, chromatin structure modifying|PubMed:9710619
ENSG00000164091	WD repeat-containing protein 82 (Swd2) [Source:UniProtKB/Swiss-Prot;Acc:Q6UXN9]	Q6UXN9	WDR82	WD40	NO	-	Set1A complex;Set1B complex|PubMed:17355966;17355966
ENSG00000099954	Cat eye syndrome critical region protein 2 [Source:UniProtKB/Swiss-Prot;Acc:Q9BXF3]	Q9BXF3	CECR2	AT_hook,Bromodomain	NO	-	CERF complex (CECR2-containing remodeling factor complex)|PubMed:15640247
ENSG00000106290	Transcription initiation factor TFIID subunit 6 (Transcription initiation factor TFIID 70 kDa subunit)(TAF(II)70)(TAFII-70)(TAFII-80)(TAFII80)(RNA polymerase II TBP-associated factor subunit E) [Source:UniProtKB/Swiss-Prot;Acc:P49848]	P49848	TAF6	TAF,DUF1546	NO	-	ALL-1 supercomplex;TFTC complex (TATA-binding protein-free TAF-II-containing complex)|PubMed:12453419;10591645
ENSG00000132341	GTP-binding nuclear protein Ran (GTPase Ran)(Ras-related nuclear protein)(Ras-like protein TC4)(Androgen receptor-associated protein 24) [Source:UniProtKB/Swiss-Prot;Acc:P62826]	P62826	RAN	Miro,Ras	NO	-	ALL-1 supercomplex|PubMed:12453419
ENSG00000141027	Nuclear receptor corepressor 1 (N-CoR1)(N-CoR) [Source:UniProtKB/Swiss-Prot;Acc:O75376]	Q9NSZ0	NCOR1	Myb_DNA-binding	NO	-	NCOR2 complex;Kaiso-NCOR complex;NCOR complex;SKI-NCOR1-SIN3A-HDAC1 complex;NCOR-HDAC3 complex;NCOR1 complex|PubMed:11013263;14527417;12628926;10049357;11931768;11013263
ENSG00000135365	PHD finger protein 21A (BRAF35-HDAC complex protein BHC80)(BHC80a) [Source:UniProtKB/Swiss-Prot;Acc:Q96BD5]	Q96BD5	PHF21A	AT_hook,PHD	NO	-	LSD1 complex;CoREST-HDAC complex;anti-BHC110 complex;BHC complex (BRAF-histone deacetylase complex);BRAF53-BRCA2 complex;anti-HDAC2 complex|PubMed:16140033;11171972;12493763;12032298;11207365;12493763
ENSG00000157933	Ski oncogene (C-ski) [Source:UniProtKB/Swiss-Prot;Acc:P12755]	P12755	SKI	Ski_Sno,c-SKI_SMAD_bind	NO	-	SKI-NCOR1-SIN3A-HDAC1 complex|PubMed:10049357
ENSG00000074266	Polycomb protein EED (hEED)(WD protein associating with integrin cytoplasmic tails 1)(WAIT-1) [Source:UniProtKB/Swiss-Prot;Acc:O75530]	Q9UNY7	EED	WD40	NO	-	EED-EZH2 complex;Polycomb repressive complex 2 (PRC2)|PubMed:12351676;15099518
ENSG00000117625	REST corepressor 3 [Source:UniProtKB/Swiss-Prot;Acc:Q9P2K3]	Q9P2K3	RCOR3	ELM2,Myb_DNA-binding	NO	-	LSD1 complex;CtBP complex|PubMed:16140033;12700765
ENSG00000136824	Structural maintenance of chromosomes protein 2 (Chromosome-associated protein E)(hCAP-E)(XCAP-E homolog) [Source:UniProtKB/Swiss-Prot;Acc:O95347]	O95347	SMC2	SMC_N,SMC_hinge	NO	-	DNMT3B complex|PubMed:15148359
ENSG00000095002	DNA mismatch repair protein Msh2 (MutS protein homolog 2) [Source:UniProtKB/Swiss-Prot;Acc:P43246]	Q6VBB7	MSH2	MutS_I,MutS_II,MutS_III,MutS_IV,MutS_V	NO	-	GCN5-TRRAP histone acetyltransferase complex|PubMed:16260778
ENSG00000113648	Core histone macro-H2A.1 (Histone macroH2A1)(mH2A1)(H2A.y)(H2A/y)(Medulloblastoma antigen MU-MB-50.205) [Source:UniProtKB/Swiss-Prot;Acc:O75367]	Q59FH0	H2AFY	Histone,Macro	NO	-	TDT-TDIF2-core-histone complex|PubMed:12786946
ENSG00000077809	General transcription factor II-I (GTFII-I)(TFII-I)(Bruton tyrosine kinase-associated protein 135)(BTK-associated protein 135)(BAP-135)(SRF-Phox1-interacting protein)(SPIN)(Williams-Beuren syndrome chromosomal region 6 protein) [Source:UniProtKB/Swiss-Prot;Acc:P78347]	Q86U51	GTF2I	GTF2I	NO	-	XFIM complex;anti-BHC110 complex;anti-HDAC2 complex|PubMed:12493763;12493763;12493763
ENSG00000071564	Transcription factor E2-alpha (Immunoglobulin enhancer-binding factor E12/E47)(Transcription factor 3)(TCF-3)(Immunoglobulin transcription factor 1)(Transcription factor ITF-1)(Kappa-E2-binding factor) [Source:UniProtKB/Swiss-Prot;Acc:P15923]	P15923	TCF3	HLH	NO	-	INO80 chromatin remodeling complex|PubMed:16230350
ENSG00000064961	SWI/SNF-related matrix-associated actin-dependent regulator of chromatin subfamily E member 1-related (SMARCE1-related protein)(HMG box-containing protein 20B)(Structural DNA-binding protein BRAF35)(BRCA2-associated factor 35)(Sox-like transcriptional factor) [Source:UniProtKB/Swiss-Prot;Acc:Q9P0W2]	Q9P0W2	HMG20B	HMG_box	NO	-	LSD1 complex;CoREST-HDAC complex;anti-BHC110 complex;BHC complex (BRAF-histone deacetylase complex);BRAF53-BRCA2 complex;anti-HDAC2 complex|PubMed:16140033;11171972;12493763;12032298;11207365;12493763
ENSG00000108100	Cyclin-Y (Cyclin fold protein 1)(Cyclin box protein 1) [Source:UniProtKB/Swiss-Prot;Acc:Q8ND76]	Q8ND76	CCNY	Cyclin,Cyclin_N	NO	-	Set1A complex;Set1B complex|PubMed:17355966;17355966
ENSG00000136997	Myc proto-oncogene protein (c-Myc)(Transcription factor p64) [Source:UniProtKB/Swiss-Prot;Acc:P01106]	Q6LBK7	MYC	Myc_N,HLH,Myc-LZ	NO	-	cMYC-ATPase-helicase complex|PubMed:10882073
ENSG00000175054	Serine/threonine-protein kinase ATR (EC 2.7.11.1)(Ataxia telangiectasia and Rad3-related protein)(FRAP-related protein 1) [Source:UniProtKB/Swiss-Prot;Acc:Q13535]	Q59HB2	ATR	HEAT,UME,FAT,PI3_PI4_kinase,FATC	NO	-	ATR-HDAC2 complex;ATR-HDAC2-CHD4 complex|PubMed:10545197;10545197
ENSG00000032219	AT-rich interactive domain-containing protein 4A (ARID domain-containing protein 4A)(Retinoblastoma-binding protein 1)(RBBP-1) [Source:UniProtKB/Swiss-Prot;Acc:P29374]	Q05CG0	ARID4A	RBB1NT,ARID	NO	-	ING2 complex|PubMed:16387653
ENSG00000010803	Polycomb protein SCMH1 (Sex comb on midleg homolog 1) [Source:UniProtKB/Swiss-Prot;Acc:Q96GD3]	Q96GD3	SCMH1	MBT,SAM_2,SAM_1	NO	-	Polycomb repressive complex 1 (PRC1, hPRC-H)|PubMed:12167701
ENSG00000206376	Histone-lysine N-methyltransferase, H3 lysine-9 specific 3 (EC 2.1.1.43)(Histone H3-K9 methyltransferase 3)(H3-K9-HMTase 3)(Euchromatic histone-lysine N-methyltransferase 2)(HLA-B-associated transcript 8)(Protein G9a)(Lysine N-methyltransferase 1C) [Source:UniProtKB/Swiss-Prot;Acc:Q96KQ7]	Q5JQA2	AL844853.23-209	Ank,Pre-SET,SET	NO	-	CtBP complex|PubMed:12700765
ENSG00000177485	Transcriptional regulator Kaiso (Zinc finger and BTB domain-containing protein 33) [Source:UniProtKB/Swiss-Prot;Acc:Q86T24]	Q86T24	ZBTB33	BTB,zf-C2H2	NO	-	Kaiso-NCOR complex|PubMed:14527417
ENSG00000152382	Transcriptional adapter 1-like protein (SPT3-associated factor 42)(STAF42) [Source:UniProtKB/Swiss-Prot;Acc:Q96BN2]	Q96BN2	TADA1L	-	NO	-	STAGA complex (SPT3-TAF9-GCN5 acetyltransferase complex)|PubMed:15115762
ENSG00000196285	Histone H3.3 [Source:UniProtKB/Swiss-Prot;Acc:P84243]	Q6TXQ4	AC018890.13	Histone	NO	-	TLE-Histone H3 complex|PubMed:9334241
ENSG00000139154	Zinc finger protein AEBP2 (Adipocyte enhancer-binding protein 2)(AE-binding protein 2) [Source:UniProtKB/Swiss-Prot;Acc:Q6ZN18]	Q96BG3	AEBP2	zf-C2H2	NO	-	EED-EZH2 complex|PubMed:12351676
ENSG00000143799	Poly [ADP-ribose] polymerase 1 (PARP-1)(EC 2.4.2.30)(ADPRT)(NAD(+) ADP-ribosyltransferase 1)(Poly[ADP-ribose] synthetase 1) [Source:UniProtKB/Swiss-Prot;Acc:P09874]	Q96P95	PARP1	zf-PARP,PADR1,BRCT,WGR,PARP_reg,PARP	NO	-	H2AX complex I|PubMed:16522924
ENSG00000196498	Nuclear receptor corepressor 2 (N-CoR2)(Silencing mediator of retinoic acid and thyroid hormone receptor)(SMRTe)(SMRT)(Thyroid-, retinoic-acid-receptor-associated corepressor)(T3 receptor-associating factor)(TRAC)(CTG repeat protein 26)(SMAP270) [Source:UniProtKB/Swiss-Prot;Acc:Q9Y618]	Q9BT61	NCOR2	Myb_DNA-binding	NO	-	NCOR-SIN3-HDAC1 complex;NCOR-SIN3-RPD3 complex;CBF1-HDAC1-SMRT complex;SMRT complex;NCOR2 complex|PubMed:9150137;9139820;9694793;12628926;11013263
ENSG00000148229	DNA polymerase epsilon subunit 3 (DNA polymerase II subunit 3)(EC 2.7.7.7)(DNA polymerase epsilon subunit p17)(Chromatin accessibility complex 17)(HuCHRAC17)(CHRAC-17)(Arsenic-transactivated protein)(AsTP) [Source:UniProtKB/Swiss-Prot;Acc:Q9NRF9]	Q9NRF9	POLE3	CBFD_NFYB_HMF	NO	-	HuCHRAC complex|PubMed:10880450
ENSG00000178913	Transcription initiation factor TFIID subunit 7 (Transcription initiation factor TFIID 55 kDa subunit)(TAF(II)55)(TAFII-55)(TAFII55)(RNA polymerase II TBP-associated factor subunit F) [Source:UniProtKB/Swiss-Prot;Acc:Q15545]	Q15545	TAF7	TAFII55_N	NO	-	TFTC complex (TATA-binding protein-free TAF-II-containing complex)|PubMed:10591645
ENSG00000189091	Splicing factor 3B subunit 3 (Spliceosome-associated protein 130)(SAP 130)(Pre-mRNA-splicing factor SF3b 130 kDa subunit)(SF3b130)(STAF130) [Source:UniProtKB/Swiss-Prot;Acc:Q15393]	Q15393	SF3B3	CPSF_A	NO	-	TFTC complex (TATA-binding protein-free TAF-II-containing complex);STAGA complex (SPT3-TAF9-GCN5 acetyltransferase complex);NCOR1 complex|PubMed:10591645;15115762;11013263
ENSG00000005302	Male-specific lethal-3 protein-like 1 (MSL3-like 1)(Male-specific lethal-3 homolog 1) [Source:UniProtKB/Swiss-Prot;Acc:Q8N5Y2]	Q8N5Y2	MSL3L1	MRG	NO	-	MSL complex|PubMed:16227571
ENSG00000059728	MAD protein (MAX dimerizer)(MAX dimerization protein 1) [Source:UniProtKB/Swiss-Prot;Acc:Q05195]	Q05195	MXD1	HLH	NO	-	MAD1-mSin3A-HDAC2 complex|PubMed:9150134
ENSG00000121031	DNA-dependent protein kinase catalytic subunit (DNA-PK catalytic subunit)(DNA-PKcs)(EC 2.7.11.1)(DNPK1)(p460) [Source:UniProtKB/Swiss-Prot;Acc:P78527]	P78527	PRKDC	HEAT,NUC194,FAT,PI3_PI4_kinase,FATC	NO	-	DHX9-ADAR-vigilin-DNA-PK-Ku antigen complex|PubMed:15723802
ENSG00000196890	Histone H2B type 3-B (H2B type 12) [Source:UniProtKB/Swiss-Prot;Acc:Q8N257]	Q8N257	HIST3H2BB	Histone	NO	-	H2AX complex, isolated from cells without IR exposure;H2AX complex II;H2AX complex I|PubMed:16522924;16522924;16522924
ENSG00000108510	Mediator of RNA polymerase II transcription subunit 13 (Mediator complex subunit 13)(Thyroid hormone receptor-associated protein complex 240 kDa component)(Trap240)(Thyroid hormone receptor-associated protein 1)(Vitamin D3 receptor-interacting protein complex component DRIP250)(DRIP 250)(Activator-recruited cofactor 250 kDa component)(ARC250) [Source:UniProtKB/Swiss-Prot;Acc:Q9UHV7]	Q9P0Q5	MED13	TRAP_240kDa	NO	-	TFTC-type histone acetyl transferase complex|PubMed:11931763
ENSG00000206279	Death domain-associated protein 6 (Daxx)(hDaxx)(Fas death domain-associated protein)(ETS1-associated protein 1)(EAP1) [Source:UniProtKB/Swiss-Prot;Acc:Q9UER7]	Q5STR5	BX248088.18-203	Daxx	NO	-	ATRX-DAXX complex|PubMed:14990586
ENSG00000185591	Transcription factor Sp1 [Source:UniProtKB/Swiss-Prot;Acc:P08047]	P08047	SP1	zf-C2H2	NO	-	SP1-MCAF2 complex;HCF-1 complex|PubMed:15691849;12670868
ENSG00000177565	F-box-like/WD repeat-containing protein TBL1XR1 (Transducin beta-like 1X-related protein 1)(Nuclear receptor corepressor/HDAC3 complex subunit TBLR1)(TBL1-related protein 1) [Source:UniProtKB/Swiss-Prot;Acc:Q9BZK7]	Q9BZK7	TBL1XR1	LisH,WD40	NO	-	Kaiso-NCOR complex;NCOR complex;SMRT complex;NCOR-HDAC3 complex|PubMed:14527417;12628926;12628926;11931768
ENSG00000111358	General transcription factor IIH subunit 3 (General transcription factor IIH polypeptide 3)(TFIIH basal transcription factor complex p34 subunit)(Basic transcription factor 2 34 kDa subunit)(BTF2-p34) [Source:UniProtKB/Swiss-Prot;Acc:Q13889]	Q13889	GTF2H3	Tfb4	NO	-	RNA polymerase II complex, chromatin structure modifying|PubMed:9710619
ENSG00000100380	Hsc70-interacting protein (Hip)(Suppression of tumorigenicity protein 13)(Putative tumor suppressor ST13)(Protein FAM10A1)(Progesterone receptor-associated p48 protein)(Renal carcinoma antigen NY-REN-33) [Source:UniProtKB/Swiss-Prot;Acc:P50502]	Q3KNR6	ST13	TPR_1,TPR_2	NO	-	ASF1-histone containing complex|PubMed:15664198
ENSG00000090889	Chromosome-associated kinesin KIF4A (Chromokinesin-A) [Source:UniProtKB/Swiss-Prot;Acc:O95239]	Q6PKB2	KIF4A	Kinesin	NO	-	DNMT3B complex|PubMed:15148359
ENSG00000132646	Proliferating cell nuclear antigen (PCNA)(Cyclin) [Source:UniProtKB/Swiss-Prot;Acc:P12004]	Q7Z6A3	PCNA	PCNA_N,PCNA_C	NO	-	ING1-p300-PCNA complex|PubMed:12015309
ENSG00000196233	Ligand-dependent corepressor (LCoR)(Mblk1-related protein 2) [Source:UniProtKB/Swiss-Prot;Acc:Q96JN0]	Q96JN0	LCOR	HTH_psq	NO	-	CtBP complex|PubMed:12700765
ENSG00000131149	Genetic suppressor element 1 [Source:UniProtKB/Swiss-Prot;Acc:Q14687]	Q14687	KIAA0182	-	NO	-	anti-BHC110 complex;anti-HDAC2 complex|PubMed:12493763;12493763
ENSG00000099284	Core histone macro-H2A.2 (Histone macroH2A2)(mH2A2) [Source:UniProtKB/Swiss-Prot;Acc:Q9P0M6]	Q9HA11	H2AFY2	Histone,Macro	NO	-	TDT-TDIF2-core-histone complex|PubMed:12786946
ENSG00000107447	DNA nucleotidylexotransferase (EC 2.7.7.31)(Terminal addition enzyme)(Terminal deoxynucleotidyltransferase)(Terminal transferase) [Source:UniProtKB/Swiss-Prot;Acc:P04053]	P04053	DNTT	BRCT,NTP_transf_2	NO	-	TDT-TDIF2-core-histone complex|PubMed:12786946
ENSG00000125651	General transcription factor IIF subunit 1 (Transcription initiation factor IIF subunit alpha)(TFIIF-alpha)(Transcription initiation factor RAP74)(General transcription factor IIF polypeptide 1 74 kDa subunit protein) [Source:UniProtKB/Swiss-Prot;Acc:P35269]	P35269	GTF2F1	TFIIF_alpha	NO	-	RNA polymerase II complex, chromatin structure modifying|PubMed:9710619
ENSG00000120656	Transcription initiation factor TFIID subunit 12 (Transcription initiation factor TFIID 20/15 kDa subunits)(TAFII-20/TAFII-15)(TAFII20/TAFII15) [Source:UniProtKB/Swiss-Prot;Acc:Q16514]	Q16514	TAF12	TFIID_20kDa	NO	-	TFTC complex (TATA-binding protein-free TAF-II-containing complex);STAGA complex (SPT3-TAF9-GCN5 acetyltransferase complex);PCAF complex;ALL-1 supercomplex|PubMed:10591645;15115762;9885574;12453419
ENSG00000164754	Double-strand-break repair protein rad21 homolog (hHR21)(Nuclear matrix protein 1)(NXP-1)(SCC1 homolog) [Source:UniProtKB/Swiss-Prot;Acc:O60216]	O60216	RAD21	Rad21_Rec8_N,Rad21_Rec8	NO	-	SNF2h-cohesin-NuRD complex|PubMed:12198550
ENSG00000166337	Transcription initiation factor TFIID subunit 10 (Transcription initiation factor TFIID 30 kDa subunit)(TAF(II)30)(TAFII-30)(TAFII30)(STAF28) [Source:UniProtKB/Swiss-Prot;Acc:Q12962]	Q12962	TAF10	TFIID_30kDa	NO	-	TFTC complex (TATA-binding protein-free TAF-II-containing complex);STAGA complex (SPT3-TAF9-GCN5 acetyltransferase complex);PCAF complex;GCN5-TRRAP histone acetyltransferase complex|PubMed:10591645;15115762;9885574;16260778
ENSG00000141644	Methyl-CpG-binding domain protein 1 (Methyl-CpG-binding protein MBD1)(Protein containing methyl-CpG-binding domain 1)(CXXC-type zinc finger protein 3) [Source:UniProtKB/Swiss-Prot;Acc:Q9UIS9]	Q59EP6	MBD1	MBD,zf-CXXC	NO	-	Replication-coupled CAF-1-MBD1-ETDB1 complex;MBD1-MCAF complex;MBD1-MCAF1-SETDB1 complex|PubMed:15327775;12665582;15691849
ENSG00000169057	Methyl-CpG-binding protein 2 (MeCP-2 protein)(MeCP2) [Source:UniProtKB/Swiss-Prot;Acc:P51608]	P51608	MECP2	MBD,AT_hook	NO	-	MeCP2-SIN3A-HDAC complex|PubMed:9620804
ENSG00000112282	Mediator of RNA polymerase II transcription subunit 23 (Mediator complex subunit 23)(Cofactor required for Sp1 transcriptional activation subunit 3)(CRSP complex subunit 3)(Transcriptional coactivator CRSP130)(Vitamin D3 receptor-interacting protein complex 130 kDa component)(DRIP130)(Activator-recruited cofactor 130 kDa component)(ARC130)(hSur-2) [Source:UniProtKB/Swiss-Prot;Acc:Q9ULK4]	Q9ULK4	CRSP3	-	NO	-	TFTC-type histone acetyl transferase complex|PubMed:11931763
ENSG00000044574	78 kDa glucose-regulated protein Precursor (GRP 78)(Heat shock 70 kDa protein 5)(Immunoglobulin heavy chain-binding protein)(BiP)(Endoplasmic reticulum lumenal Ca(2+)-binding protein grp78) [Source:UniProtKB/Swiss-Prot;Acc:P11021]	Q2KHP4	HSPA5	HSP70	NO	-	H2AX complex, isolated from cells without IR exposure;H2AX complex II;HCF-1 complex;H2AX complex I|PubMed:16522924;16522924;12670868;16522924
ENSG00000109705	Homeobox protein Nkx-3.2 (Homeobox protein NK-3 homolog B)(Bagpipe homeobox protein homolog 1) [Source:UniProtKB/Swiss-Prot;Acc:P78367]	P78367	BAPX1	Homeobox	NO	-	NK-3-Groucho-HIPK2-SIN3A-RbpA48-HDAC1 complex|PubMed:10559189
ENSG00000120071	Uncharacterized protein KIAA1267 [Source:UniProtKB/Swiss-Prot;Acc:Q7Z3B3]	Q7Z3B3	KIAA1267	-	NO	-	MSL complex|PubMed:16227571
ENSG00000196230	Tubulin beta chain (Tubulin beta-5 chain) [Source:UniProtKB/Swiss-Prot;Acc:P07437]	P07437	TUBB	Tubulin,Tubulin_C	NO	-	ASCOM complex|PubMed:12482968
ENSG00000164105	Histone deacetylase complex subunit SAP30 (Sin3-associated polypeptide, 30 kDa)(Sin3 corepressor complex subunit SAP30) [Source:UniProtKB/Swiss-Prot;Acc:O75446]	O75446	SAP30	-	NO	-	SIN3 complex;NCOR2 complex;SIN3-ING1b-complex II;SIN3-SAP25 complex;BRMS1-SIN3-HDAC complex;SIN3-ING1b-complex I;HCF-1 complex;ING2 complex;ALL-1 supercomplex|PubMed:11784859;11013263;11784859;16449650;14581478;11784859;12670868;16387653;12453419
ENSG00000159692	C-terminal-binding protein 1 (CtBP1)(EC 1.1.1.-) [Source:UniProtKB/Swiss-Prot;Acc:Q13363]	Q7Z2Q5	CTBP1	2-Hacid_dh,2-Hacid_dh_C	NO	-	LSD1 complex;CtBP complex|PubMed:16140033;12700765
ENSG00000066336	Transcription factor PU.1 (31 kDa-transforming protein) [Source:UniProtKB/Swiss-Prot;Acc:P17947]	P17947	SPI1	Ets	NO	-	PU.1-SIN3A-HDAC complex|PubMed:11593411
ENSG00000135801	TAF5-like RNA polymerase II p300/CBP-associated factor-associated factor 65 kDa subunit 5L (PCAF-associated factor 65 beta)(PAF65-beta) [Source:UniProtKB/Swiss-Prot;Acc:O75529]	O75529	TAF5L	TFIID_90kDa,WD40	NO	-	STAGA complex (SPT3-TAF9-GCN5 acetyltransferase complex);PCAF complex;TFTC complex (TATA-binding protein-free TAF-II-containing complex);GCN5-TRRAP histone acetyltransferase complex|PubMed:15115762;9885574;10591645;16260778
ENSG00000153767	General transcription factor IIE subunit 1 (Transcription initiation factor IIE subunit alpha)(TFIIE-alpha)(General transcription factor IIE 56 kDa subunit) [Source:UniProtKB/Swiss-Prot;Acc:P29083]	P29083	GTF2E1	TFIIE_alpha	NO	-	RNA polymerase II complex, chromatin structure modifying|PubMed:9710619
ENSG00000150459	Histone deacetylase complex subunit SAP18 (Sin3-associated polypeptide, 18 kDa)(Sin3-associated polypeptide p18)(Cell growth-inhibiting protein 38)(2HOR0202) [Source:UniProtKB/Swiss-Prot;Acc:O00422]	O00422	SAP18	SAP18	NO	-	ALL-1 supercomplex;SIN3 complex;SIN3-ING1b-complex II;SIN3-SAP25 complex;SIN3-ING1b-complex I|PubMed:12453419;11784859;11784859;16449650;11784859
ENSG00000142186	N-terminal kinase-like protein (SCY1-like protein 1)(Teratoma-associated tyrosine kinase)(Telomerase transcriptional element-interacting factor)(Telomerase regulation-associated protein) [Source:UniProtKB/Swiss-Prot;Acc:Q96KG9]	Q96KG9	SCYL1	HEAT	NO	-	NUMAC complex (nucleosomal methylation activator complex)|PubMed:14729568
ENSG00000196374	Histone H2B type 1-M (H2B.e)(H2B/e) [Source:UniProtKB/Swiss-Prot;Acc:Q99879]	Q3KP43	HIST1H2BM	Histone	NO	-	H2AX complex II|PubMed:16522924
ENSG00000141582	E3 SUMO-protein ligase CBX4 (Chromobox protein homolog 4)(Polycomb 2 homolog)(Pc2)(hPc2) [Source:UniProtKB/Swiss-Prot;Acc:O00257]	Q6TPI8	CBX4	Chromo	NO	-	Polycomb repressive complex 1 (PRC1, hPRC-H);CtBP complex|PubMed:12167701;12700765
ENSG00000121481	E3 ubiquitin-protein ligase RING2 (EC 6.3.2.-)(RING finger protein 2)(RING finger protein 1B)(RING1b)(RING finger protein BAP-1)(DinG protein)(Huntingtin-interacting protein 2-interacting protein 3)(HIP2-interacting protein 3) [Source:UniProtKB/Swiss-Prot;Acc:Q99496]	Q99496	RNF2	zf-MIZ,zf-C3HC4	NO	-	Polycomb repressive complex 1 (PRC1, hPRC-H)|PubMed:12167701
ENSG00000100129	Eukaryotic translation initiation factor 3 subunit E-interacting protein (Eukaryotic translation initiation factor 3 subunit 6-interacting protein) [Source:UniProtKB/Swiss-Prot;Acc:Q9Y262]	Q8N7H0	EIF3EIP	-	NO	-	H2AX complex, isolated from cells without IR exposure|PubMed:16522924
ENSG00000198646	Nuclear receptor coactivator 6 (Amplified in breast cancer protein 3)(Cancer-amplified transcriptional coactivator ASC-2)(Activating signal cointegrator 2)(ASC-2)(Peroxisome proliferator-activated receptor-interacting protein)(PPAR-interacting protein)(PRIP)(Nuclear receptor-activating protein, 250 kDa)(Nuclear receptor coactivator RAP250)(NRC RAP250)(Thyroid hormone receptor-binding protein) [So…	Q14686	NCOA6	-	NO	-	ASCOM complex|PubMed:12482968
ENSG00000179218	Calreticulin Precursor (CRP55)(Calregulin)(HACBP)(ERp60)(grp60) [Source:UniProtKB/Swiss-Prot;Acc:P27797]	Q6IAT4	CALR	Calreticulin	NO	-	H2AX complex, isolated from cells without IR exposure;H2AX complex II;H2AX complex I|PubMed:16522924;16522924;16522924
ENSG00000130726	Transcription intermediary factor 1-beta (TIF1-beta)(Tripartite motif-containing protein 28)(Nuclear corepressor KAP-1)(KRAB-associated protein 1)(KAP-1)(KRAB-interacting protein 1)(KRIP-1)(RING finger protein 96) [Source:UniProtKB/Swiss-Prot;Acc:Q13263]	Q13263	TRIM28	zf-C3HC4,zf-B_box,PHD	NO	-	NCOR1 complex|PubMed:11013263
ENSG00000166888	Signal transducer and activator of transcription 6 (IL-4 Stat) [Source:UniProtKB/Swiss-Prot;Acc:P42226]	P42226	STAT6	STAT_int,STAT_alpha,STAT_bind,SH2	NO	-	STAT6-p100-RHA complex|PubMed:16914450
ENSG00000138160	Kinesin-like protein KIF11 (Kinesin-related motor protein Eg5)(Kinesin-like spindle protein HKSP)(Thyroid receptor-interacting protein 5)(TRIP-5)(Kinesin-like protein 1) [Source:UniProtKB/Swiss-Prot;Acc:P52732]	Q59GZ5	KIF11	Kinesin	NO	-	Kaiso-NCOR complex|PubMed:14527417
ENSG00000163635	Ataxin-7 (Spinocerebellar ataxia type 7 protein) [Source:UniProtKB/Swiss-Prot;Acc:O15265]	Q9UPD8	ATXN7	SCA7	NO	-	TFTC complex (TATA-binding protein-free TAF-II-containing complex);STAGA complex (SPT3-TAF9-GCN5 acetyltransferase complex)|PubMed:10591645;15115762
ENSG00000147162	UDP-N-acetylglucosamine--peptide N-acetylglucosaminyltransferase 110 kDa subunit (EC 2.4.1.-)(O-linked N-acetylglucosamine transferase 110 kDa subunit)(O-GlcNAc transferase subunit p110) [Source:UniProtKB/Swiss-Prot;Acc:O15294]	Q9H5T3	OGT	TPR_1,TPR_2	NO	-	HCF-1 complex|PubMed:12670868
ENSG00000079246	ATP-dependent DNA helicase 2 subunit 2 (EC 3.6.1.-)(ATP-dependent DNA helicase II 80 kDa subunit)(Lupus Ku autoantigen protein p86)(86 kDa subunit of Ku antigen)(Ku86)(Ku80)(Thyroid-lupus autoantigen)(TLAA)(CTC box-binding factor 85 kDa subunit)(CTCBF)(CTC85)(Nuclear factor IV)(DNA-repair protein XRCC5) [Source:UniProtKB/Swiss-Prot;Acc:P13010]	Q53TC2	XRCC5	Ku_N,Ku,Ku_C,Ku_PK_bind	NO	-	DHX9-ADAR-vigilin-DNA-PK-Ku antigen complex|PubMed:15723802
ENSG00000132522	G protein pathway suppressor 2 (Protein GPS2) [Source:UniProtKB/Swiss-Prot;Acc:Q13227]	Q13227	GPS2	-	NO	-	Kaiso-NCOR complex;NCOR complex;SMRT complex;NCOR-HDAC3 complex|PubMed:14527417;12628926;12628926;11931768
ENSG00000197323	E3 ubiquitin-protein ligase TRIM33 (EC 6.3.2.-)(Tripartite motif-containing protein 33)(Transcription intermediary factor 1-gamma)(TIF1-gamma)(Ectodermin homolog)(RET-fused gene 7 protein)(Protein Rfg7) [Source:UniProtKB/Swiss-Prot;Acc:Q9UPN9]	Q9UPN9	TRIM33	zf-B_box,PHD,Bromodomain	NO	-	Kaiso-NCOR complex|PubMed:14527417
ENSG00000197780	Transcription initiation factor TFIID subunit 13 (Transcription initiation factor TFIID 18 kDa subunit)(TAF(II)18)(TAFII-18)(TAFII18) [Source:UniProtKB/Swiss-Prot;Acc:Q15543]	Q15543	TAF13	TFIID-18kDa	NO	-	TFTC complex (TATA-binding protein-free TAF-II-containing complex)|PubMed:10591645
ENSG00000184634	Mediator of RNA polymerase II transcription subunit 12 (Mediator complex subunit 12)(Thyroid hormone receptor-associated protein complex 230 kDa component)(Trap230)(Activator-recruited cofactor 240 kDa component)(ARC240)(CAG repeat protein 45)(OPA-containing protein)(Trinucleotide repeat-containing gene 11 protein) [Source:UniProtKB/Swiss-Prot;Acc:Q93074]	Q8WWP6	MED12	-	NO	-	TFTC-type histone acetyl transferase complex|PubMed:11931763
ENSG00000115257	Proprotein convertase subtilisin/kexin type 4 Precursor (EC 3.4.21.-)(Proprotein convertase PC4) [Source:UniProtKB/Swiss-Prot;Acc:Q6UW60]	Q6UW60	PCSK4	Peptidase_S8,P_proprotein	NO	-	RNA polymerase II complex, chromatin structure modifying|PubMed:9710619
ENSG00000100030	Mitogen-activated protein kinase 1 (EC 2.7.11.24)(Extracellular signal-regulated kinase 2)(ERK-2)(Mitogen-activated protein kinase 2)(MAP kinase 2)(MAPK 2)(p42-MAPK)(ERT1) [Source:UniProtKB/Swiss-Prot;Acc:P28482]	Q499G7	MAPK1	Pkinase	NO	-	HDAC4-ERK2 complex|PubMed:11114188
ENSG00000064393	Homeodomain-interacting protein kinase 2 (hHIPk2)(EC 2.7.11.1) [Source:UniProtKB/Swiss-Prot;Acc:Q9H2X6]	Q9H2X6	HIPK2	Pkinase	NO	-	NK-3-Groucho-HIPK2-SIN3A-RbpA48-HDAC1 complex|PubMed:10559189
ENSG00000171148	Transcriptional adapter 3-like (ADA3-like protein)(ADA3 homolog)(hADA3)(STAF54) [Source:UniProtKB/Swiss-Prot;Acc:O75528]	O75528	TADA3L	-	NO	-	TFTC complex (TATA-binding protein-free TAF-II-containing complex);STAGA complex (SPT3-TAF9-GCN5 acetyltransferase complex);PCAF complex;GCN5-TRRAP histone acetyltransferase complex|PubMed:10591645;15115762;9885574;16260778
ENSG00000113810	Structural maintenance of chromosomes protein 4 (Chromosome-associated polypeptide C)(hCAP-C)(XCAP-C homolog) [Source:UniProtKB/Swiss-Prot;Acc:Q9NTJ3]	Q9NTJ3	SMC4	SMC_N,SMC_hinge	NO	-	DNMT3B complex|PubMed:15148359
ENSG00000129691	Set1/Ash2 histone methyltransferase complex subunit ASH2 (ASH2-like protein) [Source:UniProtKB/Swiss-Prot;Acc:Q9UBL3]	Q9UBL3	ASH2L	SPRY	NO	-	Set1A complex;Menin-associated histone methyltransferase complex;Set1B complex;HCF-1 complex;ASCOM complex;MLL-HCF complex|PubMed:17355966;14992727;17355966;12670868;12482968;15199122
ENSG00000130382	Protein ENL (YEATS domain-containing protein 1) [Source:UniProtKB/Swiss-Prot;Acc:Q03111]	Q03111	MLLT1	YEATS	NO	-	EBAFb complex;EBAFa complex|PubMed:12665591;12665591
ENSG00000172534	Host cell factor (HCF-1)(HCF)(C1 factor)(VP16 accessory protein)(VCAF)(CFF) [Contains HCF N-terminal chain 1;HCF N-terminal chain 2;HCF N-terminal chain 3;HCF N-terminal chain 4;HCF N-terminal chain 5;HCF N-terminal chain 6;HCF C-terminal chain 1;HCF C-terminal chain 2;HCF C-terminal chain 3;HCF C-terminal chain 4;HCF C-terminal chain 5;HCF C-terminal chain 6] [Source:UniProtKB/Swiss-Prot;Acc:P51…	Q05C05	HCFC1	Kelch_1,Kelch_2,fn3	NO	-	HCF-1 complex;MLL-HCF complex|PubMed:12670868;15199122
ENSG00000160710	Double-stranded RNA-specific adenosine deaminase (DRADA)(EC 3.5.4.-)(136 kDa double-stranded RNA-binding protein)(P136)(K88DSRBP)(Interferon-inducible protein 4)(IFI-4) [Source:UniProtKB/Swiss-Prot;Acc:P55265]	Q59EC0	ADAR	z-alpha,dsrm,A_deamin	NO	-	DHX9-ADAR-vigilin-DNA-PK-Ku antigen complex|PubMed:15723802
ENSG00000168556	Inhibitor of growth protein 2 (p33ING2)(Inhibitor of growth 1-like protein)(ING1Lp)(p32) [Source:UniProtKB/Swiss-Prot;Acc:Q9H160]	Q9H160	ING2	PHD	NO	-	ING2 complex|PubMed:16387653
ENSG00000056487	PHD finger protein 21B [Source:UniProtKB/Swiss-Prot;Acc:Q96EK2]	Q96EK2	PHF21B	PHD	NO	-	LSD1 complex|PubMed:16140033
ENSG00000111328	Cyclin-dependent kinase 2-associated protein 1 (CDK2-associated protein 1)(Putative oral cancer suppressor)(Deleted in oral cancer 1)(DOC-1) [Source:UniProtKB/Swiss-Prot;Acc:O14519]	O14519	CDK2AP1	-	YES	-	-
ENSG00000159339	Protein-arginine deiminase type-4 (EC 3.5.3.15)(Protein-arginine deiminase type IV)(Peptidylarginine deiminase IV)(HL-60 PAD) [Source:UniProtKB/Swiss-Prot;Acc:Q9UM07]	Q9NRE8	PADI4	PAD_N,PAD_M,PAD	YES	-	-
ENSG00000116539	Probable histone-lysine N-methyltransferase ASH1L (EC 2.1.1.43)(Absent small and homeotic disks protein 1 homolog)(ASH1-like protein)(huASH1)(Lysine N-methyltransferase 2H) [Source:UniProtKB/Swiss-Prot;Acc:Q9NR48]	Q9NR48	ASH1L	AT_hook,SET,Bromodomain,PHD,BAH	YES	-	-
ENSG00000204371	Histone-lysine N-methyltransferase, H3 lysine-9 specific 3 (EC 2.1.1.43)(Histone H3-K9 methyltransferase 3)(H3-K9-HMTase 3)(Euchromatic histone-lysine N-methyltransferase 2)(HLA-B-associated transcript 8)(Protein G9a)(Lysine N-methyltransferase 1C) [Source:UniProtKB/Swiss-Prot;Acc:Q96KQ7]	Q5JQA2	EHMT2	Ank,Pre-SET,SET	YES	-	-
ENSG00000116731	PR domain zinc finger protein 2 (PR domain-containing protein 2)(Retinoblastoma protein-interacting zinc finger protein)(Zinc finger protein RIZ)(MTE-binding protein)(MTB-ZF)(GATA-3-binding protein G3B)(Lysine N-methyltransferase 8) [Source:UniProtKB/Swiss-Prot;Acc:Q13029]	Q5THJ1	PRDM2	SET,zf-C2H2	YES	-	-
ENSG00000198890	Protein arginine N-methyltransferase 6 (EC 2.1.1.-)(Heterogeneous nuclear ribonucleoprotein methyltransferase-like protein 6) [Source:UniProtKB/Swiss-Prot;Acc:Q96LA8]	Q96LA8	PRMT6	Methyltransf_11,Methyltransf_12	YES	-	-
ENSG00000183955	Histone-lysine N-methyltransferase SETD8 (EC 2.1.1.43)(H4-K20-HMTase SETD8)(SET domain-containing protein 8)(PR/SET domain-containing protein 07)(PR/SET07)(PR-Set7)(Lysine N-methyltransferase 5A) [Source:UniProtKB/Swiss-Prot;Acc:Q9NQR1]	Q9NQR1	SETD8	SET	YES	-	-
ENSG00000107077	JmjC domain-containing histone demethylation protein 3C (EC 1.14.11.-)(Jumonji domain-containing protein 2C)(Gene amplified in squamous cell carcinoma 1 protein)(GASC-1 protein) [Source:UniProtKB/Swiss-Prot;Acc:Q9H3R0]	Q9H3R0	JMJD2C	JmjN,JmjC,PHD	YES	-	-
ENSG00000153922	Chromodomain-helicase-DNA-binding protein 1 (CHD-1)(EC 3.6.1.-)(ATP-dependent helicase CHD1) [Source:UniProtKB/Swiss-Prot;Acc:O14646]	Q7Z4M7	CHD1	Chromo,ResIII,SNF2_N,Helicase_C	YES	-	-
ENSG00000204227	E3 ubiquitin-protein ligase RING1 (EC 6.3.2.-)(RING finger protein 1)(Polycomb complex protein RING1) [Source:UniProtKB/Swiss-Prot;Acc:Q06587]	Q06587	RING1	zf-MIZ,zf-C3HC4	YES	-	-
ENSG00000142082	NAD-dependent deacetylase sirtuin-3, mitochondrial Precursor (EC 3.5.1.-)(SIR2-like protein 3)(hSIRT3) [Source:UniProtKB/Swiss-Prot;Acc:Q9NTG7]	Q9NTG7	SIRT3	SIR2	YES	-	-
ENSG00000125484	General transcription factor 3C polypeptide 4 (EC 2.3.1.48)(Transcription factor IIIC subunit delta)(TF3C-delta)(TFIIIC 90 kDa subunit)(TFIIIC 90) [Source:UniProtKB/Swiss-Prot;Acc:Q9UKN8]	Q9UKN8	GTF3C4	-	YES	-	-
ENSG00000143499	SET and MYND domain-containing protein 2 (HSKM-B)(Lysine N-methyltransferase 3C) [Source:UniProtKB/Swiss-Prot;Acc:Q9NRG4]	Q9NRG4	SMYD2	zf-MYND	YES	-	-
ENSG00000110066	Histone-lysine N-methyltransferase SUV420H1 (EC 2.1.1.43)(Suppressor of variegation 4-20 homolog 1)(Su(var)4-20 homolog 1)(Suv4-20h1)(Lysine N-methyltransferase 5B) [Source:UniProtKB/Swiss-Prot;Acc:Q4FZB7]	Q4FZB7	SUV420H1	SET	YES	-	-
ENSG00000137324	Histone-lysine N-methyltransferase, H3 lysine-9 specific 3 (EC 2.1.1.43)(Histone H3-K9 methyltransferase 3)(H3-K9-HMTase 3)(Euchromatic histone-lysine N-methyltransferase 2)(HLA-B-associated transcript 8)(Protein G9a)(Lysine N-methyltransferase 1C) [Source:UniProtKB/Swiss-Prot;Acc:Q96KQ7]	Q5JQA2	AL662834.8-205	Ank,Pre-SET,SET	YES	-	-
ENSG00000105619	TCF3 fusion partner (Protein FB1)(INO80 complex subunit F) [Source:UniProtKB/Swiss-Prot;Acc:P0C1Z6]	P0C1Z6	TFPT	-	YES	-	-
ENSG00000103549	E3 ubiquitin-protein ligase BRE1B (BRE1-B)(EC 6.3.2.-)(RING finger protein 40)(95 kDa retinoblastoma-associated protein)(RBP95) [Source:UniProtKB/Swiss-Prot;Acc:O75150]	Q6ZN99	RNF40	zf-C3HC4	YES	-	-
ENSG00000077463	Mono-ADP-ribosyltransferase sirtuin-6 (EC 2.4.2.31)(SIR2-like protein 6) [Source:UniProtKB/Swiss-Prot;Acc:Q8N6T7]	Q8N6T7	SIRT6	SIR2	YES	-	-
ENSG00000101945	Histone-lysine N-methyltransferase SUV39H1 (EC 2.1.1.43)(Suppressor of variegation 3-9 homolog 1)(Su(var)3-9 homolog 1)(Position-effect variegation 3-9 homolog)(Histone H3-K9 methyltransferase 1)(H3-K9-HMTase 1)(Lysine N-methyltransferase 1A) [Source:UniProtKB/Swiss-Prot;Acc:O43463]	O43463	SUV39H1	Chromo,Pre-SET,SET	YES	-	-
ENSG00000104885	Histone-lysine N-methyltransferase, H3 lysine-79 specific (EC 2.1.1.43)(Histone H3-K79 methyltransferase)(H3-K79-HMTase)(DOT1-like protein)(Lysine N-methyltransferase 4) [Source:UniProtKB/Swiss-Prot;Acc:Q8TEK3]	Q8TEK3	DOT1L	DOT1,AT_hook	YES	-	-
ENSG00000126457	Protein arginine N-methyltransferase 1 (EC 2.1.1.-)(Interferon receptor 1-bound protein 4) [Source:UniProtKB/Swiss-Prot;Acc:Q99873]	Q99873	PRMT1	-	YES	-	-
ENSG00000170142	Ubiquitin-conjugating enzyme E2 E1 (EC 6.3.2.19)(Ubiquitin-protein ligase E1)(Ubiquitin carrier protein E1)(UbcH6) [Source:UniProtKB/Swiss-Prot;Acc:P51965]	P51965	UBE2E1	UQ_con	YES	-	-
ENSG00000089094	JmjC domain-containing histone demethylation protein 1B (EC 1.14.11.27)([Histone-H3]-lysine-36 demethylase 1B)(F-box and leucine-rich repeat protein 10)(F-box/LRR-repeat protein 10)(F-box protein FBL10)(Jumonji domain-containing EMSY-interactor methyltransferase motif protein)(Protein JEMMA)(CXXC-type zinc finger protein 2)(Protein-containing CXXC domain 2) [Source:UniProtKB/Swiss-Prot;Acc:Q8NHM5]	Q1RLM7	FBXL10	JmjC,zf-CXXC,F-box,LRR_1	YES	-	-
ENSG00000136504	Histone acetyltransferase MYST2 (MYST protein 2)(EC 2.3.1.48)(MOZ, YBF2/SAS3, SAS2 and TIP60 protein 2)(Histone acetyltransferase binding to ORC1) [Source:UniProtKB/Swiss-Prot;Acc:O95251]	O95251	MYST2	zf-C2HC,MOZ_SAS	YES	-	-
ENSG00000117139	Histone demethylase JARID1B (EC 1.14.11.-)(Jumonji/ARID domain-containing protein 1B)(PLU-1)(Retinoblastoma-binding protein 2 homolog 1)(RBP2-H1)(Cancer/testis antigen 31)(CT31) [Source:UniProtKB/Swiss-Prot;Acc:Q9UGL1]	Q9UIW7	JARID1B	JmjN,ARID,PHD,JmjC,zf-C5HC2,PLU-1	YES	-	-
ENSG00000128708	Histone acetyltransferase type B catalytic subunit (EC 2.3.1.48) [Source:UniProtKB/Swiss-Prot;Acc:O14929]	Q8WWB9	HAT1	-	YES	-	-
ENSG00000126012	Histone demethylase JARID1C (EC 1.14.11.-)(Jumonji/ARID domain-containing protein 1C)(Protein SmcX)(Protein Xe169) [Source:UniProtKB/Swiss-Prot;Acc:P41229]	P41229	JARID1C	JmjN,ARID,PHD,JmjC,zf-C5HC2,PLU-1	YES	-	-
ENSG00000206215	E3 ubiquitin-protein ligase RING1 (EC 6.3.2.-)(RING finger protein 1)(Polycomb complex protein RING1) [Source:UniProtKB/Swiss-Prot;Acc:Q06587]	Q06587	AL713971.7-202	zf-MIZ,zf-C3HC4	YES	-	-
ENSG00000120733	JmjC domain-containing histone demethylation protein 2B (EC 1.14.11.-)(Jumonji domain-containing protein 1B)(Nuclear protein 5qNCA) [Source:UniProtKB/Swiss-Prot;Acc:Q7LBC6]	Q7LBC6	JMJD1B	JmjC	YES	-	-
ENSG00000089163	NAD-dependent deacetylase sirtuin-4 (EC 3.5.1.-)(SIR2-like protein 4) [Source:UniProtKB/Swiss-Prot;Acc:Q9Y6E7]	Q9Y6E7	SIRT4	SIR2	YES	-	-
ENSG00000073614	Histone demethylase JARID1A (EC 1.14.11.-)(Jumonji/ARID domain-containing protein 1A)(Retinoblastoma-binding protein 2)(RBBP-2) [Source:UniProtKB/Swiss-Prot;Acc:P29375]	Q4LE72	JARID1A	JmjN,ARID,PHD,JmjC,zf-C5HC2,PLU-1	YES	-	-
ENSG00000133247	Histone-lysine N-methyltransferase SUV420H2 (EC 2.1.1.43)(Suppressor of variegation 4-20 homolog 2)(Su(var)4-20 homolog 2)(Suv4-20h2)(Lysine N-methyltransferase 5C) [Source:UniProtKB/Swiss-Prot;Acc:Q86Y97]	Q86Y97	SUV420H2	SET	YES	-	-
ENSG00000187531	NAD-dependent deacetylase sirtuin-7 (EC 3.5.1.-)(SIR2-like protein 7) [Source:UniProtKB/Swiss-Prot;Acc:Q9NRC8]	Q9NRC8	SIRT7	SIR2	YES	-	-
ENSG00000124523	NAD-dependent deacetylase sirtuin-5 (EC 3.5.1.-)(SIR2-like protein 5) [Source:UniProtKB/Swiss-Prot;Acc:Q9NXA8]	Q9NXA8	SIRT5	SIR2	YES	-	-
ENSG00000181555	Histone-lysine N-methyltransferase SETD2 (EC 2.1.1.43)(SET domain-containing protein 2)(hSET2)(Huntingtin-interacting protein B)(Huntingtin yeast partner B)(Huntingtin-interacting protein 1)(HIF-1)(p231HBP)(Lysine N-methyltransferase 3A) [Source:UniProtKB/Swiss-Prot;Acc:Q9BYW2]	Q9BYW2	SETD2	SET,WW,SRI_2	YES	-	-
ENSG00000101266	Casein kinase II subunit alpha (CK II)(EC 2.7.11.1) [Source:UniProtKB/Swiss-Prot;Acc:P68400]	Q8NEV1	CSNK2A1	Pkinase	YES	-	-
ENSG00000177602	Serine/threonine-protein kinase haspin (EC 2.7.11.1)(Haploid germ cell-specific nuclear protein kinase)(H-haspin)(Germ cell-specific gene 2 protein) [Source:UniProtKB/Swiss-Prot;Acc:Q8TF76]	Q8TF76	GSG2	Pkinase_Tyr	YES	-	-
ENSG00000186280	JmjC domain-containing histone demethylation protein 3D (EC 1.14.11.-)(Jumonji domain-containing protein 2D) [Source:UniProtKB/Swiss-Prot;Acc:Q6B0I6]	Q0VF39	JMJD2D	JmjN,JmjC	YES	-	-
ENSG00000162302	Ribosomal protein S6 kinase alpha-4 (EC 2.7.11.1)(Nuclear mitogen- and stress-activated protein kinase 2)(90 kDa ribosomal protein S6 kinase 4)(Ribosomal protein kinase B)(RSKB) [Source:UniProtKB/Swiss-Prot;Acc:O75676]	Q86VU2	RPS6KA4	Pkinase,Pkinase_C	YES	-	-
ENSG00000184678	Histone H2B type 2-E (H2B.q)(H2B/q)(H2B-GL105) [Source:UniProtKB/Swiss-Prot;Acc:Q16778]	Q3KP43	HIST2H2BE	Histone	YES	-	-
ENSG00000136169	Histone-lysine N-methyltransferase SETDB2 (EC 2.1.1.43)(SET domain bifurcated 2)(Chronic lymphocytic leukemia deletion region gene 8 protein)(Lysine N-methyltransferase 1F) [Source:UniProtKB/Swiss-Prot;Acc:Q96T68]	Q96T68	SETDB2	MBD,Pre-SET,SET	YES	-	-
ENSG00000005483	Histone-lysine N-methyltransferase MLL5 (EC 2.1.1.43)(Myeloid/lymphoid or mixed-lineage leukemia protein 5)(Lysine N-methyltransferase 2E) [Source:UniProtKB/Swiss-Prot;Acc:Q8IZD2]	Q9NWE7	MLL5	PHD,SET	YES	-	-
ENSG00000173120	JmjC domain-containing histone demethylation protein 1A (EC 1.14.11.27)([Histone-H3]-lysine-36 demethylase 1A)(F-box/LRR-repeat protein 11)(F-box and leucine-rich repeat protein 11)(F-box protein FBL7)(F-box protein Lilina)(CXXC-type zinc finger protein 8) [Source:UniProtKB/Swiss-Prot;Acc:Q9Y2K7]	Q9Y2K7	FBXL11	JmjC,zf-CXXC,F-box,LRR_1,PHD	YES	-	-
ENSG00000155827	E3 ubiquitin-protein ligase BRE1A (BRE1-A)(hBRE1)(EC 6.3.2.-)(RING finger protein 20) [Source:UniProtKB/Swiss-Prot;Acc:Q5VTR2]	Q05DC0	RNF20	zf-C3HC4	YES	-	-
ENSG00000178999	Serine/threonine-protein kinase 12 (EC 2.7.11.1)(Aurora-B)(Aurora- and Ipl1-like midbody-associated protein 1)(AIM-1)(Aurora/IPL1-related kinase 2)(Aurora-related kinase 2)(STK-1) [Source:UniProtKB/Swiss-Prot;Acc:Q96GD4]	Q96GD4	AURKB	Pkinase,Pkinase_Tyr	YES	-	-
ENSG00000127663	JmjC domain-containing histone demethylation protein 3B (EC 1.14.11.-)(Jumonji domain-containing protein 2B) [Source:UniProtKB/Swiss-Prot;Acc:O94953]	O94953	JMJD2B	JmjN,JmjC,PHD	YES	-	-
ENSG00000012817	Histone demethylase JARID1D (EC 1.14.11.-)(Jumonji/ARID domain-containing protein 1D)(Protein SmcY)(Histocompatibility Y antigen)(H-Y) [Source:UniProtKB/Swiss-Prot;Acc:Q9BY66]	Q9BY66	SMCY	JmjN,ARID,PHD,JmjC,zf-C5HC2,PLU-1	YES	-	-
ENSG00000108773	General control of amino acid synthesis protein 5-like 2 (EC 2.3.1.48)(Histone acetyltransferase GCN5)(hsGCN5)(STAF97) [Source:UniProtKB/Swiss-Prot;Acc:Q92830]	Q8N1A2	KAT2A	PCAF_N,Acetyltransf_1,Bromodomain	YES	Chromatin modification	TFTC complex (TATA-binding protein-free TAF-II-containing complex);TFTC-type histone acetyl transferase complex;STAGA complex (SPT3-TAF9-GCN5 acetyltransferase complex);GCN5-TRRAP histone acetyltransferase complex;STAGA core complex (SPT3-TAF9-GCN5 acetyltransferase complex)|PubMed:10591645;11931763;15115762;16260778;9726987
ENSG00000139613	SWI/SNF complex subunit SMARCC2 (SWI/SNF-related matrix-associated actin-dependent regulator of chromatin subfamily C member 2)(SWI/SNF complex 170 kDa subunit)(BRG1-associated factor 170) [Source:UniProtKB/Swiss-Prot;Acc:Q8TAQ2]	Q8TAQ2	SMARCC2	SWIRM,Myb_DNA-binding	YES	Chromatin modification	RNA polymerase II complex, chromatin structure modifying;SIN3-ING1b-complex II;BRM-SIN3A complex;EBAFb complex;SWI-SNF chromatin remodeling-related-BRCA1 complex;BRG1-SIN3A complex;LARC complex (LCR-associated remodeling complex);p300-CBP-p270-SWI/SNF complex;BRM-SIN3A-HDAC complex;BAF complex;PBAF complex (Polybromo- and BAF containing complex);NUMAC complex (nucleosomal methylation activator co…
ENSG00000162521	Histone-binding protein RBBP4 (Retinoblastoma-binding protein 4)(RBBP-4)(Retinoblastoma-binding protein p48)(Chromatin assembly factor 1 subunit C)(CAF-1 subunit C)(Chromatin assembly factor I p48 subunit)(CAF-I 48 kDa subunit)(CAF-I p48)(Nucleosome-remodeling factor subunit RBAP48) [Source:UniProtKB/Swiss-Prot;Acc:Q09028]	Q09028	RBBP4	WD40	YES	Chromatin modification	HDAC1-associated protein complex;SNF2h-cohesin-NuRD complex;ING2 complex;SIN3 complex;MTA1-HDAC core complex;hNURF complex;SIN3-ING1b-complex II;BRM-SIN3A complex;SIN3-SAP25 complex;Chromatin assembly complex (CAF-1 complex);NRD complex (Nucleosome remodeling and deacetylation complex);BRMS1-SIN3-HDAC complex;anti-HDAC2 complex;Polycomb repressive complex 2 (PRC2);ALL-1 supercomplex;Mi2/NuRD comp…
ENSG00000196367	Transformation/transcription domain-associated protein (350/400 kDa PCAF-associated factor)(PAF350/400)(STAF40)(Tra1 homolog) [Source:UniProtKB/Swiss-Prot;Acc:Q9Y4A5]	Q9Y4A5	TRRAP	FAT,PI3_PI4_kinase	YES	Chromatin modification	NuA4/Tip60 HAT complex;DMAP1-associated complex;cMYC-ATPase-helicase complex;TFTC complex (TATA-binding protein-free TAF-II-containing complex);TFTC-type histone acetyl transferase complex;p400-associated complex;NuA4/Tip60-HAT complex B;STAGA complex (SPT3-TAF9-GCN5 acetyltransferase complex);NuA4/Tip60-HAT complex A;PCAF complex;GCN5-TRRAP histone acetyltransferase complex;TRRAP-BAF53-HAT compl…
ENSG00000136518	Actin-like protein 6A (53 kDa BRG1-associated factor A)(Actin-related protein Baf53a)(ArpNbeta)(INO80 complex subunit K) [Source:UniProtKB/Swiss-Prot;Acc:O96019]	Q6FI97	ACTL6A	Actin	YES	Chromatin modification	RNA polymerase II complex, chromatin structure modifying;NuA4/Tip60 HAT complex;SIN3-ING1b-complex II;BRM-SIN3A complex;DMAP1-associated complex;cMYC-ATPase-helicase complex;SRCAP-associated chromatin remodeling complex;EBAFb complex;SWI-SNF chromatin remodeling-related-BRCA1 complex;LARC complex (LCR-associated remodeling complex);BRG1-SIN3A complex;p400-associated complex;BRM-SIN3A-HDAC complex…
ENSG00000181090	Histone-lysine N-methyltransferase, H3 lysine-9 specific 5 (EC 2.1.1.43)(Histone H3-K9 methyltransferase 5)(H3-K9-HMTase 5)(Euchromatic histone-lysine N-methyltransferase 1)(Eu-HMTase1)(G9a-like protein 1)(GLP1)(Lysine N-methyltransferase 1D) [Source:UniProtKB/Swiss-Prot;Acc:Q9H9B1]	Q86X08	EHMT1	Ank,Pre-SET,SET	YES	Chromatin modification	CtBP complex|PubMed:12700765
ENSG00000117713	AT-rich interactive domain-containing protein 1A (ARID domain-containing protein 1A)(SWI/SNF-related, matrix-associated, actin-dependent regulator of chromatin subfamily F member 1)(SWI-SNF complex protein p270)(B120)(SWI-like protein)(Osa homolog 1)(hOSA1)(hELD)(BRG1-associated factor 250)(BAF250)(BRG1-associated factor 250a)(BAF250A) [Source:UniProtKB/Swiss-Prot;Acc:O14497]	Q96TA9	ARID1A	ARID	YES	Chromatin modification	SWI-SNF chromatin remodeling-related-BRCA1 complex;BRG1-SIN3A complex;LARC complex (LCR-associated remodeling complex);WINAC complex;NUMAC complex (nucleosomal methylation activator complex);SIN3-ING1b-complex II;BRM-SIN3A complex;p300-CBP-p270-SWI/SNF complex;BRM-SIN3A-HDAC complex;EBAFa complex;BAF complex|PubMed:10943845;11238380;16217013;12837248;14729568;11784859;11238380;9584200;14559996;12…
ENSG00000128908	Putative DNA helicase INO80 complex homolog 1 (hINO80)(EC 3.6.1.-) [Source:UniProtKB/Swiss-Prot;Acc:Q9ULG1]	Q9NUK2	INO80	SNF2_N,Helicase_C	YES	Chromatin modification	INO80 chromatin remodeling complex|PubMed:16230350
ENSG00000108840	Histone deacetylase 5 (HD5)(EC 3.5.1.98)(Antigen NY-CO-9) [Source:UniProtKB/Swiss-Prot;Acc:Q9UQL6]	Q96K29	HDAC5	Hist_deacetyl	YES	Chromatin modification	BCL6-HDAC5 complex|PubMed:11929873
ENSG00000196591	Histone deacetylase 2 (HD2)(EC 3.5.1.98) [Source:UniProtKB/Swiss-Prot;Acc:Q92769]	Q92769	HDAC2	Hist_deacetyl	YES	Chromatin modification	SNF2h-cohesin-NuRD complex;SIN3 complex;MTA1-HDAC core complex;NCOR2 complex;SIN3-ING1b-complex II;BRM-SIN3A complex;SIN3-SAP25 complex;NRD complex (Nucleosome remodeling and deacetylation complex);BRMS1-SIN3-HDAC complex;CoREST-HDAC complex;XFIM complex;Mi2/NuRD complex;BRG1-SIN3A complex;NCOR-SIN3-RPD3 complex;LARC complex (LCR-associated remodeling complex);MTA1 complex;MTA2 complex;BRM-SIN3A-…
ENSG00000105663	Histone-lysine N-methyltransferase MLL4 (EC 2.1.1.43)(Myeloid/lymphoid or mixed-lineage leukemia protein 4)(WW domain-binding protein 7)(WBP-7)(Trithorax homolog 2)(Lysine N-methyltransferase 2D) [Source:UniProtKB/Swiss-Prot;Acc:Q9UMN6]	Q9UMN6	AD000671.1	AT_hook,zf-CXXC,PHD,FYRN,FYRC,SET	YES	Chromatin modification	Menin-associated histone methyltransferase complex|PubMed:14992727
ENSG00000114166	Histone acetyltransferase PCAF (Histone acetylase PCAF)(EC 2.3.1.48)(P300/CBP-associated factor)(P/CAF) [Source:UniProtKB/Swiss-Prot;Acc:Q92831]	Q92831	KAT2B	PCAF_N,Acetyltransf_1,Bromodomain	YES	Chromatin modification	RNA polymerase II complex, chromatin structure modifying;PCAF complex|PubMed:9710619;9885574
ENSG00000173473	SWI/SNF complex subunit SMARCC1 (SWI/SNF-related matrix-associated actin-dependent regulator of chromatin subfamily C member 1)(SWI/SNF complex 155 kDa subunit)(BRG1-associated factor 155) [Source:UniProtKB/Swiss-Prot;Acc:Q92922]	Q92922	SMARCC1	SWIRM,Myb_DNA-binding	YES	Chromatin modification	RNA polymerase II complex, chromatin structure modifying;SIN3-ING1b-complex II;BRM-SIN3A complex;EBAFb complex;SWI-SNF chromatin remodeling-related-BRCA1 complex;BRG1-SIN3A complex;LARC complex (LCR-associated remodeling complex);p300-CBP-p270-SWI/SNF complex;BRM-SIN3A-HDAC complex;BAF complex;PBAF complex (Polybromo- and BAF containing complex);NUMAC complex (nucleosomal methylation activator co…
ENSG00000066117	SWI/SNF-related matrix-associated actin-dependent regulator of chromatin subfamily D member 1 (SWI/SNF complex 60 kDa subunit)(60 kDa BRG-1/Brm-associated factor subunit A)(BRG1-associated factor 60A) [Source:UniProtKB/Swiss-Prot;Acc:Q96GM5]	Q96GM5	SMARCD1	SWIB	YES	Chromatin modification	RNA polymerase II complex, chromatin structure modifying;SIN3-ING1b-complex II;BRM-SIN3A complex;EBAFb complex;BRG1-SIN3A complex;BRM-SIN3A-HDAC complex;BAF complex;PBAF complex (Polybromo- and BAF containing complex);NUMAC complex (nucleosomal methylation activator complex);EBAFa complex;WINAC complex|PubMed:9710619;11784859;11238380;12665591;11238380;14559996;11073988;11078522;14729568;12665591…
ENSG00000061273	Histone deacetylase 7 (HD7)(EC 3.5.1.98)(HD7a) [Source:UniProtKB/Swiss-Prot;Acc:Q8WUI4]	Q7Z4K2	HDAC7	Hist_deacetyl	YES	Chromatin modification	BCL6-HDAC7 complex|PubMed:11929873
ENSG00000103510	Probable histone acetyltransferase MYST1 (MYST protein 1)(EC 2.3.1.48)(MOZ, YBF2/SAS3, SAS2 and TIP60 protein 1)(hMOF) [Source:UniProtKB/Swiss-Prot;Acc:Q9H7Z6]	Q9H7Z6	MYST1	MOZ_SAS	YES	Chromatin modification	MSL complex|PubMed:16227571
ENSG00000142453	Histone-arginine methyltransferase CARM1 (EC 2.1.1.125)(EC 2.1.1.-)(Protein arginine N-methyltransferase 4)(Coactivator-associated arginine methyltransferase 1) [Source:UniProtKB/Swiss-Prot;Acc:Q86X55]	Q86X55	CARM1	PrmA,Methyltransf_11	YES	Chromatin modification	NUMAC complex (nucleosomal methylation activator complex)|PubMed:14729568
ENSG00000005339	CREB-binding protein (EC 2.3.1.48) [Source:UniProtKB/Swiss-Prot;Acc:Q92793]	Q75MY6	CREBBP	zf-TAZ,KIX,Bromodomain,DUF902,DUF906,ZZ,Creb_binding	YES	Chromatin modification	RNA polymerase II complex, chromatin structure modifying;p300-CBP-p270-SWI/SNF complex;SMAD1-CBP complex|PubMed:9710619;9584200;10673036
ENSG00000171720	Histone deacetylase 3 (HD3)(EC 3.5.1.98)(RPD3-2)(SMAP45) [Source:UniProtKB/Swiss-Prot;Acc:O15379]	Q9H368	HDAC3	Hist_deacetyl	YES	Chromatin modification	NCOR2 complex;Kaiso-NCOR complex;NCOR complex;SMRT complex;NCOR-HDAC3 complex;NCOR1 complex|PubMed:11013263;14527417;12628926;12628926;11931768;11013263
ENSG00000171634	Nucleosome-remodeling factor subunit BPTF (Bromodomain and PHD finger-containing transcription factor)(Fetal Alzheimer antigen)(Fetal Alz-50 clone 1 protein) [Source:UniProtKB/Swiss-Prot;Acc:Q12830]	Q9H5E0	FALZ	AT_hook,DDT,PHD,Bromodomain	YES	Chromatin modification	hNURF complex|PubMed:14609955
ENSG00000116478	Histone deacetylase 1 (HD1)(EC 3.5.1.98) [Source:UniProtKB/Swiss-Prot;Acc:Q13547]	Q6IT96	HDAC1	Hist_deacetyl	YES	Chromatin modification	HDAC1-associated protein complex;LSD1 complex;SNF2h-cohesin-NuRD complex;SIN3 complex;NCOR2 complex;SIN3-ING1b-complex II;BRM-SIN3A complex;SIN3-SAP25 complex;NRD complex (Nucleosome remodeling and deacetylation complex);HDAC1-associated core complex cI;BRMS1-SIN3-HDAC complex;CoREST-HDAC complex;PU.1-SIN3A-HDAC complex;XFIM complex;Mi-2/NuRD-MTA2 complex;Mi2/NuRD complex;LARC complex (LCR-associ…
ENSG00000068024	Histone deacetylase 4 (HD4)(EC 3.5.1.98) [Source:UniProtKB/Swiss-Prot;Acc:P56524]	Q86YH7	HDAC4	Hist_deacetyl	YES	Chromatin modification	HDAC4-ERK2 complex;BCL6-HDAC4 complex;HDAC4-ERK1 complex|PubMed:11114188;11929873;11114188
ENSG00000172977	Histone acetyltransferase HTATIP (EC 2.3.1.48)(EC 2.3.1.-)(60 kDa Tat interactive protein)(Tip60)(HIV-1 Tat interactive protein)(cPLA(2)-interacting protein) [Source:UniProtKB/Swiss-Prot;Acc:Q92993]	Q92993	KAT5	MOZ_SAS	YES	Chromatin modification	NuA4/Tip60-HAT complex B;NuA4/Tip60-HAT complex A;TIP60 histone acetylase complex;NuA4/Tip60 HAT complex|PubMed:14966270;14966270;10966108;15647280
ENSG00000066135	JmjC domain-containing histone demethylation protein 3A (EC 1.14.11.-)(Jumonji domain-containing protein 2A) [Source:UniProtKB/Swiss-Prot;Acc:O75164]	O75164	JMJD2A	JmjN,JmjC,PHD	YES	Chromatin modification	Kaiso-NCOR complex|PubMed:14527417
ENSG00000111875	Histone chaperone ASF1A (Anti-silencing function protein 1 homolog A)(hAsf1)(hAsf1a)(CCG1-interacting factor A)(CIA)(hCIA) [Source:UniProtKB/Swiss-Prot;Acc:Q9Y294]	Q9Y294	ASF1A	ASF1_hist_chap	NO	Chromatin modification	ASF1-histone containing complex;ASF1-interacting protein complex|PubMed:15664198;15664198
ENSG00000148835	Transcription initiation factor TFIID subunit 5 (Transcription initiation factor TFIID 100 kDa subunit)(TAF(II)100)(TAFII-100)(TAFII100) [Source:UniProtKB/Swiss-Prot;Acc:Q15542]	Q15542	TAF5	TFIID_90kDa,WD40	NO	Chromatin modification	TFTC complex (TATA-binding protein-free TAF-II-containing complex)|PubMed:10591645
ENSG00000132780	Nuclear autoantigenic sperm protein (NASP) [Source:UniProtKB/Swiss-Prot;Acc:P49321]	Q9P1N1	NASP	TPR_1,TPR_2	NO	Chromatin modification	ASF1-histone containing complex|PubMed:15664198
ENSG00000206287	E3 ubiquitin-protein ligase RING1 (EC 6.3.2.-)(RING finger protein 1)(Polycomb complex protein RING1) [Source:UniProtKB/Swiss-Prot;Acc:Q06587]	Q06587	AL844527.6-206	zf-MIZ,zf-C3HC4	NO	Chromatin modification	Polycomb repressive complex 1 (PRC1, hPRC-H)|PubMed:12167701
ENSG00000163939	Protein polybromo-1 (hPB1)(Polybromo-1D)(BRG1-associated factor 180)(BAF180) [Source:UniProtKB/Swiss-Prot;Acc:Q86U86]	Q9NVM2	PBRM1	Bromodomain,BAH,HMG_box	NO	Chromatin modification	PBAF complex (Polybromo- and BAF containing complex)|PubMed:11078522
ENSG00000048649	Remodeling and spacing factor 1 (Rsf-1)(Hepatitis B virus X-associated protein)(HBV pX-associated protein 8)(p325 subunit of RSF chromatin-remodeling complex) [Source:UniProtKB/Swiss-Prot;Acc:Q96T23]	Q96T23	RSF1	PHD	NO	Chromatin modification	SNF2L-RSF1 complex;Remodeling and spacing factor (RSF) complex|PubMed:15640247;9836642
ENSG00000104472	Chromatin accessibility complex protein 1 (CHRAC-1)(CHRAC-15)(HuCHRAC15)(DNA polymerase epsilon subunit p15) [Source:UniProtKB/Swiss-Prot;Acc:Q9NRG0]	Q9NRG0	CHRAC1	CBFD_NFYB_HMF	NO	Chromatin modification	HuCHRAC complex|PubMed:10880450
ENSG00000173894	Chromobox protein homolog 2 [Source:UniProtKB/Swiss-Prot;Acc:Q14781]	Q0VDA5	CBX2	Chromo,AT_hook	NO	Chromatin modification	Polycomb repressive complex 1 (PRC1, hPRC-H)|PubMed:12167701
ENSG00000049618	AT-rich interactive domain-containing protein 1B (ARID domain-containing protein 1B)(Osa homolog 2)(hOsa2)(p250R)(BRG1-binding protein hELD/OSA1)(BRG1-associated factor 250b)(BAF250B) [Source:UniProtKB/Swiss-Prot;Acc:Q8NFD5]	Q9NWF5	ARID1B	ARID	NO	Chromatin modification	EBAFb complex;SWI-SNF chromatin remodeling-related-BRCA1 complex;BAF complex|PubMed:12665591;10943845;11078522
ENSG00000162227	TAF6-like RNA polymerase II p300/CBP-associated factor-associated factor 65 kDa subunit 6L (PCAF-associated factor 65 alpha)(PAF65-alpha) [Source:UniProtKB/Swiss-Prot;Acc:Q9Y6J9]	Q9Y6J9	TAF6L	TAF,DUF1546	NO	Chromatin modification	TFTC complex (TATA-binding protein-free TAF-II-containing complex);STAGA complex (SPT3-TAF9-GCN5 acetyltransferase complex);PCAF complex|PubMed:10591645;15115762;9885574
ENSG00000048052	Histone deacetylase 9 (HD9)(EC 3.5.1.98)(HD7B)(HD7)(Histone deacetylase-related protein)(MEF2-interacting transcription repressor MITR) [Source:UniProtKB/Swiss-Prot;Acc:Q9UKV0]	Q8N926	HDAC9	Hist_deacetyl	YES	Chromatin modification	-
ENSG00000152455	Histone-lysine N-methyltransferase SUV39H2 (EC 2.1.1.43)(Suppressor of variegation 3-9 homolog 2)(Su(var)3-9 homolog 2)(Histone H3-K9 methyltransferase 2)(H3-K9-HMTase 2)(Lysine N-methyltransferase 1B) [Source:UniProtKB/Swiss-Prot;Acc:Q9H5I1]	Q9H5I1	SUV39H2	Chromo,Pre-SET,SET	YES	Chromatin modification	-
ENSG00000068903	NAD-dependent deacetylase sirtuin-2 (EC 3.5.1.-)(SIR2-like protein 2)(SIR2-like) [Source:UniProtKB/Swiss-Prot;Acc:Q8IXJ6]	Q8IXJ6	SIRT2	SIR2	YES	Chromatin modification	-
ENSG00000094631	Histone deacetylase 6 (HD6)(EC 3.5.1.98) [Source:UniProtKB/Swiss-Prot;Acc:Q9UBN7]	Q9NZS3	HDAC6	Hist_deacetyl,zf-UBP	YES	Chromatin modification	-
ENSG00000145391	Histone-lysine N-methyltransferase SETD7 (EC 2.1.1.43)(Histone H3-K4 methyltransferase SETD7)(H3-K4-HMTase SETD7)(SET domain-containing protein 7)(SET7/9)(Lysine N-methyltransferase 7) [Source:UniProtKB/Swiss-Prot;Acc:Q8WTS6]	Q8WTS6	SETD7	MORN,SET	YES	Chromatin modification	-
ENSG00000165671	Histone-lysine N-methyltransferase, H3 lysine-36 and H4 lysine-20 specific (EC 2.1.1.43)(H3-K36-HMTase)(H4-K20-HMTase)(Nuclear receptor-binding SET domain-containing protein 1)(NR-binding SET domain-containing protein)(Androgen receptor-associated coregulator 267)(Lysine N-methyltransferase 3B) [Source:UniProtKB/Swiss-Prot;Acc:Q96L73]	Q9H6H8	NSD1	PWWP,PHD,SET	YES	Chromatin modification	-
ENSG00000163517	Histone deacetylase 11 (HD11)(EC 3.5.1.98) [Source:UniProtKB/Swiss-Prot;Acc:Q96DB2]	Q6IA14	HDAC11	Hist_deacetyl	YES	Chromatin modification	-
ENSG00000115548	JmjC domain-containing histone demethylation protein 2A (EC 1.14.11.-)(Jumonji domain-containing protein 1A) [Source:UniProtKB/Swiss-Prot;Acc:Q9Y4C1]	Q9Y4C1	JMJD1A	JmjC	YES	Chromatin modification	-
ENSG00000100784	Ribosomal protein S6 kinase alpha-5 (EC 2.7.11.1)(Nuclear mitogen- and stress-activated protein kinase 1)(90 kDa ribosomal protein S6 kinase 5)(RSK-like protein kinase)(RSKL) [Source:UniProtKB/Swiss-Prot;Acc:O75582]	Q9UG98	RPS6KA5	Pkinase,Pkinase_C	YES	Chromatin modification	-
ENSG00000156650	Histone acetyltransferase MYST4 (MYST protein 4)(EC 2.3.1.48)(EC 2.3.1.-)(MOZ, YBF2/SAS3, SAS2 and TIP60 protein 4)(Histone acetyltransferase MOZ2)(Monocytic leukemia zinc finger protein-related factor)(Histone acetyltransferase MORF) [Source:UniProtKB/Swiss-Prot;Acc:Q8WYB5]	Q69YR9	MYST4	PHD,MOZ_SAS	YES	Chromatin modification	-
ENSG00000147099	Histone deacetylase 8 (HD8)(EC 3.5.1.98) [Source:UniProtKB/Swiss-Prot;Acc:Q9BY41]	Q86VC8	HDAC8	Hist_deacetyl	YES	Chromatin modification	-
ENSG00000083168	Histone acetyltransferase MYST3 (MYST protein 3)(EC 2.3.1.48)(EC 2.3.1.-)(MOZ, YBF2/SAS3, SAS2 and TIP60 protein 3)(Runt-related transcription factor-binding protein 2)(Monocytic leukemia zinc finger protein)(Zinc finger protein 220) [Source:UniProtKB/Swiss-Prot;Acc:Q92794]	Q76L81	MYST3	PHD,MOZ_SAS	YES	Chromatin modification	-
ENSG00000100429	Histone deacetylase 10 (HD10)(EC 3.5.1.98) [Source:UniProtKB/Swiss-Prot;Acc:Q969S8]	Q59FP1	HDAC10	Hist_deacetyl	YES	Chromatin modification	-
ENSG00000109819	Peroxisome proliferator-activated receptor gamma coactivator 1-alpha (PPAR-gamma coactivator 1-alpha)(PPARGC-1-alpha)(PGC-1-alpha)(Ligand effect modulator 6) [Source:UniProtKB/Swiss-Prot;Acc:Q9UBK2]	Q4W5M7	PPARGC1A	RRM_1	NO	Chromatin modification	-
ENSG00000111218	Protein arginine N-methyltransferase 8 (EC 2.1.1.-)(Heterogeneous nuclear ribonucleoprotein methyltransferase-like protein 4) [Source:UniProtKB/Swiss-Prot;Acc:Q9NR22]	Q9NR22	PRMT8	-	NO	Chromatin modification	-
ENSG00000158806	Nucleoplasmin-2 [Source:UniProtKB/Swiss-Prot;Acc:Q86SE8]	Q6NVH6	NPM2	Nucleoplasmin	NO	Chromatin modification	-
ENSG00000124177	Chromodomain-helicase-DNA-binding protein 6 (CHD-6)(EC 3.6.1.-)(ATP-dependent helicase CHD6)(Radiation-induced gene B protein) [Source:UniProtKB/Swiss-Prot;Acc:Q8TD26]	Q8TD26	CHD6	Chromo,SNF2_N,Helicase_C,BRK	NO	Chromatin modification	-
ENSG00000188662	Spermatid-specific linker histone H1-like protein [Source:UniProtKB/Swiss-Prot;Acc:P60008]	P60008	HILS1	Linker_histone	NO	Chromatin modification	-
ENSG00000139351	Synaptonemal complex protein 3 (SCP-3) [Source:UniProtKB/Swiss-Prot;Acc:Q8IZU3]	Q8IZU3	SYCP3	Cor1	NO	Chromatin modification	-
ENSG00000196235	Transcription elongation factor SPT5 (hSPT5)(DRB sensitivity-inducing factor large subunit)(DSIF large subunit)(DSIF p160)(Tat-cotransactivator 1 protein)(Tat-CT1 protein) [Source:UniProtKB/Swiss-Prot;Acc:O00267]	O00267	SUPT5H	Supt5,KOW	NO	Chromatin modification	-
ENSG00000147601	Telomeric repeat-binding factor 1 (TTAGGG repeat-binding factor 1)(NIMA-interacting protein 2)(Telomeric protein Pin2/TRF1) [Source:UniProtKB/Swiss-Prot;Acc:P54274]	P54274	TERF1	TRF,Myb_DNA-binding	NO	Chromatin modification	-
ENSG00000163104	SWI/SNF-related matrix-associated actin-dependent regulator of chromatin subfamily A containing DEAD/H box 1 (EC 3.6.1.-)(ATP-dependent helicase 1)(hHEL1) [Source:UniProtKB/Swiss-Prot;Acc:Q9H4L7]	Q9H4L7	SMARCAD1	SNF2_N,Helicase_C	NO	Chromatin modification	-
ENSG00000140464	Probable transcription factor PML (Tripartite motif-containing protein 19)(RING finger protein 71) [Source:UniProtKB/Swiss-Prot;Acc:P29590]	Q9UE85	PML	zf-C3HC4,zf-B_box	NO	Chromatin modification	-
ENSG00000122565	Chromobox protein homolog 3 (Heterochromatin protein 1 homolog gamma)(HP1 gamma)(Modifier 2 protein)(HECH) [Source:UniProtKB/Swiss-Prot;Acc:Q13185]	Q13185	CBX3	Chromo,Chromo_shadow	NO	Chromatin modification	-
ENSG00000100395	Lethal(3)malignant brain tumor-like 2 protein (L(3)mbt-like 2 protein)(H-l(3)mbt-like protein) [Source:UniProtKB/Swiss-Prot;Acc:Q969R5]	Q969R5	L3MBTL2	MBT	NO	Chromatin modification	-
ENSG00000124422	Ubiquitin carboxyl-terminal hydrolase 22 (EC 3.1.2.15)(Ubiquitin thioesterase 22)(Ubiquitin-specific-processing protease 22)(Deubiquitinating enzyme 22) [Source:UniProtKB/Swiss-Prot;Acc:Q9UPT9]	Q9UPT9	USP22	UCH,zf-UBP	NO	Chromatin modification	-
ENSG00000076108	Bromodomain adjacent to zinc finger domain protein 2A (Transcription termination factor I-interacting protein 5)(TTF-I-interacting protein 5)(Tip5)(hWALp3) [Source:UniProtKB/Swiss-Prot;Acc:Q9UIF9]	Q68DI8	BAZ2A	MBD,AT_hook,DDT,PHD,Bromodomain	NO	Chromatin modification	-
ENSG00000049768	Forkhead box protein P3 (Scurfin) [Source:UniProtKB/Swiss-Prot;Acc:Q9BZS1]	Q9BZS1	FOXP3	Fork_head	NO	Chromatin modification	-
ENSG00000118245	Spermatid nuclear transition protein 1 (STP-1)(TP-1) [Source:UniProtKB/Swiss-Prot;Acc:P09430]	P09430	TNP1	TP1	NO	Chromatin modification	-
ENSG00000132600	Protein arginine N-methyltransferase 7 (EC 2.1.1.-) [Source:UniProtKB/Swiss-Prot;Acc:Q9NVM4]	Q9NVM4	PRMT7	-	NO	Chromatin modification	-
ENSG00000173933	RNA-binding protein 14 (RNA-binding motif protein 14)(RRM-containing coactivator activator/modulator)(Synaptotagmin-interacting protein)(SYT-interacting protein) [Source:UniProtKB/Swiss-Prot;Acc:Q96PK6]	Q96PK6	RBM14	RRM_1	NO	Chromatin modification	-
ENSG00000086758	E3 ubiquitin-protein ligase HUWE1 (EC 6.3.2.-)(HECT, UBA and WWE domain-containing protein 1)(Upstream regulatory element-binding protein 1)(URE-binding protein 1)(URE-B1)(Mcl-1 ubiquitin ligase E3)(Mule)(ARF-binding protein 1)(ARF-BP1)(Large structure of UREB1)(LASU1)(Homologous to E6AP carboxyl terminus homologous protein 9)(HectH9) [Source:UniProtKB/Swiss-Prot;Acc:Q7Z6Z7]	Q8IWJ0	HUWE1	DUF908,DUF913,UBA,UIM,WWE,HECT	NO	Chromatin modification	-
ENSG00000128510	Carboxypeptidase A4 Precursor (EC 3.4.17.-)(Carboxypeptidase A3) [Source:UniProtKB/Swiss-Prot;Acc:Q9UI42]	Q9UI42	CPA4	Propep_M14,Peptidase_M14	NO	Chromatin modification	-
ENSG00000139625	Mitogen-activated protein kinase kinase kinase 12 (EC 2.7.11.25)(Mixed lineage kinase)(Leucine-zipper protein kinase)(ZPK)(Dual leucine zipper bearing kinase)(DLK)(MAPK-upstream kinase)(MUK) [Source:UniProtKB/Swiss-Prot;Acc:Q12852]	Q12852	MAP3K12	Pkinase,Pkinase_Tyr	NO	Chromatin modification	-
ENSG00000213246	Transcription elongation factor SPT4 (hSPT4)(DRB sensitivity-inducing factor small subunit)(DSIF small subunit)(DSIF p14) [Source:UniProtKB/Swiss-Prot;Acc:P63272]	P63272	SUPT4H1	Spt4	NO	Chromatin modification	-
ENSG00000167085	Prohibitin [Source:UniProtKB/Swiss-Prot;Acc:P35232]	Q6PUJ7	PHB	Band_7	NO	Chromatin modification	-
ENSG00000119969	Lymphoid-specific helicase (EC 3.6.1.-)(SWI/SNF2-related matrix-associated actin-dependent regulator of chromatin subfamily A member 6)(Proliferation-associated SNF2-like protein) [Source:UniProtKB/Swiss-Prot;Acc:Q9NRZ9]	Q9NW36	HELLS	SNF2_N,Helicase_C	NO	Chromatin modification	-
ENSG00000109111	Transcription elongation factor SPT6 (hSPT6)(Tat-cotransactivator 2 protein)(Tat-CT2 protein) [Source:UniProtKB/Swiss-Prot;Acc:Q7KZ85]	Q7KZ85	SUPT6H	SH2,S1	NO	Chromatin modification	-
ENSG00000147548	Histone-lysine N-methyltransferase NSD3 (EC 2.1.1.43)(Nuclear SET domain-containing protein 3)(Wolf-Hirschhorn syndrome candidate 1-like protein 1)(WHSC1-like protein 1)(Whistle)(WHSC1-like 1 isoform 9 with methyltransferase activity to lysine) [Source:UniProtKB/Swiss-Prot;Acc:Q9BZ95]	Q9BZ95	WHSC1L1	PWWP,PHD,SET	NO	Chromatin modification	-
ENSG00000137309	High mobility group protein HMG-I/HMG-Y (HMG-I(Y))(High mobility group AT-hook protein 1)(High mobility group protein A1)(High mobility group protein-R) [Source:UniProtKB/Swiss-Prot;Acc:P17096]	Q5T6U9	HMGA1	AT_hook	NO	Chromatin modification	-
ENSG00000176171	BCL2/adenovirus E1B 19 kDa protein-interacting protein 3 [Source:UniProtKB/Swiss-Prot;Acc:Q12983]	Q6NVY4	BNIP3	BNIP3	NO	Chromatin modification	-
ENSG00000177889	Ubiquitin-conjugating enzyme E2 N (EC 6.3.2.19)(Ubiquitin-protein ligase N)(Ubiquitin carrier protein N)(Ubc13)(Bendless-like ubiquitin-conjugating enzyme) [Source:UniProtKB/Swiss-Prot;Acc:P61088]	P61088	UBE2N	UQ_con	NO	Chromatin modification	-
ENSG00000119335	Protein SET (Phosphatase 2A inhibitor I2PP2A)(I-2PP2A)(Template-activating factor I)(TAF-I)(HLA-DR-associated protein II)(PHAPII)(Inhibitor of granzyme A-activated DNase)(IGAAD) [Source:UniProtKB/Swiss-Prot;Acc:Q01105]	Q01105	SET	NAP	NO	Chromatin modification	-
