# Supplementary material for: Expanding the Landscape of Chromatin Modification (CM)-Related Functional Domains and Genes in Human
Source: PLoS One. 2010 Nov 29;5(11):e14122. doi: 10.1371/journal.pone.0014122 (PMC2993927; doi:10.1371/journal.pone.0014122)
Supplement: Table S4 — List of CM genes predicted with our SVM-based approach in human. “Pfam ID” column provides the name of Pfam domains contained in a gene. The “mean SVM_score” column is the average of SVM scores of predictions (SVM score>0 means the gene is predicted as a CM gene, otherwise, it is predicted as a non-CM gene). The “SVM_std” column is the standard deviation of the mean. The “Frequency of prediction” column indicates how many times the gene is randomly selected for prediction. The value of this column should be around 200, but due to randomization, some genes are picked more frequently than other genes. The “P_value” column provides the probability the SVM score is ≤0, which indicates that gene is classified as a non-CM gene, assuming normal distribution for the SVM scores. This list of 379 genes is divided into two sections. The first section, marked in green, contains genes coding for the 329 non-redundant proteins (including 61 proteins that belong to the actin family and the histone family). The second section, marked in blue, lists genes coding for proteins which have been already identified as known or candidate CM proteins archived in the Supplementary Table 3 or in the first section of this table, respectively. (0.69 MB XLS) [file pone.0014122.s007.xls]

## Sheet: SVM-prediction
Ensembl	Uniprot	Description	Name	Pfam	CM	Corum/SVM_score	GO/SVM_std	Num_predictor	Pvalue	GOA	EBI_CM	Entrez	EntrezSource	EntrezName	Dec2008_List	Publication	ENSP	Orthologs_CM	Orthologs_NonCM	OMIM	CGP	GAD	HGMD	PharmGKB	GWAS
ENSG00000165632	Q5VWG9	Transcription initiation factor TFIID subunit 3 (TBP-associated factor 3)(Transcription initiation factor TFIID 140 kDa subunit)(140 kDa TATA box-binding protein-associated factor)(TAF140)(TAFII140) [Source:UniProtKB/Swiss-Prot;Acc:Q5VWG9]	TAF3	Bromo_TP PHD	non_CM	2.60429	0.0084701	190	-	GO:0006350|transcription|GOA:spkw|GO_REF:0000004|IEA;GO:0006355|regulation of transcription, DNA-dependent|GOA:spkw|GO_REF:0000004|IEA;GO:0051457|maintenance of protein location in nucleus|PMID:15870280|IDA	-	83860	NCBI	TAF3	ShuyePu2008	-	ENSP00000340271	-	-	-	-	-	-	-	-
ENSG00000008083	Q92833	Protein Jumonji (Jumonji/ARID domain-containing protein 2) [Source:UniProtKB/Swiss-Prot;Acc:Q92833]	JARID2	JmjN JmjC ARID zf-C5HC2	non_CM	2.18513	0.0630828	202	-	GO:0000122|negative regulation of transcription from RNA polymerase II promoter|GOA:compara|GO_REF:0000019|IEA;GO:0001889|liver development|GOA:compara|GO_REF:0000019|IEA;GO:0006350|transcription|GOA:spkw|GO_REF:0000004|IEA;GO:0007275|multicellular organismal development|GOA:spkw|GO_REF:0000004|IEA;GO:0007417|central nervous system development|PMID:8894700|TAS;GO:0008285|negative regulation of ce…	-	3720	NCBI	JARID2	ShuyePu2008	-	ENSP00000341280;ENSP00000380478	-	-	-	-	schizophrenia	-	Precursor Cell Lymphoblastic Leukemia-Lymphoma	-
ENSG00000148156	Q9Y614	Actin-like protein 7B (Actin-like-7-beta) [Source:UniProtKB/Swiss-Prot;Acc:Q9Y614]	ACTL7B	Actin	non_CM	1.00042	0.000622341	209	-	-	-	10880	NCBI	ACTL7B	-	-	ENSP00000363799	-	-	-	-	-	-	-	-
ENSG00000135632	Q6GMV2	SET and MYND domain-containing protein 5 (Retinoic acid-induced protein 15)(Protein NN8-4AG) [Source:UniProtKB/Swiss-Prot;Acc:Q6GMV2]	SMYD5	SET	non_CM	1.00042	0.00214201	203	-	-	-	10322	NCBI	SMYD5	-	-	ENSP00000258100;ENSP00000374152	-	-	-	-	-	-	-	-
ENSG00000132950	Q9UJ78	Zinc finger MYM-type protein 5 (Zinc finger protein 237)(Zinc finger protein 198-like 1) [Source:UniProtKB/Swiss-Prot;Acc:Q9UJ78]	ZMYM5	zf-FCS	non_CM	1.0004	0.000622661	202	-	-	-	9205	NCBI	ZMYM5	-	-	ENSP00000337034;ENSP00000372361;ENSP00000372364;ENSP00000372366	-	-	-	-	-	-	-	-
ENSG00000106610	Q8TBR4	STAG3-like protein 4 (Stromal antigen 3-like protein 4) [Source:UniProtKB/Swiss-Prot;Acc:Q8TBR4]	STAG3L4	STAG	non_CM	1.0004	0.000615291	215	-	-	-	64940	NCBI	STAG3L4	-	-	ENSP00000342950	-	-	-	-	-	-	-	-
ENSG00000169717	Q8TDY3	Actin-related protein T2 (ARP-T2)(Actin-related protein M2) [Source:UniProtKB/Swiss-Prot;Acc:Q8TDY3]	ACTRT2	Actin	non_CM	1.00039	0.000638524	201	-	-	-	140625	NCBI	ACTRT2	-	-	ENSP00000367658	-	-	-	-	-	-	-	-
ENSG00000168137	Q9C0A6	SET domain-containing protein 5 [Source:UniProtKB/Swiss-Prot;Acc:Q9C0A6]	SETD5	SET	non_CM	1.00039	0.00213311	205	-	-	-	55209	BioMart	SETD5	-	-	ENSP00000302028;ENSP00000382593;ENSP00000383939;ENSP00000384114;ENSP00000384429;ENSP00000385852	-	-	-	-	-	-	-	-
ENSG00000103037	Q8TBK2	SET domain-containing protein 6 [Source:UniProtKB/Swiss-Prot;Acc:Q8TBK2]	SETD6	SET	non_CM	1.00039	0.00208534	215	-	-	-	79918	NCBI	SETD6	-	-	ENSP00000219315;ENSP00000310082;ENSP00000377809	-	-	-	-	-	-	-	-
ENSG00000214774	TrEMBL:Q504R3	Putative uncharacterized protein [Source:UniProtKB/TrEMBL;Acc:Q504R3]	AC007068.17	Nucleoplasmin	non_CM	1.00037	0.000621657	182	-	-	-	-	-	-	-	-	ENSP00000371409	-	-	-	-	-	-	-	-
ENSG00000117148	Q9H568	Actin-like protein 8 (Cancer/testis antigen 57)(CT57) [Source:UniProtKB/Swiss-Prot;Acc:Q9H568]	ACTL8	Actin	non_CM	1.00037	0.000605388	208	-	-	-	81569	NCBI	ACTL8	-	-	ENSP00000235799;ENSP00000326849;ENSP00000364555	-	-	-	-	-	-	-	-
ENSG00000187003	Q9Y615	Actin-like protein 7A (Actin-like-7-alpha) [Source:UniProtKB/Swiss-Prot;Acc:Q9Y615]	ACTL7A	Actin	non_CM	1.00036	0.00060587	192	-	-	-	10881	NCBI	ACTL7A	-	-	ENSP00000334300	-	-	-	-	-	-	-	-
ENSG00000107833	O75607	Nucleoplasmin-3 [Source:UniProtKB/Swiss-Prot;Acc:O75607]	NPM3	Nucleoplasmin	non_CM	1.00036	0.000609495	212	-	GO:0006364|rRNA processing|GOA:compara|GO_REF:0000019|IEA;GO:0009303|rRNA transcription|GOA:compara|GO_REF:0000019|IEA	-	10360	NCBI	NPM3	-	-	ENSP00000359128	-	-	-	-	-	-	-	-
ENSG00000066923	Q9UJ98	Cohesin subunit SA-3 (Stromal antigen 3)(Stromalin 3)(SCC3 homolog 3) [Source:UniProtKB/Swiss-Prot;Acc:Q9UJ98]	STAG3	STAG	non_CM	1.00035	0.000584907	209	-	GO:0007049|cell cycle|GOA:spkw|GO_REF:0000004|IEA;GO:0007059|chromosome segregation|GOA:spkw|GO_REF:0000004|IEA;GO:0007126|meiosis|GOA:spkw|GO_REF:0000004|IEA;GO:0007130|synaptonemal complex assembly|PMID:10698974|TAS	-	10734	NCBI	STAG3	-	-	ENSP00000319318;ENSP00000344472;ENSP00000368896;ENSP00000377586	-	-	-	-	-	-	-	-
ENSG00000133627	Q9P1U1	Actin-related protein 3B (Actin-like protein 3B)(ARP3-beta)(Actin-related protein ARP4) [Source:UniProtKB/Swiss-Prot;Acc:Q9P1U1]	ACTR3B	Actin	non_CM	1.00035	0.000631475	198	-	-	-	57180	NCBI	ACTR3B	-	-	ENSP00000256001;ENSP00000297369;ENSP00000367007;ENSP00000380452	-	-	-	-	-	-	-	-
ENSG00000123066	Q71F56	Mediator of RNA polymerase II transcription subunit 13-like (Mediator complex subunit 13-like)(Thyroid hormone receptor-associated protein 2)(Thyroid hormone receptor-associated protein complex 240 kDa component-like) [Source:UniProtKB/Swiss-Prot;Acc:Q71F56]	MED13L	TRAP_240kDa	non_CM	1.00035	0.000635732	191	-	GO:0006350|transcription|GOA:spkw|GO_REF:0000004|IEA;GO:0006355|regulation of transcription, DNA-dependent|GOA:spkw|GO_REF:0000004|IEA	-	23389	NCBI	MED13L	-	-	ENSP00000281928	-	-	Transposition of the great arteries, dextro-looped 1, 608808 (3)	-	-	Congenital heart defect	Precursor Cell Lymphoblastic Leukemia-Lymphoma	-
ENSG00000184188	TrEMBL:Q569K3	LOC644936 protein [Source:UniProtKB/TrEMBL;Acc:Q569K3]	AC026410.5	Actin	non_CM	1.00035	0.000575202	191	-	-	-	-	-	-	-	-	ENSP00000385993	-	-	-	-	-	-	-	-
ENSG00000104765	O60238	BCL2/adenovirus E1B 19 kDa protein-interacting protein 3-like (NIP3-like protein X)(NIP3L)(BCL2/adenovirus E1B 19 kDa protein-interacting protein 3A)(Adenovirus E1B19K-binding protein B5) [Source:UniProtKB/Swiss-Prot;Acc:O60238]	BNIP3L	BNIP3	non_CM	1.00034	0.00057725	186	-	GO:0006917|induction of apoptosis|PMID:9973195|IDA;GO:0008634|negative regulation of survival gene product expression|PMID:9973195|IDA;GO:0043066|negative regulation of apoptosis|PMID:10381623|IDA;GO:0044419|interspecies interaction between organisms|GOA:spkw|GO_REF:0000004|IEA;GO:0051607|defense response to virus|PMID:9973195|IDA	-	665	NCBI	BNIP3L	-	-	ENSP00000221209;ENSP00000370003	-	-	-	-	-	-	-	-
ENSG00000131966	Q9NZ32	Actin-related protein 10 (hARP11) [Source:UniProtKB/Swiss-Prot;Acc:Q9NZ32]	ACTR10	Actin	non_CM	1.00034	0.000605446	197	-	-	-	55860	NCBI	ACTR10	-	-	ENSP00000254286	-	-	-	-	-	-	-	-
ENSG00000123165	Q8TDG2	Actin-related protein T1 (ARP-T1) [Source:UniProtKB/Swiss-Prot;Acc:Q8TDG2]	ACTRT1	Actin	non_CM	1.00034	0.00062	200	-	-	-	139741	NCBI	ACTRT1	-	-	ENSP00000360165	-	-	-	-	-	-	-	-
ENSG00000138107	P61163	Alpha-centractin (Centractin)(Centrosome-associated actin homolog)(Actin-RPV)(ARP1) [Source:UniProtKB/Swiss-Prot;Acc:P61163]	ACTR1A	Actin	non_CM	1.00034	0.00061618	206	-	-	-	10121	NCBI	ACTR1A	-	-	ENSP00000358921	-	-	-	-	-	-	-	-
ENSG00000182584	Q5JWF8	Putative uncharacterized actin family protein C20orf134 Precursor [Source:UniProtKB/Swiss-Prot;Acc:Q5JWF8]	C20orf134	Actin	non_CM	1.00034	0.000597595	210	-	-	-	170487	NCBI	C20orf134	-	-	ENSP00000329647	-	-	-	-	-	-	-	-
ENSG00000181786	Q8TC94	Actin-like protein 7C [Source:UniProtKB/Swiss-Prot;Acc:Q8TC94]	AC093230.2	Actin	non_CM	1.00034	0.000577824	199	-	-	-	284382	NCBI	MGC33407	-	-	ENSP00000316674	-	-	-	-	-	-	Colonic Neoplasms	-
ENSG00000177138	Q8IZU0	Protein FAM9B [Source:UniProtKB/Swiss-Prot;Acc:Q8IZU0]	FAM9B	Cor1	non_CM	1.00034	0.00063716	208	-	-	-	171483	NCBI	FAM9B	-	-	ENSP00000318716;ENSP00000354770;ENSP00000370362	-	-	-	-	-	-	-	-
ENSG00000163867	O95789	Zinc finger MYM-type protein 6 (Zinc finger protein 258) [Source:UniProtKB/Swiss-Prot;Acc:O95789]	ZMYM6	zf-FCS	non_CM	1.00033	0.000624219	213	-	-	-	100130633;9204	NCBI	LOC100130633;ZMYM6	-	-	ENSP00000326695;ENSP00000349708;ENSP00000362430;ENSP00000362435;ENSP00000362437	-	-	-	-	-	-	-	-
ENSG00000106526	Q9C0K3	Actin-related protein 11 Precursor [Source:UniProtKB/Swiss-Prot;Acc:Q9C0K3]	AC006008.2	Actin	non_CM	1.00033	0.000630107	204	-	-	-	-	-	-	-	-	ENSP00000252071	-	-	-	-	-	-	-	-
ENSG00000178177	Q8N3X6	Ligand-dependent nuclear receptor corepressor-like protein [Source:UniProtKB/Swiss-Prot;Acc:Q8N3X6]	LCORL	HTH_psq	non_CM	1.00032	0.000654341	208	-	GO:0006350|transcription|GOA:spkw|GO_REF:0000004|IEA;GO:0006355|regulation of transcription, DNA-dependent|GOA:spkw|GO_REF:0000004|IEA;GO:0006366|transcription from RNA polymerase II promoter|GOA:compara|GO_REF:0000019|IEA	-	254251	NCBI	LCORL	-	-	ENSP00000317566;ENSP00000371659;ENSP00000371661	-	-	[Stature, QTL 13], 612226 (3)	-	-	-	-	Height; Height
ENSG00000028839	P62380	TATA box-binding protein-like protein 1 (TBP-like protein 1)(TATA box-binding protein-related factor 2)(TBP-related factor 2)(STUD protein)(21 kDa TBP-like protein) [Source:UniProtKB/Swiss-Prot;Acc:P62380]	TBPL1	TBP	non_CM	1.00032	0.000642696	193	-	GO:0006355|regulation of transcription, DNA-dependent|GOA:interpro|GO_REF:0000002|IEA;GO:0006367|transcription initiation from RNA polymerase II promoter|GOA:interpro|GO_REF:0000002|IEA	-	9519	NCBI	TBPL1	-	-	ENSP00000237264;ENSP00000356843;ENSP00000356845	-	-	-	-	liver function; iron levels; ferritin; transferrin saturation	-	-	-
ENSG00000187325	Q9HBM6	Transcription initiation factor TFIID subunit 9B (Transcription initiation factor TFIID subunit 9-like)(Transcription-associated factor TAFII31L)(Neuronal cell death-related protein 7)(DN-7) [Source:UniProtKB/Swiss-Prot;Acc:Q9HBM6]	TAF9B	TFIID-31kDa	non_CM	1.00032	0.000639121	187	-	GO:0006350|transcription|GOA:spkw|GO_REF:0000004|IEA;GO:0006352|transcription initiation|GOA:interpro|GO_REF:0000002|IEA;GO:0006355|regulation of transcription, DNA-dependent|GOA:spkw|GO_REF:0000004|IEA	-	51616	NCBI	TAF9B	-	-	ENSP00000339917	-	-	-	-	-	-	Precursor Cell Lymphoblastic Leukemia-Lymphoma	-
ENSG00000134371	Q6P1J9	Parafibromin (Cell division cycle protein 73 homolog)(Hyperparathyroidism 2 protein) [Source:UniProtKB/Swiss-Prot;Acc:Q6P1J9]	CDC73	CDC73	non_CM	1.00031	0.000562777	194	-	GO:0006350|transcription|GOA:spkw|GO_REF:0000004|IEA;GO:0045786|negative regulation of cell cycle|GOA:spkw|GO_REF:0000004|IEA	-	79577	NCBI	CDC73	-	-	ENSP00000356405;ENSP00000356406	-	-	Hyperparathyroidism, familial primary, 145000 (3) ; Hyperparathyroidism-jaw tumor syndrome, 145001 (3) ; Parathyroid adenoma with cystic changes, 145001 (3) ; Parathyroid carcinoma, 608266 (3)	-	hyperparathyroidism; parathyroid cancer	Hyperparathyroidism, isolated; Hyperparathyroidism, primary; Hyperparathyroidism-jaw tumour syndrome; Parathyroid cancer	-	-
ENSG00000184378	Q9BYD9	Actin-related protein M1 [Source:UniProtKB/Swiss-Prot;Acc:Q9BYD9]	AC078802.14	Actin	non_CM	1.00031	0.00058663	214	-	-	-	84517	NCBI	ARPM1	-	-	ENSP00000333037	-	-	-	-	-	-	-	-
ENSG00000198625	O15151	Mdm4 protein (p53-binding protein Mdm4)(Mdm2-like p53-binding protein)(Protein Mdmx)(Double minute 4 protein) [Source:UniProtKB/Swiss-Prot;Acc:O15151]	MDM4	SWIB	non_CM	1.00031	0.00065158	208	-	GO:0000122|negative regulation of transcription from RNA polymerase II promoter|PMID:9226370|IDA;GO:0006461|protein complex assembly|PMID:10608892|IDA;GO:0006915|apoptosis|PMID:14660608|IEP;GO:0008285|negative regulation of cell proliferation|PMID:9226370|TAS;GO:0042177|negative regulation of protein catabolic process|PMID:10608892|IMP;GO:0045023|G0 to G1 transition|PMID:12101245|IEP;GO:0050821|p…	-	4194	NCBI	MDM4	-	-	ENSP00000356147;ENSP00000356148;ENSP00000356149;ENSP00000356150;ENSP00000356151;ENSP00000375811	-	-	-	-	-	-	Glioblastoma	-
ENSG00000213985	TrEMBL:A8MUT7	Uncharacterized protein ENSP00000380341 [Source:UniProtKB/TrEMBL;Acc:A8MUT7]	AC078899.1	Actin	non_CM	1.0003	0.000596673	206	-	-	-	-	-	-	-	-	ENSP00000380341	-	-	-	-	-	-	-	-
ENSG00000146463	Q5VZL5	Zinc finger MYM-type protein 4 (Zinc finger protein 262) [Source:UniProtKB/Swiss-Prot;Acc:Q5VZL5]	ZMYM4	zf-FCS	non_CM	1.0003	0.000583495	214	-	-	-	9202	NCBI	ZMYM4	-	-	ENSP00000322915;ENSP00000362394	-	-	-	-	-	-	-	-
ENSG00000115091	P61158	Actin-related protein 3 (Actin-like protein 3) [Source:UniProtKB/Swiss-Prot;Acc:P61158]	ACTR3	Actin	non_CM	1.0003	0.000600378	210	-	GO:0006928|cell motion|PMID:9230079|TAS;GO:0030833|regulation of actin filament polymerization|GOA:interpro|GO_REF:0000002|IEA	-	10096	NCBI	ACTR3	-	-	ENSP00000263238	-	-	-	-	-	-	-	-
ENSG00000163872	Q9ULM3	YEATS domain-containing protein 2 [Source:UniProtKB/Swiss-Prot;Acc:Q9ULM3]	YEATS2	YEATS	non_CM	1.00029	0.000630448	199	-	-	-	55689	NCBI	YEATS2	-	-	ENSP00000273660;ENSP00000306983	-	-	-	-	-	-	-	-
ENSG00000115073	P42025	Beta-centractin (Actin-related protein 1B)(ARP1B) [Source:UniProtKB/Swiss-Prot;Acc:P42025]	ACTR1B	Actin	non_CM	1.00029	0.000651397	183	-	-	-	10120	NCBI	ACTR1B	-	-	ENSP00000289228	-	-	-	-	-	-	-	-
ENSG00000113456	O60671	Cell cycle checkpoint protein RAD1 (hRAD1)(EC 3.1.11.2)(DNA repair exonuclease rad1 homolog)(Rad1-like DNA damage checkpoint protein) [Source:UniProtKB/Swiss-Prot;Acc:O60671]	RAD1	Rad1	non_CM	1.00028	0.000620303	229	-	GO:0000075|cell cycle checkpoint|PMID:9660799|NAS;GO:0000077|DNA damage checkpoint|PMID:9716408|TAS;GO:0006260|DNA replication|PMID:12791985|EXP;GO:0006281|DNA repair|PMID:9872989|TAS;GO:0006974|response to DNA damage stimulus|PMID:9872989|TAS;GO:0007128|meiotic prophase I|PMID:9716408|TAS	-	5810	NCBI	RAD1	-	-	ENSP00000231383;ENSP00000313467;ENSP00000340879;ENSP00000371469	-	-	-	-	-	-	-	-
ENSG00000138071	P61160	Actin-related protein 2 (Actin-like protein 2) [Source:UniProtKB/Swiss-Prot;Acc:P61160]	ACTR2	Actin	non_CM	1.00028	0.0006054	192	-	-	-	10097	NCBI	ACTR2	-	-	ENSP00000260641;ENSP00000367220;ENSP00000387136	-	-	-	-	-	-	-	-
ENSG00000171843	P42568	Protein AF-9 (ALL1 fused gene from chromosome 9 protein)(Myeloid/lymphoid or mixed-lineage leukemia translocated to chromosome 3 protein)(YEATS domain-containing protein 3) [Source:UniProtKB/Swiss-Prot;Acc:P42568]	MLLT3	YEATS	non_CM	1.00024	0.000617344	182	-	GO:0006350|transcription|GOA:spkw|GO_REF:0000004|IEA;GO:0006355|regulation of transcription, DNA-dependent|GOA:interpro|GO_REF:0000002|IEA;GO:0007379|segment specification|GOA:compara|GO_REF:0000019|IEA;GO:0009952|anterior/posterior pattern formation|GOA:compara|GO_REF:0000019|IEA	-	4300	NCBI	MLLT3	-	-	ENSP00000348196;ENSP00000369678;ENSP00000369680;ENSP00000369695	-	-	-	ALL,	-	Neuromotor dev. delay, cerebellar ataxia, epilepsy	-	-
ENSG00000075131	Q9BVW5	TIMELESS-interacting protein [Source:UniProtKB/Swiss-Prot;Acc:Q9BVW5]	TIPIN	Swi3	non_CM	1.00022	0.000620351	209	-	GO:0000076|DNA replication checkpoint|PMID:17102137|IMP;GO:0006974|response to DNA damage stimulus|GOA:interpro|GO_REF:0000002|IEA;GO:0007049|cell cycle|GOA:interpro|GO_REF:0000002|IEA;GO:0007067|mitosis|GOA:spkw|GO_REF:0000004|IEA;GO:0008284|positive regulation of cell proliferation|PMID:17102137|IMP;GO:0031573|intra-S DNA damage checkpoint|PMID:17102137|IMP;GO:0033262|regulation of DNA replicat…	-	54962	NCBI	TIPIN	-	-	ENSP00000261881	-	-	-	-	-	-	-	-
ENSG00000137413	Q7Z7C8	Transcription initiation factor TFIID subunit 8 (TBP-associated factor 8)(Transcription initiation factor TFIID 43 kDa subunit)(TBP-associated factor 43 kDa)(hTAFII43)(Protein taube nuss) [Source:UniProtKB/Swiss-Prot;Acc:Q7Z7C8]	TAF8	Bromo_TP	non_CM	1.00022	0.000605651	203	-	GO:0001833|inner cell mass cell proliferation|GOA:compara|GO_REF:0000019|IEA;GO:0006350|transcription|GOA:spkw|GO_REF:0000004|IEA;GO:0007275|multicellular organismal development|GOA:spkw|GO_REF:0000004|IEA;GO:0030154|cell differentiation|GOA:spkw|GO_REF:0000004|IEA;GO:0045598|regulation of fat cell differentiation|PMID:14580349|IDA;GO:0045893|positive regulation of transcription, DNA-dependent|PM…	-	129685	NCBI	TAF8	-	-	ENSP00000312792;ENSP00000362068;ENSP00000362069;ENSP00000362073	-	-	-	-	-	-	-	-
ENSG00000144035	Q9UHE5	Probable N-acetyltransferase 8 (EC 2.3.1.-)(Camello-like protein 1) [Source:UniProtKB/Swiss-Prot;Acc:Q9UHE5]	NAT8	Acetyltransf_1	non_CM	1.00022	0.000515344	186	-	GO:0001702|gastrulation with mouth forming second|PMID:11397015|IMP;GO:0007275|multicellular organismal development|GOA:spkw|GO_REF:0000004|IEA;GO:0008152|metabolic process|GOA:interpro|GO_REF:0000002|IEA;GO:0042493|response to drug|PMID:9852678|TAS	-	9027	NCBI	NAT8	-	-	ENSP00000272425	-	-	-	-	-	-	Precursor Cell Lymphoblastic Leukemia-Lymphoma	-
ENSG00000204872	-	-	AC092653.3	Acetyltransf_1	non_CM	1.00019	0.000532248	203	-	-	-	-	-	-	-	-	ENSP00000386062	-	-	-	-	-	-	-	-
ENSG00000139977	Q147X3	N-acetyltransferase MAK3 homolog (EC 2.3.1.-)(N-acetyltransferase 12) [Source:UniProtKB/Swiss-Prot;Acc:Q147X3]	NAT12	Acetyltransf_1	non_CM	1.00019	0.000542125	200	-	-	-	122830	NCBI	NAT12	-	-	ENSP00000298406;ENSP00000378676	-	-	-	-	-	-	-	-
ENSG00000185818	Q8N9F0	N-acetyltransferase 8-like protein (EC 2.3.1.-)(Camello-like protein 3) [Source:UniProtKB/Swiss-Prot;Acc:Q8N9F0]	NAT8L	Acetyltransf_1	non_CM	1.00017	0.000520674	189	-	-	-	339983	NCBI	NAT8L	-	-	ENSP00000328464	-	-	-	-	-	-	-	-
ENSG00000090971	Q8WUY8	N-acetyltransferase 14 (EC 2.3.1.-)(K562 cell-derived leucine-zipper-like protein 1) [Source:UniProtKB/Swiss-Prot;Acc:Q8WUY8]	NAT14	Acetyltransf_1	non_CM	1.00016	0.000526223	198	-	GO:0006350|transcription|GOA:spkw|GO_REF:0000004|IEA;GO:0006352|transcription initiation|PMID:10873651|NAS;GO:0006355|regulation of transcription, DNA-dependent|GOA:spkw|GO_REF:0000004|IEA;GO:0008152|metabolic process|GOA:interpro|GO_REF:0000002|IEA	-	57106	NCBI	NAT14	-	-	ENSP00000205194	-	-	-	-	-	-	-	-
ENSG00000109118	Q96QT6	PHD finger protein 12 (PHD factor 1)(Pf1) [Source:UniProtKB/Swiss-Prot;Acc:Q96QT6]	PHF12	PHD	non_CM	1.00016	0.000483407	178	-	GO:0006350|transcription|GOA:spkw|GO_REF:0000004|IEA;GO:0045892|negative regulation of transcription, DNA-dependent|PMID:11390640|IDA	-	57649	NCBI	PHF12	-	-	ENSP00000268756;ENSP00000329933;ENSP00000368157	-	-	-	-	-	-	-	-
ENSG00000173418	P61599	N-acetyltransferase 5 (EC 2.3.1.-) [Source:UniProtKB/Swiss-Prot;Acc:P61599]	NAT5	Acetyltransf_1	non_CM	1.00015	0.000500859	215	-	-	-	51126	NCBI	NAT5	-	-	ENSP00000311027;ENSP00000335636;ENSP00000381603	-	-	-	-	-	-	-	-
ENSG00000182217	P62805	Histone H4 [Source:UniProtKB/Swiss-Prot;Acc:P62805]	HIST2H4B	Histone	non_CM	1.00015	0.000514721	205	-	GO:0006325|establishment or maintenance of chromatin architecture|PMID:15504738|NAS;GO:0006334|nucleosome assembly|GOA:interpro|GO_REF:0000002|IEA;GO:0048015|phosphoinositide-mediated signaling|PMID:15504738|NAS	-	554313	NCBI	HIST2H4B	-	-	ENSP00000358153;ENSP00000376663;ENSP00000376664	-	-	-	-	-	-	-	-
ENSG00000164080	Q9Y4B4	Helicase ARIP4 (EC 3.6.1.-)(Androgen receptor-interacting protein 4)(RAD54-like protein 2) [Source:UniProtKB/Swiss-Prot;Acc:Q9Y4B4]	RAD54L2	Helicase_C SNF2_N	non_CM	1.00015	0.0004916	193	-	-	-	23132	NCBI	RAD54L2	ShuyePu2008	-	ENSP00000296477;ENSP00000386520	-	-	-	-	-	-	-	-
ENSG00000131778	Q86WJ1	Chromodomain-helicase-DNA-binding protein 1-like (EC 3.6.1.-)(Amplified in liver cancer protein 1) [Source:UniProtKB/Swiss-Prot;Acc:Q86WJ1]	CHD1L	Helicase_C SNF2_N	non_CM	1.00015	0.00043375	195	-	-	-	9557	NCBI	CHD1L	ShuyePu2008	-	ENSP00000254086;ENSP00000355100;ENSP00000358262;ENSP00000358263	-	-	-	-	-	Lung cancer, susceptibility to, association with	-	Protein quantitative trait loci; Protein quantitative trait loci
ENSG00000198082	P0C5Y9	Histone H2A-Bbd type 1 (H2A Barr body-deficient)(H2A.Bbd) [Source:UniProtKB/Swiss-Prot;Acc:P0C5Y9]	H2AFB1	Histone	non_CM	1.00015	0.000487873	193	-	-	-	474382	NCBI	H2AFB1	-	-	ENSP00000346450	-	-	-	-	-	-	-	-
ENSG00000032514	Q03468	DNA excision repair protein ERCC-6 (EC 3.6.1.-)(ATP-dependent helicase ERCC6)(Cockayne syndrome protein CSB) [Source:UniProtKB/Swiss-Prot;Acc:Q03468]	ERCC6	Helicase_C SNF2_N	non_CM	1.00014	0.000502808	201	-	GO:0000303|response to superoxide|GOA:compara|GO_REF:0000019|IEA;GO:0006283|transcription-coupled nucleotide-excision repair|PMID:10564257|IMP;GO:0006283|transcription-coupled nucleotide-excision repair|PMID:16916636|IMP;GO:0006284|base-excision repair|PMID:9973627|IMP;GO:0006290|pyrimidine dimer repair|GOA:compara|GO_REF:0000019|IEA;GO:0006350|transcription|GOA:spkw|GO_REF:0000004|IEA;GO:0006355…	-	2074;267004	NCBI	ERCC6;PGBD3	ShuyePu2008	-	ENSP00000348089;ENSP00000363244	-	-	Cerebrooculofacioskeletal syndrome 1, 214150 (3) ; Cockayne syndrome, type B, 133540 (3) ; De Sanctis-Cacchione syndrome, 278800 (3) ; UV-sensitive syndrome, 600630 (3) ; {Lung cancer}, 211980 (3) ; {Macular degeneration, age-related, susceptibility to 5} (3) -	-	Cockayne syndrome or the DeSanctis-cacchione variant of xeroderma pigmentosum; bladder cancer; melanoma; age-related macular degeneration; breast cancer; colorectal cancer; chromosomal damage; oral premalignant lesions-	Cerebro-oculo-facio-skeletal syndrome; Cockayne syndrome; Colorectal cancer, increased risk, association with; Lung cancer, reduced risk, association with; Reduced chromosomal damage in coke oven workers, association with-	Colonic Neoplasms; Lung Neoplasms; Venous Thrombosis-	-
ENSG00000124693	P68431	Histone H3.1 (H3/a)(H3/b)(H3/c)(H3/d)(H3/f)(H3/h)(H3/i)(H3/j)(H3/k)(H3/l) [Source:UniProtKB/Swiss-Prot;Acc:P68431]	HIST1H3B	Histone	non_CM	1.00014	0.00048839	205	-	-	-	8358	NCBI	HIST1H3B	-	-	ENSP00000244661	-	-	-	-	-	-	-	-
ENSG00000198518	P62805	Histone H4 [Source:UniProtKB/Swiss-Prot;Acc:P62805]	HIST1H4E	Histone	non_CM	1.00014	0.000506834	206	-	GO:0006325|establishment or maintenance of chromatin architecture|PMID:15504738|NAS;GO:0006334|nucleosome assembly|GOA:interpro|GO_REF:0000002|IEA;GO:0048015|phosphoinositide-mediated signaling|PMID:15504738|NAS	-	8367	NCBI	HIST1H4E	-	-	ENSP00000353624	-	-	-	-	-	-	-	-
ENSG00000124529	P62805	Histone H4 [Source:UniProtKB/Swiss-Prot;Acc:P62805]	HIST1H4B	Histone	non_CM	1.00014	0.000507414	188	-	GO:0006325|establishment or maintenance of chromatin architecture|PMID:15504738|NAS;GO:0006334|nucleosome assembly|GOA:interpro|GO_REF:0000002|IEA;GO:0048015|phosphoinositide-mediated signaling|PMID:15504738|NAS	-	8366	NCBI	HIST1H4B	-	-	ENSP00000366581	-	-	-	-	-	-	-	-
ENSG00000130024	Q8WUB8	PHD finger protein 10 (XAP135) [Source:UniProtKB/Swiss-Prot;Acc:Q8WUB8]	PHF10	PHD	non_CM	1.00014	0.000547702	210	-	GO:0006350|transcription|GOA:spkw|GO_REF:0000004|IEA;GO:0006355|regulation of transcription, DNA-dependent|GOA:spkw|GO_REF:0000004|IEA	-	55274	NCBI	PHF10	-	-	ENSP00000252308;ENSP00000341805;ENSP00000355742;ENSP00000355743	-	-	-	-	-	-	-	-
ENSG00000129292	A8MW92	Tudor domain-containing protein PHF20L1 [Source:UniProtKB/Swiss-Prot;Acc:A8MW92]	PHF20L1	PHD	non_CM	1.00013	0.00051878	209	-	-	-	51105	NCBI	PHF20L1	-	-	ENSP00000220847;ENSP00000324519;ENSP00000338269;ENSP00000355301;ENSP00000378773;ENSP00000378775;ENSP00000378777;ENSP00000378780;ENSP00000378781;ENSP00000378784;ENSP00000378788	-	-	-	-	-	-	-	-
ENSG00000040633	Q9BUL5	PHD finger protein 23 (PDH-containing protein JUNE-1) [Source:UniProtKB/Swiss-Prot;Acc:Q9BUL5]	PHF23	PHD	non_CM	1.00013	0.000517755	204	-	-	-	79142	NCBI	PHF23	-	-	ENSP00000043410;ENSP00000322579	-	-	-	-	-	-	-	-
ENSG00000212633	Q9P0U5	Inhibitor of growth protein, X-linked (Inhibitor of growth protein 2)(ING1-like tumor suppressor protein) [Source:UniProtKB/Swiss-Prot;Acc:Q9P0U5]	INGX	PHD	non_CM	1.00013	0.000558496	189	-	-	-	27160	BiomartToHGNC	INGX	-	-	ENSP00000375112	-	-	-	-	-	-	-	-
ENSG00000184348	P0C0S8	Histone H2A type 1 (H2A.1)(H2A/p) [Source:UniProtKB/Swiss-Prot;Acc:P0C0S8]	HIST1H2AK	Histone	non_CM	1.00013	0.000526548	215	-	-	-	8330	NCBI	HIST1H2AK	ShuyePu2008	-	ENSP00000330307	-	-	-	-	-	-	-	-
ENSG00000178458	P68431	Histone H3.1 (H3/a)(H3/b)(H3/c)(H3/d)(H3/f)(H3/h)(H3/i)(H3/j)(H3/k)(H3/l) [Source:UniProtKB/Swiss-Prot;Acc:P68431]	HIST1H3G	Histone	non_CM	1.00012	0.000493954	208	-	-	-	8355	NCBI	HIST1H3G	-	-	ENSP00000319632	-	-	-	-	-	-	-	-
ENSG00000168242	P62807	Histone H2B type 1-C/E/F/G/I (H2B.a/g/h/k/l)(H2B.1 A)(H2B/a)(H2B/g)(H2B/h)(H2B/k)(H2B/l) [Source:UniProtKB/Swiss-Prot;Acc:P62807]	HIST1H2BI	Histone	non_CM	1.00012	0.000530259	209	-	GO:0006334|nucleosome assembly|PMID:9119399|NAS;GO:0006334|nucleosome assembly|PMID:422550|NAS;GO:0042742|defense response to bacterium|GOA:spkw|GO_REF:0000004|IEA	-	8346	NCBI	HIST1H2BI	-	-	ENSP00000366962	-	-	-	-	-	-	-	-
ENSG00000158406	P62805	Histone H4 [Source:UniProtKB/Swiss-Prot;Acc:P62805]	HIST1H4H	Histone	non_CM	1.00012	0.000543523	193	-	GO:0006325|establishment or maintenance of chromatin architecture|PMID:15504738|NAS;GO:0006334|nucleosome assembly|GOA:interpro|GO_REF:0000002|IEA;GO:0048015|phosphoinositide-mediated signaling|PMID:15504738|NAS	-	8365	NCBI	HIST1H4H	-	-	ENSP00000289352;ENSP00000366956	-	-	-	-	-	-	-	-
ENSG00000203851	TrEMBL:Q3KP43	Histone H2B [Source:UniProtKB/TrEMBL;Acc:Q6GMR5]	AL357493.8	Histone	non_CM	1.00012	0.000523117	218	-	-	-	-	-	-	-	-	ENSP00000383885	-	-	-	-	-	-	-	-
ENSG00000116273	Q86YI8	PHD finger protein 13 [Source:UniProtKB/Swiss-Prot;Acc:Q86YI8]	PHF13	PHD	non_CM	1.00012	0.000512822	191	-	-	-	148479	NCBI	PHF13	-	-	ENSP00000366876	-	-	-	-	-	-	Motor Neuron Disease	-
ENSG00000187990	P62807	Histone H2B type 1-C/E/F/G/I (H2B.a/g/h/k/l)(H2B.1 A)(H2B/a)(H2B/g)(H2B/h)(H2B/k)(H2B/l) [Source:UniProtKB/Swiss-Prot;Acc:P62807]	HIST1H2BG	Histone	non_CM	1.00012	0.000490267	208	-	GO:0006334|nucleosome assembly|PMID:9119399|NAS;GO:0006334|nucleosome assembly|PMID:422550|NAS;GO:0042742|defense response to bacterium|GOA:spkw|GO_REF:0000004|IEA	-	8339	NCBI	HIST1H2BG	-	-	ENSP00000342886	-	-	-	-	-	-	-	-
ENSG00000197846	P62807	Histone H2B type 1-C/E/F/G/I (H2B.a/g/h/k/l)(H2B.1 A)(H2B/a)(H2B/g)(H2B/h)(H2B/k)(H2B/l) [Source:UniProtKB/Swiss-Prot;Acc:P62807]	HIST1H2BF	Histone	non_CM	1.00012	0.000516508	210	-	GO:0006334|nucleosome assembly|PMID:9119399|NAS;GO:0006334|nucleosome assembly|PMID:422550|NAS;GO:0042742|defense response to bacterium|GOA:spkw|GO_REF:0000004|IEA	-	8343	NCBI	HIST1H2BF	-	-	ENSP00000353074	-	-	-	-	-	-	-	-
ENSG00000196966	P68431	Histone H3.1 (H3/a)(H3/b)(H3/c)(H3/d)(H3/f)(H3/h)(H3/i)(H3/j)(H3/k)(H3/l) [Source:UniProtKB/Swiss-Prot;Acc:P68431]	HIST1H3E	Histone	non_CM	1.00012	0.000500864	204	-	-	-	8353	NCBI	HIST1H3E	-	-	ENSP00000353581	-	-	-	-	-	-	-	-
ENSG00000197238	P62805	Histone H4 [Source:UniProtKB/Swiss-Prot;Acc:P62805]	HIST1H4J	Histone	non_CM	1.00012	0.00048482	213	-	GO:0006325|establishment or maintenance of chromatin architecture|PMID:15504738|NAS;GO:0006334|nucleosome assembly|GOA:interpro|GO_REF:0000002|IEA;GO:0048015|phosphoinositide-mediated signaling|PMID:15504738|NAS	-	8363	NCBI	HIST1H4J	-	-	ENSP00000347168	-	-	-	-	-	-	-	-
ENSG00000203811	Q71DI3	Histone H3.2 (H3/m)(H3/o) [Source:UniProtKB/Swiss-Prot;Acc:Q71DI3]	HIST2H3C	Histone	non_CM	1.00012	0.00054297	188	-	-	-	126961	NCBI	HIST2H3C	ShuyePu2008	-	ENSP00000358154	-	-	-	-	-	-	-	-
ENSG00000197061	P62805	Histone H4 [Source:UniProtKB/Swiss-Prot;Acc:P62805]	HIST1H4C	Histone	non_CM	1.00012	0.000521694	189	-	GO:0006325|establishment or maintenance of chromatin architecture|PMID:15504738|NAS;GO:0006334|nucleosome assembly|GOA:interpro|GO_REF:0000002|IEA;GO:0048015|phosphoinositide-mediated signaling|PMID:15504738|NAS	-	8364	NCBI	HIST1H4C	-	-	ENSP00000367034	-	-	-	-	-	-	-	-
ENSG00000220323	Q99877	Histone H2B type 1-N (H2B.d)(H2B/d) [Source:UniProtKB/Swiss-Prot;Acc:Q99877]	HIST1H2BN	Histone	non_CM	1.00012	0.000504166	198	-	-	-	8341	BioMart	HIST1H2BN	-	-	ENSP00000384790;ENSP00000384958	-	-	-	-	-	-	-	-
ENSG00000197914	P62805	Histone H4 [Source:UniProtKB/Swiss-Prot;Acc:P62805]	HIST1H4K	Histone	non_CM	1.00012	0.000548515	191	-	GO:0006325|establishment or maintenance of chromatin architecture|PMID:15504738|NAS;GO:0006334|nucleosome assembly|GOA:interpro|GO_REF:0000002|IEA;GO:0048015|phosphoinositide-mediated signaling|PMID:15504738|NAS	-	8362	NCBI	HIST1H4K	-	-	ENSP00000350159	-	-	-	-	-	-	-	-
ENSG00000123569	Q7Z2G1	Histone H2B type W-T (H2B histone family member W testis-specific) [Source:UniProtKB/Swiss-Prot;Acc:Q7Z2G1]	H2BFWT	Histone	non_CM	1.00011	0.00052335	209	-	-	-	158983	NCBI	H2BFWT	-	-	ENSP00000354723;ENSP00000361683	-	-	-	-	-	-	-	-
ENSG00000011332	Q92782	Zinc finger protein neuro-d4 (D4, zinc and double PHD fingers family 1) [Source:UniProtKB/Swiss-Prot;Acc:Q92782]	DPF1	PHD	non_CM	1.00011	0.000511318	186	-	GO:0006350|transcription|GOA:spkw|GO_REF:0000004|IEA;GO:0006355|regulation of transcription, DNA-dependent|GOA:spkw|GO_REF:0000004|IEA;GO:0006917|induction of apoptosis|PMID:8812431|TAS	-	8193	NCBI	DPF1	-	-	ENSP00000347716	-	-	-	-	-	-	-	-
ENSG00000196866	P0C0S8	Histone H2A type 1 (H2A.1)(H2A/p) [Source:UniProtKB/Swiss-Prot;Acc:P0C0S8]	HIST1H2AM	Histone	non_CM	1.00011	0.000481077	213	-	-	-	8336	NCBI	HIST1H2AM	-	-	ENSP00000352627	-	-	-	-	-	-	-	-
ENSG00000198327	P62805	Histone H4 [Source:UniProtKB/Swiss-Prot;Acc:P62805]	HIST1H4F	Histone	non_CM	1.00011	0.000518647	213	-	GO:0006325|establishment or maintenance of chromatin architecture|PMID:15504738|NAS;GO:0006334|nucleosome assembly|GOA:interpro|GO_REF:0000002|IEA;GO:0048015|phosphoinositide-mediated signaling|PMID:15504738|NAS	-	8361	NCBI	HIST1H4F	-	-	ENSP00000366974	-	-	-	-	-	-	-	-
ENSG00000163041	P84243	Histone H3.3 [Source:UniProtKB/Swiss-Prot;Acc:P84243]	H3F3A	Histone	non_CM	1.00011	0.000512493	182	-	-	-	3020	NCBI	H3F3A	ShuyePu2008	-	ENSP00000355778;ENSP00000355779;ENSP00000355780;ENSP00000355781	-	-	-	-	-	-	-	-
ENSG00000198339	P62805	Histone H4 [Source:UniProtKB/Swiss-Prot;Acc:P62805]	HIST1H4I	Histone	non_CM	1.00011	0.000495544	202	-	GO:0006325|establishment or maintenance of chromatin architecture|PMID:15504738|NAS;GO:0006334|nucleosome assembly|GOA:interpro|GO_REF:0000002|IEA;GO:0048015|phosphoinositide-mediated signaling|PMID:15504738|NAS	-	8294	NCBI	HIST1H4I	ShuyePu2008	-	ENSP00000346316	-	-	-	NHL,	-	-	-	-
ENSG00000182150	Q5T890	Putative DNA repair and recombination protein RAD26-like (EC 3.6.1.-) [Source:UniProtKB/Swiss-Prot;Acc:Q5T890]	C9orf102	Helicase_C SNF2_N	non_CM	1.00011	0.000478746	208	-	GO:0006281|DNA repair|GOA:spkw|GO_REF:0000004|IEA;GO:0006974|response to DNA damage stimulus|GOA:spkw|GO_REF:0000004|IEA	-	375748	BioMart	C9orf102	ShuyePu2008	-	ENSP00000288985;ENSP00000364415;ENSP00000384241	-	-	-	-	-	-	-	-
ENSG00000112727	P68431	Histone H3.1 (H3/a)(H3/b)(H3/c)(H3/d)(H3/f)(H3/h)(H3/i)(H3/j)(H3/k)(H3/l) [Source:UniProtKB/Swiss-Prot;Acc:P68431]	HIST1H3F	Histone	non_CM	1.00011	0.000498426	208	-	-	-	8968	NCBI	HIST1H3F	-	-	ENSP00000230495	-	-	-	-	-	-	-	-
ENSG00000124578	Q99525	Histone H4-like protein type G [Source:UniProtKB/Swiss-Prot;Acc:Q99525]	HIST1H4G	Histone	non_CM	1.00011	0.000513785	200	-	-	-	8369	NCBI	HIST1H4G	-	-	ENSP00000244537	-	-	-	-	-	-	-	-
ENSG00000197153	P68431	Histone H3.1 (H3/a)(H3/b)(H3/c)(H3/d)(H3/f)(H3/h)(H3/i)(H3/j)(H3/k)(H3/l) [Source:UniProtKB/Swiss-Prot;Acc:P68431]	HIST1H3J	Histone	non_CM	1.00011	0.000523426	200	-	-	-	8356	NCBI	HIST1H3J	-	-	ENSP00000352252	-	-	-	-	-	-	-	-
ENSG00000171016	Q9Y3Y4	Pygopus homolog 1 [Source:UniProtKB/Swiss-Prot;Acc:Q9Y3Y4]	PYGO1	PHD	non_CM	1.0001	0.000513819	211	-	-	-	26108	NCBI	PYGO1	-	-	ENSP00000302327;ENSP00000384544	-	-	-	-	-	-	-	-
ENSG00000168395	Q8WYH8	Inhibitor of growth protein 5 (p28ING5) [Source:UniProtKB/Swiss-Prot;Acc:Q8WYH8]	ING5	PHD	non_CM	1.0001	0.000548357	183	-	GO:0006473|protein amino acid acetylation|PMID:12750254|IDA;GO:0008285|negative regulation of cell proliferation|PMID:12750254|IDA;GO:0045926|negative regulation of growth|PMID:12750254|IDA	-	84289	NCBI	ING5	-	-	ENSP00000322142;ENSP00000385937	-	-	-	-	-	-	-	-
ENSG00000163348	Q9BRQ0	Pygopus homolog 2 [Source:UniProtKB/Swiss-Prot;Acc:Q9BRQ0]	PYGO2	PHD	non_CM	1.0001	0.000522589	187	-	-	-	90780	NCBI	PYGO2	-	-	ENSP00000357441;ENSP00000357442	-	-	-	-	-	-	-	-
ENSG00000198307	P0C5Z0	Histone H2A-Bbd type 2/3 (H2A Barr body-deficient)(H2A.Bbd) [Source:UniProtKB/Swiss-Prot;Acc:P0C5Z0]	H2AFB2	Histone	non_CM	1.0001	0.000500424	188	-	-	-	474381	NCBI	H2AFB2	-	-	ENSP00000346509	-	-	-	-	-	-	-	-
ENSG00000106443	O94880	PHD finger protein 14 [Source:UniProtKB/Swiss-Prot;Acc:O94880]	PHF14	PHD	non_CM	1.0001	0.000520871	199	-	-	-	9678	NCBI	PHF14	-	-	ENSP00000306296;ENSP00000382338;ENSP00000385795	-	-	-	-	-	-	-	-
ENSG00000196532	P68431	Histone H3.1 (H3/a)(H3/b)(H3/c)(H3/d)(H3/f)(H3/h)(H3/i)(H3/j)(H3/k)(H3/l) [Source:UniProtKB/Swiss-Prot;Acc:P68431]	HIST1H3C	Histone	non_CM	1.0001	0.000518369	201	-	-	-	8352	NCBI	HIST1H3C	-	-	ENSP00000353783	-	-	-	-	-	-	-	-
ENSG00000182572	P68431	Histone H3.1 (H3/a)(H3/b)(H3/c)(H3/d)(H3/f)(H3/h)(H3/i)(H3/j)(H3/k)(H3/l) [Source:UniProtKB/Swiss-Prot;Acc:P68431]	HIST1H3I	Histone	non_CM	1.0001	0.000508681	201	-	-	-	8354	NCBI	HIST1H3I	-	-	ENSP00000329554	-	-	-	-	-	-	-	-
ENSG00000115163	P49450	Histone H3-like centromeric protein A (Centromere protein A)(CENP-A)(Centromere autoantigen A) [Source:UniProtKB/Swiss-Prot;Acc:P49450]	CENPA	Histone	non_CM	1.0001	0.000496438	203	-	GO:0006334|nucleosome assembly|GOA:interpro|GO_REF:0000002|IEA;GO:0044419|interspecies interaction between organisms|GOA:spkw|GO_REF:0000004|IEA	-	1058	NCBI	CENPA	-	-	ENSP00000233505;ENSP00000336868	-	-	-	-	-	-	-	-
ENSG00000166987	Q96DN6	Methyl-CpG-binding domain protein 6 (Methyl-CpG-binding protein MBD6) [Source:UniProtKB/Swiss-Prot;Acc:Q96DN6]	MBD6	MBD	non_CM	1.0001	0.000579456	194	-	-	-	114785	NCBI	MBD6	-	-	ENSP00000300263;ENSP00000347896	-	-	-	-	-	-	-	-
ENSG00000196747	P0C0S8	Histone H2A type 1 (H2A.1)(H2A/p) [Source:UniProtKB/Swiss-Prot;Acc:P0C0S8]	HIST1H2AI	Histone	non_CM	1.0001	0.000554287	218	-	-	-	8329	NCBI	HIST1H2AI	ShuyePu2008	-	ENSP00000351589	-	-	-	-	-	-	-	-
ENSG00000168274	P04908	Histone H2A type 1-B/E (H2A/m)(H2A.2)(H2A/a) [Source:UniProtKB/Swiss-Prot;Acc:P04908]	HIST1H2AE	Histone	non_CM	1.00009	0.000537451	185	-	-	-	3012	NCBI	HIST1H2AE	ShuyePu2008	-	ENSP00000303373	-	-	-	-	-	-	-	-
ENSG00000197697	P62807	Histone H2B type 1-C/E/F/G/I (H2B.a/g/h/k/l)(H2B.1 A)(H2B/a)(H2B/g)(H2B/h)(H2B/k)(H2B/l) [Source:UniProtKB/Swiss-Prot;Acc:P62807]	HIST1H2BE	Histone	non_CM	1.00009	0.000510309	190	-	GO:0006334|nucleosome assembly|PMID:9119399|NAS;GO:0006334|nucleosome assembly|PMID:422550|NAS;GO:0042742|defense response to bacterium|GOA:spkw|GO_REF:0000004|IEA	-	8344	NCBI	HIST1H2BE	ShuyePu2008	-	ENSP00000348924	-	-	-	-	-	-	-	-
ENSG00000138785	Q96CB8	Integrator complex subunit 12 (Int12)(PHD finger protein 22) [Source:UniProtKB/Swiss-Prot;Acc:Q96CB8]	INTS12	PHD	non_CM	1.00009	0.000523881	195	-	-	-	57117	NCBI	INTS12	-	-	ENSP00000265150;ENSP00000340737;ENSP00000378221	-	-	-	-	-	-	-	-
ENSG00000185978	P0C5Z0	Histone H2A-Bbd type 2/3 (H2A Barr body-deficient)(H2A.Bbd) [Source:UniProtKB/Swiss-Prot;Acc:P0C5Z0]	H2AFB3	Histone	non_CM	1.00009	0.000512631	185	-	-	-	83740	NCBI	H2AFB3	-	-	ENSP00000358452	-	-	-	-	-	-	-	-
ENSG00000183941	P62805	Histone H4 [Source:UniProtKB/Swiss-Prot;Acc:P62805]	HIST2H4A	Histone	non_CM	1.00008	0.000501657	205	-	GO:0006325|establishment or maintenance of chromatin architecture|PMID:15504738|NAS;GO:0006334|nucleosome assembly|GOA:interpro|GO_REF:0000002|IEA;GO:0048015|phosphoinositide-mediated signaling|PMID:15504738|NAS	-	8370	NCBI	HIST2H4A	-	-	ENSP00000358162;ENSP00000376668;ENSP00000376669	-	-	-	-	-	-	-	-
ENSG00000101812	P0C1H6	Histone H2B type F-M (H2B.s)(H2B/s) [Source:UniProtKB/Swiss-Prot;Acc:P0C1H6]	H2BFM	Histone	non_CM	1.00008	0.00050606	198	-	-	-	286436	NCBI	H2BFM	-	-	ENSP00000243297;ENSP00000347119	-	-	-	-	-	-	-	-
ENSG00000188987	P62805	Histone H4 [Source:UniProtKB/Swiss-Prot;Acc:P62805]	HIST1H4D	Histone	non_CM	1.00008	0.000522221	190	-	GO:0006325|establishment or maintenance of chromatin architecture|PMID:15504738|NAS;GO:0006334|nucleosome assembly|GOA:interpro|GO_REF:0000002|IEA;GO:0048015|phosphoinositide-mediated signaling|PMID:15504738|NAS	-	8360	NCBI	HIST1H4D	-	-	ENSP00000343282	-	-	-	-	-	-	-	-
ENSG00000116017	Q99856	AT-rich interactive domain-containing protein 3A (ARID domain-containing protein 3A)(Dead ringer-like protein 1)(B-cell regulator of IgH transcription)(Bright)(E2F-binding protein 1) [Source:UniProtKB/Swiss-Prot;Acc:Q99856]	ARID3A	ARID	non_CM	1.00008	0.000479834	203	-	GO:0006350|transcription|GOA:spkw|GO_REF:0000004|IEA;GO:0006355|regulation of transcription, DNA-dependent|GO_REF:0000029|NAS	-	1820	NCBI	ARID3A	-	-	ENSP00000263620;ENSP00000371977	-	-	-	-	-	-	-	-
ENSG00000196843	Q03989	AT-rich interactive domain-containing protein 5A (ARID domain-containing protein 5A)(Modulator recognition factor 1)(MRF-1) [Source:UniProtKB/Swiss-Prot;Acc:Q03989]	ARID5A	ARID	non_CM	1.00008	0.000467935	191	-	GO:0006350|transcription|GOA:spkw|GO_REF:0000004|IEA;GO:0045892|negative regulation of transcription, DNA-dependent|PMID:15640446|TAS	-	10865	NCBI	ARID5A	-	-	ENSP00000350078;ENSP00000352808;ENSP00000377187	-	-	-	-	-	-	-	-
ENSG00000218591	-	-	AC145207.1	SIR2	non_CM	1.00008	0.000562292	180	-	-	-	-	-	-	-	-	ENSP00000384530	-	-	-	-	-	-	-	-
ENSG00000203819	TrEMBL:Q3KP43	Histone H2B [Source:UniProtKB/TrEMBL;Acc:Q6GMR5]	AL109948.9	Histone	non_CM	1.00007	0.000522154	173	-	-	-	-	-	-	-	-	ENSP00000384936	-	-	-	-	-	-	-	-
ENSG00000179361	Q8IVW6	AT-rich interactive domain-containing protein 3B (ARID domain-containing protein 3B)(Bright-like)(Bright and dead ringer protein) [Source:UniProtKB/Swiss-Prot;Acc:Q8IVW6]	ARID3B	ARID	non_CM	1.00007	0.000493117	198	-	GO:0006350|transcription|GOA:spkw|GO_REF:0000004|IEA;GO:0006355|regulation of transcription, DNA-dependent|GOA:spkw|GO_REF:0000004|IEA;GO:0008150|biological_process|GO_REF:0000015|ND	-	10620	NCBI	ARID3B	-	-	ENSP00000343126;ENSP00000378515	-	-	-	-	-	-	-	-
ENSG00000198374	P0C0S8	Histone H2A type 1 (H2A.1)(H2A/p) [Source:UniProtKB/Swiss-Prot;Acc:P0C0S8]	HIST1H2AL	Histone	non_CM	1.00007	0.000541912	198	-	-	-	8332	NCBI	HIST1H2AL	-	-	ENSP00000349873	-	-	-	-	-	-	-	-
ENSG00000215714	TrEMBL:Q5JRD2	Novel protein Fragment [Source:UniProtKB/TrEMBL;Acc:Q5JRD2]	BX284653.17	ARID	non_CM	1.00005	0.000472403	208	-	-	-	-	-	-	-	-	ENSP00000383596	-	-	-	-	-	-	-	-
ENSG00000205143	A6NKF2	AT-rich interactive domain-containing protein 3C (ARID domain-containing protein 3C) [Source:UniProtKB/Swiss-Prot;Acc:A6NKF2]	ARID3C	ARID	non_CM	1.00005	0.000436476	192	-	GO:0006350|transcription|GOA:spkw|GO_REF:0000004|IEA;GO:0006355|regulation of transcription, DNA-dependent|GOA:spkw|GO_REF:0000004|IEA	-	138715	NCBI	ARID3C	-	-	ENSP00000368189	-	-	-	-	-	-	-	-
ENSG00000141384	Q92750	Transcription initiation factor TFIID subunit 4B (Transcription initiation factor TFIID 105 kDa subunit)(TAFII-105)(TAFII105) [Source:UniProtKB/Swiss-Prot;Acc:Q92750]	TAF4B	TAF4 TAFH	non_CM	1.00004	0.000528953	199	-	GO:0006350|transcription|GOA:spkw|GO_REF:0000004|IEA;GO:0006355|regulation of transcription, DNA-dependent|GO_REF:0000029|NAS;GO:0006367|transcription initiation from RNA polymerase II promoter|PMID:8946909|EXP;GO:0006368|RNA elongation from RNA polymerase II promoter|PMID:9405375|EXP	-	6875	NCBI	TAF4B	-	-	ENSP00000269142;ENSP00000383314	-	-	-	-	-	-	-	-
ENSG00000077935	Q8NDV3	Structural maintenance of chromosomes protein 1B (SMC1beta protein) [Source:UniProtKB/Swiss-Prot;Acc:Q8NDV3]	SMC1B	SMC_hinge SMC_N	non_CM	1.00003	0.00043643	188	-	GO:0007049|cell cycle|GOA:spkw|GO_REF:0000004|IEA;GO:0007126|meiosis|GOA:spkw|GO_REF:0000004|IEA;GO:0051276|chromosome organization|GOA:interpro|GO_REF:0000002|IEA	-	27127	NCBI	SMC1B	ShuyePu2008	-	ENSP00000350036;ENSP00000384802;ENSP00000385902	-	-	-	-	-	-	-	-
ENSG00000125885	Q9UJA3	DNA replication licensing factor MCM8 (Minichromosome maintenance 8) [Source:UniProtKB/Swiss-Prot;Acc:Q9UJA3]	MCM8	MCM AAA_5	non_CM	1.00003	0.000420079	203	-	GO:0006260|DNA replication|PMID:12791985|EXP;GO:0006260|DNA replication|GOA:interpro|GO_REF:0000002|IEA;GO:0006350|transcription|GOA:spkw|GO_REF:0000004|IEA;GO:0006355|regulation of transcription, DNA-dependent|GOA:spkw|GO_REF:0000004|IEA;GO:0007049|cell cycle|GOA:spkw|GO_REF:0000004|IEA	-	84515	NCBI	MCM8	-	-	ENSP00000265187;ENSP00000368161;ENSP00000368164;ENSP00000368174;ENSP00000382287	-	-	-	-	-	-	-	-
ENSG00000150347	Q14865	AT-rich interactive domain-containing protein 5B (ARID domain-containing protein 5B)(Mrf1-like)(Modulator recognition factor 2)(MRF-2) [Source:UniProtKB/Swiss-Prot;Acc:Q14865]	ARID5B	ARID	non_CM	1.00001	0.000450277	202	-	GO:0006350|transcription|GOA:spkw|GO_REF:0000004|IEA;GO:0045892|negative regulation of transcription, DNA-dependent|PMID:15640446|TAS	-	84159	NCBI	ARID5B	-	-	ENSP00000279873;ENSP00000308862	-	-	-	-	-	-	-	-
ENSG00000125482	Q15361	Transcription termination factor 1 (TTF-1)(TTF-I)(RNA polymerase I termination factor) [Source:UniProtKB/Swiss-Prot;Acc:Q15361]	TTF1	Myb_DNA-binding	non_CM	1	0.000568646	201	-	GO:0006350|transcription|GOA:spkw|GO_REF:0000004|IEA;GO:0006353|transcription termination|PMID:7597036|NAS;GO:0006355|regulation of transcription, DNA-dependent|GOA:spkw|GO_REF:0000004|IEA;GO:0008156|negative regulation of DNA replication|GOA:spkw|GO_REF:0000004|IEA	-	7270	NCBI	TTF1	-	-	ENSP00000245588;ENSP00000333920;ENSP00000384576	-	-	-	-	Hirschsprung's disease	-	-	-
ENSG00000111877	Q9NXL9	DNA replication licensing factor MCM9 (Mini-chromosome maintenance deficient 9)(hMCM9)(Mini-chromosome maintenance deficient domain-containing protein 1) [Source:UniProtKB/Swiss-Prot;Acc:Q9NXL9]	C6orf61	MCM	non_CM	1	0.000507206	206	-	-	-	254394	NCBI	MCM9	-	-	ENSP00000243218;ENSP00000312870;ENSP00000314505;ENSP00000357469	-	-	-	-	-	-	-	-
ENSG00000135164	Q9Y222	Cyclin-D-binding Myb-like transcription factor 1 (hDMTF1)(Cyclin-D-interacting Myb-like protein 1)(hDMP1) [Source:UniProtKB/Swiss-Prot;Acc:Q9Y222]	DMTF1	Myb_DNA-binding	non_CM	0.999981	0.000593311	210	-	GO:0006355|regulation of transcription, DNA-dependent|PMID:10095122|NAS;GO:0045786|negative regulation of cell cycle|GOA:spkw|GO_REF:0000004|IEA	-	9988	NCBI	DMTF1	-	-	ENSP00000332171;ENSP00000378192;ENSP00000378193	-	-	-	-	breast cancer	-	-	-
ENSG00000198160	Q8N108	Mesoderm induction early response protein 1 (hmi-er1)(Mi-er1)(Early response 1)(Er1) [Source:UniProtKB/Swiss-Prot;Acc:Q8N108]	MIER1	ELM2 Myb_DNA-binding	non_CM	0.999974	0.000578262	194	-	GO:0006350|transcription|GOA:spkw|GO_REF:0000004|IEA;GO:0006355|regulation of transcription, DNA-dependent|GOA:spkw|GO_REF:0000004|IEA;GO:0043123|positive regulation of I-kappaB kinase/NF-kappaB cascade|PMID:12761501|IMP	-	57708	NCBI	MIER1	ShuyePu2008	-	ENSP00000347514;ENSP00000348253;ENSP00000350321;ENSP00000360050;ENSP00000360051;ENSP00000360053;ENSP00000360055;ENSP00000360056;ENSP00000360057;ENSP00000383819;ENSP00000383820;ENSP00000383821	-	-	-	-	-	-	-	-
ENSG00000007545	Q96RY5	Protein cramped-like (Hematological and neurological expressed 1-like protein) [Source:UniProtKB/Swiss-Prot;Acc:Q96RY5]	CRAMP1L	Myb_DNA-binding	non_CM	0.99997	0.000592326	199	-	-	-	57585	NCBI	CRAMP1L	-	-	ENSP00000262317;ENSP00000293925;ENSP00000352853;ENSP00000380559	-	-	-	-	-	-	-	-
ENSG00000165684	Q5SXM2	snRNA-activating protein complex subunit 4 (SNAPc subunit 4)(snRNA-activating protein complex 190 kDa subunit)(SNAPc 190 kDa subunit)(Proximal sequence element-binding transcription factor subunit alpha)(PSE-binding factor subunit alpha)(PTF subunit alpha) [Source:UniProtKB/Swiss-Prot;Acc:Q5SXM2]	SNAPC4	Myb_DNA-binding	non_CM	0.999951	0.000576818	182	-	GO:0006355|regulation of transcription, DNA-dependent|GOA:spkw|GO_REF:0000004|IEA;GO:0042795|snRNA transcription from RNA polymerase II promoter|PMID:9418884|IDA;GO:0042796|snRNA transcription from RNA polymerase III promoter|PMID:9418884|IDA	-	6621	NCBI	SNAPC4	-	-	ENSP00000298532	-	-	-	-	-	-	-	-
ENSG00000124232	Q9UBG7	Recombining binding protein suppressor of hairless-like protein (Transcription factor RBP-L) [Source:UniProtKB/Swiss-Prot;Acc:Q9UBG7]	RBPSUHL	TIG LAG1-DNAbind Beta-trefoil	non_CM	0.999945	0.000540253	217	-	GO:0006355|regulation of transcription, DNA-dependent|GOA:interpro|GO_REF:0000002|IEA;GO:0007165|signal transduction|PMID:9929984|TAS	-	11317	NCBI	RBPJL	ShuyePu2008	-	ENSP00000341243;ENSP00000361826;ENSP00000361828	-	-	-	-	-	-	-	-
ENSG00000096401	Q99459	Cell division cycle 5-like protein (Cdc5-like protein)(Pombe cdc5-related protein) [Source:UniProtKB/Swiss-Prot;Acc:Q99459]	CDC5L	Myb_DNA-binding	non_CM	0.99992	0.000586174	200	-	GO:0006355|regulation of transcription, DNA-dependent|GO_REF:0000029|NAS;GO:0006397|mRNA processing|GOA:spkw|GO_REF:0000004|IEA;GO:0007049|cell cycle|GOA:spkw|GO_REF:0000004|IEA;GO:0008380|RNA splicing|GOA:spkw|GO_REF:0000004|IEA	-	988	NCBI	CDC5L	-	-	ENSP00000360532	-	-	-	-	-	-	Precursor Cell Lymphoblastic Leukemia-Lymphoma; Neoplasms	-
ENSG00000122390	Q9H7X0	N-acetyltransferase UNQ2771/PRO7155 (EC 2.3.1.-) [Source:UniProtKB/Swiss-Prot;Acc:Q9H7X0]	NAT15	Acetyltransf_1	non_CM	0.999711	0.00659692	204	-	-	-	79903	BioMart	NAT15	-	-	ENSP00000354108;ENSP00000385903	-	-	-	-	-	-	-	-
ENSG00000146776	Q9ULK2	Ataxin-7-like protein 1 (Ataxin-7-like protein 4) [Source:UniProtKB/Swiss-Prot;Acc:Q9ULK2]	ATXN7L1	SCA7	non_CM	0.999676	0.000594231	179	-	-	-	222255	NCBI	ATXN7L1	-	-	ENSP00000297416;ENSP00000326344;ENSP00000373459	-	-	-	-	-	-	-	-
ENSG00000162650	Q5T6C5	Ataxin-7-like protein 2 [Source:UniProtKB/Swiss-Prot;Acc:Q5T6C5]	ATXN7L2	SCA7	non_CM	0.99967	0.000610213	185	-	-	-	127002	NCBI	ATXN7L2	-	-	ENSP00000358885;ENSP00000358886	-	-	-	-	-	-	-	-
ENSG00000141504	Q96F10	Diamine acetyltransferase 2 (EC 2.3.1.57)(Spermidine/spermine N(1)-acetyltransferase 2)(Polyamine N-acetyltransferase 2)(Thialysine N-epsilon-acetyltransferase) [Source:UniProtKB/Swiss-Prot;Acc:Q96F10]	SAT2	Acetyltransf_1	non_CM	0.999557	0.00698883	201	-	-	-	112483	NCBI	SAT2	-	-	ENSP00000269298;ENSP00000369827;ENSP00000369833	-	-	-	-	-	-	-	-
ENSG00000100522	Q96EK6	Glucosamine 6-phosphate N-acetyltransferase (EC 2.3.1.4)(Phosphoglucosamine transacetylase)(Phosphoglucosamine acetylase) [Source:UniProtKB/Swiss-Prot;Acc:Q96EK6]	GNPNAT1	Acetyltransf_1	non_CM	0.999524	0.00716947	191	-	-	-	64841	NCBI	GNPNAT1	-	-	ENSP00000216410	-	-	-	-	-	-	-	-
ENSG00000121579	Q9GZZ1	N-acetyltransferase 13 (hNAT5)(hSAN)(EC 2.3.1.-) [Source:UniProtKB/Swiss-Prot;Acc:Q9GZZ1]	NAT13	Acetyltransf_1	non_CM	0.999453	0.0101768	203	-	GO:0006474|N-terminal protein amino acid acetylation|PMID:16507339|TAS;GO:0008152|metabolic process|GOA:interpro|GO_REF:0000002|IEA	-	80218	NCBI	NAT13	-	-	ENSP00000240922;ENSP00000373172	-	-	-	-	-	-	-	-
ENSG00000149474	Q9H8E8	Cysteine-rich protein 2-binding protein (CSRP2-binding protein)(CRP2-binding partner)(CRP2BP) [Source:UniProtKB/Swiss-Prot;Acc:Q9H8E8]	CSRP2BP	Acetyltransf_1	non_CM	0.999442	0.0103332	197	-	-	-	57325	NCBI	CSRP2BP	-	-	ENSP00000278816;ENSP00000366909	-	-	-	-	-	-	-	-
ENSG00000109065	Q9BTE0	N-acetyltransferase 9 (EC 2.3.1.-)(Embryo brain-specific protein) [Source:UniProtKB/Swiss-Prot;Acc:Q9BTE0]	NAT9	Acetyltransf_1	non_CM	0.999128	0.0103383	195	-	-	-	26151	NCBI	NAT9	-	-	ENSP00000350467	-	-	-	-	-	-	-	-
ENSG00000129673	Q16613	Serotonin N-acetyltransferase (Serotonin acetylase)(EC 2.3.1.87)(Aralkylamine N-acetyltransferase)(AA-NAT) [Source:UniProtKB/Swiss-Prot;Acc:Q16613]	AANAT	Acetyltransf_1	non_CM	0.998995	0.011954	208	-	GO:0007623|circadian rhythm|PMID:8661026|TAS;GO:0008152|metabolic process|GOA:interpro|GO_REF:0000002|IEA	-	15	NCBI	AANAT	-	-	ENSP00000250615;ENSP00000376282	-	-	{Delayed sleep phase syndrome, susceptibility to} (3)	-	delayed sleep phase syndrome; melatonin production; sleep disorders; schizophrenia; body mass; sleep time variation	Delayed sleep phase syndrome, association with	-	-
ENSG00000110583	Q86UY6	N-acetyltransferase 11 (EC 2.3.1.-) [Source:UniProtKB/Swiss-Prot;Acc:Q86UY6]	NAT11	Acetyltransf_1	non_CM	0.998706	0.0131007	197	-	-	-	79829	NCBI	NAT11	-	-	ENSP00000339193;ENSP00000367024	-	-	-	-	-	-	-	-
ENSG00000214699	Q93015	N-acetyltransferase 6 (EC 2.3.1.-)(Protein fusion-2)(Protein fus-2) [Source:UniProtKB/Swiss-Prot;Acc:Q93015]	NAT6	Acetyltransf_1	non_CM	0.998423	0.0141192	213	-	GO:0008152|metabolic process|GOA:interpro|GO_REF:0000002|IEA;GO:0045786|negative regulation of cell cycle|GOA:spkw|GO_REF:0000004|IEA	-	24142	NCBI	NAT6	-	-	ENSP00000346927	-	-	-	-	nasopharyngeal cancer	-	-	-
ENSG00000155545	Q7Z3K6	Mesoderm induction early response protein 3 (Mi-er3) [Source:UniProtKB/Swiss-Prot;Acc:Q7Z3K6]	MIER3	ELM2 Myb_DNA-binding	non_CM	0.996115	0.0408218	218	-	GO:0006350|transcription|GOA:spkw|GO_REF:0000004|IEA;GO:0006355|regulation of transcription, DNA-dependent|GOA:spkw|GO_REF:0000004|IEA	-	166968	NCBI	MIER3	ShuyePu2008	-	ENSP00000337027;ENSP00000370596;ENSP00000370599;ENSP00000370611;ENSP00000370624;ENSP00000386584	-	-	-	-	-	-	-	-
ENSG00000105556	Q8N344	Mesoderm induction early response protein 2 (Mi-er2) [Source:UniProtKB/Swiss-Prot;Acc:Q8N344]	MIER2	ELM2 Myb_DNA-binding	non_CM	0.99509	0.0487287	199	-	GO:0006350|transcription|GOA:spkw|GO_REF:0000004|IEA;GO:0006355|regulation of transcription, DNA-dependent|GOA:spkw|GO_REF:0000004|IEA	-	54531	NCBI	MIER2	ShuyePu2008	-	ENSP00000264819	-	-	-	-	-	-	-	-
ENSG00000167771	Q8IZ40	REST corepressor 2 [Source:UniProtKB/Swiss-Prot;Acc:Q8IZ40]	RCOR2	ELM2 Myb_DNA-binding	non_CM	0.992381	0.0606666	194	-	GO:0006355|regulation of transcription, DNA-dependent|GOA:spkw|GO_REF:0000004|IEA;GO:0016481|negative regulation of transcription|GOA:compara|GO_REF:0000019|IEA	-	283248	NCBI	RCOR2	ShuyePu2008	-	ENSP00000301459	-	-	-	-	-	-	-	-
ENSG00000156030	Q6PJG2	Uncharacterized protein C14orf43 [Source:UniProtKB/Swiss-Prot;Acc:Q6PJG2]	C14orf43	ELM2 Myb_DNA-binding	non_CM	0.992	0.0620562	183	-	GO:0006350|transcription|GOA:spkw|GO_REF:0000004|IEA;GO:0006355|regulation of transcription, DNA-dependent|GOA:spkw|GO_REF:0000004|IEA	-	91748	NCBI	C14orf43	ShuyePu2008	-	ENSP00000286523;ENSP00000377634	-	-	-	-	-	-	-	-
ENSG00000140057	Q96M32	Putative adenylate kinase 7 (EC 2.7.4.3) [Source:UniProtKB/Swiss-Prot;Acc:Q96M32]	AK7	Dpy-30	non_CM	0.991385	0.0615634	200	-	GO:0006139|nucleobase, nucleoside, nucleotide and nucleic acid metabolic process|GOA:interpro|GO_REF:0000002|IEA;GO:0008152|metabolic process|GOA:interpro|GO_REF:0000002|IEA	-	122481	NCBI	AK7	-	-	ENSP00000267584	-	-	-	-	-	-	-	-
ENSG00000141646	Q13485	Mothers against decapentaplegic homolog 4 (Mothers against DPP homolog 4)(SMAD 4)(hSMAD4)(Deletion target in pancreatic carcinoma 4) [Source:UniProtKB/Swiss-Prot;Acc:Q13485]	SMAD4	MH1 MH2	non_CM	0.991195	0.0906232	215	-	GO:0001658|ureteric bud branching|GOA:compara|GO_REF:0000019|IEA;GO:0001666|response to hypoxia|PMID:12411310|IMP;GO:0001702|gastrulation with mouth forming second|GOA:compara|GO_REF:0000019|IEA;GO:0001822|kidney development|GOA:compara|GO_REF:0000019|IEA;GO:0007183|SMAD protein complex assembly|PMID:10823886|IDA;GO:0008285|negative regulation of cell proliferation|GOA:compara|GO_REF:0000019|IEA;…	-	4089	NCBI	SMAD4	-	-	ENSP00000341551;ENSP00000381452	-	-	Juvenile polyposis/hereditary hemorrhagic telangiectasia syndrome, 175050 (3) ; Pancreatic cancer (3) ; Polyposis, juvenile intestinal, 174900 (3)	colorectal, pancreatic, small intestine ,gastrointestinal polyps,Juvenile polyposis,	bone density; polyposis, juvenile; colorectal cancer; Tourette syndrome; pregnancy loss, recurrent; cleft lip without cleft palate; juvenile polyposis; cleft palate; Juvenile polyposis syndrome; polyposis, gastric; juvenile polyposis syndrome	Haemorrhagic telangiectasia; Juvenile polyposis and haemorrhagic telangiectasia; Juvenile polyposis coli; Juvenile polyposis syndrome	Colonic Neoplasms; Hemochromatosis; Pancreatic Neoplasms	-
ENSG00000007168	P43034	Platelet-activating factor acetylhydrolase IB subunit alpha (PAF acetylhydrolase 45 kDa subunit)(PAF-AH 45 kDa subunit)(PAF-AH alpha)(PAFAH alpha)(Lissencephaly-1 protein)(LIS-1) [Source:UniProtKB/Swiss-Prot;Acc:P43034]	PAFAH1B1	LisH WD40	non_CM	0.98649	0.0801572	194	-	GO:0000132|establishment of mitotic spindle orientation|PMID:11056532|IMP;GO:0000226|microtubule cytoskeleton organization|GOA:compara|GO_REF:0000019|IEA;GO:0001675|acrosome assembly|GOA:compara|GO_REF:0000019|IEA;GO:0001764|neuron migration|GOA:compara|GO_REF:0000019|IEA;GO:0006810|transport|GOA:spkw|GO_REF:0000004|IEA;GO:0007049|cell cycle|GOA:spkw|GO_REF:0000004|IEA;GO:0007067|mitosis|GOA:spkw…	-	5048	NCBI	PAFAH1B1	-	-	ENSP00000006951;ENSP00000380377;ENSP00000380378	-	-	Lissencephaly-1, 607432 (3) ; Subcortical laminar heterotopia (3)	-	C-reactive protein; kawasaki disease; Asthma; graft occlusion, atherosclerotic; multiple sclerosis; Atopy. asthma; Total IgE. atopic asthma; Atopy. spIgE. total IgE. asthma. atopic asthma; Total IgE; cardiomyopathy; Asthma. atopy. spIgE.; asthma; Asthma. atopy; Severe asthma; coronary heart disease; cerebral infarct; bipolar disorder schizophrenia; glaucoma, primary open-angle; atherosclerosis, c…	Lissencephaly with cerebellar hypoplasia ?; Lissencephaly, isolated; Lissencephaly, isolated ?; Miller-Dieker lissencephaly syndrome; Subcortical band heterotopia; Subcortical band heterotopia ?	-	-
ENSG00000057657	O75626	PR domain zinc finger protein 1 (PR domain-containing protein 1)(Beta-interferon gene positive regulatory domain I-binding factor)(BLIMP-1)(Positive regulatory domain I-binding factor 1)(PRDI-binding factor 1)(PRDI-BF1) [Source:UniProtKB/Swiss-Prot;Acc:O75626]	PRDM1	zf-C2H2 SET	non_CM	0.985263	0.031609	190	-	GO:0000122|negative regulation of transcription from RNA polymerase II promoter|PMID:1851123|TAS;GO:0006350|transcription|GOA:spkw|GO_REF:0000004|IEA;GO:0006355|regulation of transcription, DNA-dependent|GOA:spkw|GO_REF:0000004|IEA	-	639	NCBI	PRDM1	-	-	ENSP00000071246;ENSP00000358085;ENSP00000358087;ENSP00000358092	-	-	-	-	-	-	-	-
ENSG00000133665	Q96IM9	DPY30 domain-containing protein 2 [Source:UniProtKB/Swiss-Prot;Acc:Q96IM9]	DYDC2	Dpy-30	non_CM	0.983836	0.0828443	213	-	-	-	84332	NCBI	DYDC2	-	-	ENSP00000256039;ENSP00000361271;ENSP00000361272;ENSP00000361273	-	-	-	-	-	-	-	-
ENSG00000138738	Q9NQX1	PR domain zinc finger protein 5 (PR domain-containing protein 5) [Source:UniProtKB/Swiss-Prot;Acc:Q9NQX1]	PRDM5	zf-C2H2 SET	non_CM	0.98155	0.034404	209	-	GO:0006350|transcription|GOA:spkw|GO_REF:0000004|IEA;GO:0006355|regulation of transcription, DNA-dependent|GOA:spkw|GO_REF:0000004|IEA	-	11107	NCBI	PRDM5	-	-	ENSP00000264808;ENSP00000377955	-	-	-	-	-	-	-	Fasting plasma glucose; Fasting plasma glucose
ENSG00000170788	Q8WWB3	DPY30 domain-containing protein 1 [Source:UniProtKB/Swiss-Prot;Acc:Q8WWB3]	DYDC1	Dpy-30	non_CM	0.97767	0.0966517	194	-	-	-	143241	NCBI	DYDC1	-	-	ENSP00000361276;ENSP00000361278	-	-	-	-	-	-	-	-
ENSG00000134758	Q8WVD3	E3 ubiquitin-protein ligase RNF138 (EC 6.3.2.-)(RING finger protein 138)(Nemo-like kinase-associated RING finger protein)(NLK-associated RING finger protein) [Source:UniProtKB/Swiss-Prot;Acc:Q8WVD3]	RNF138	zf-MIZ zf-C3HC4	non_CM	0.976483	0.0826925	203	-	-	-	51444	NCBI	RNF138	-	-	ENSP00000257190;ENSP00000261593;ENSP00000382176	-	-	-	-	-	-	-	-
ENSG00000101695	Q96EQ8	E3 ubiquitin-protein ligase RNF125 (EC 6.3.2.-)(RING finger protein 125)(T-cell RING activation protein 1)(TRAC-1) [Source:UniProtKB/Swiss-Prot;Acc:Q96EQ8]	RNF125	zf-MIZ zf-C3HC4	non_CM	0.97021	0.0911398	195	-	GO:0006955|immune response|GOA:spkw|GO_REF:0000004|IEA;GO:0019941|modification-dependent protein catabolic process|GOA:spkw|GO_REF:0000004|IEA	-	54941	NCBI	RNF125	-	-	ENSP00000217740	-	-	-	-	-	-	-	-
ENSG00000174720	Q4G0J3	La-related protein 7 (La ribonucleoprotein domain family member 7)(P-TEFb-interaction protein for 7SK stability)(PIP7S) [Source:UniProtKB/Swiss-Prot;Acc:Q4G0J3]	LARP7	La RRM_3 RRM_1	non_CM	0.927227	0.108896	207	-	-	-	51574	NCBI	LARP7	-	-	ENSP00000311306;ENSP00000314311;ENSP00000344950;ENSP00000378069	-	-	-	-	-	-	-	-
ENSG00000070047	Q9P1Y6	RING and PHD-finger domain-containing protein KIAA1542 [Source:UniProtKB/Swiss-Prot;Acc:Q9P1Y6]	PHRF1	zf-C3HC4 PHD	non_CM	0.923927	0.0650427	218	-	-	-	57661	NCBI	PHRF1	-	-	ENSP00000264555	-	-	-	-	-	-	-	-
ENSG00000111602	Q9UNS1	Protein timeless homolog (hTIM) [Source:UniProtKB/Swiss-Prot;Acc:Q9UNS1]	TIMELESS	TIMELESS TIMELESS_C	non_CM	0.878972	0.0058236	212	-	GO:0002009|morphogenesis of an epithelium|GO_REF:0000024|ISS;GO:0006355|regulation of transcription, DNA-dependent|GOA:spkw|GO_REF:0000004|IEA;GO:0006974|response to DNA damage stimulus|GOA:spkw|GO_REF:0000004|IEA;GO:0007049|cell cycle|GOA:spkw|GO_REF:0000004|IEA;GO:0007067|mitosis|GOA:spkw|GO_REF:0000004|IEA;GO:0007275|multicellular organismal development|GOA:spkw|GO_REF:0000004|IEA;GO:0007623|c…	-	8914	NCBI	TIMELESS	-	-	ENSP00000229201	-	-	-	-	rheumatoid arthritis; asthma; atopy; diurnal preferences; bipolar disorder schizoaffective disorder schizophrenia	-	-	-
ENSG00000129534	Q6P0N0	Uncharacterized potential DNA-binding protein C14orf106 (P243) [Source:UniProtKB/Swiss-Prot;Acc:Q6P0N0]	C14orf106	SANTA Myb_DNA-binding	non_CM	0.878668	0.00587453	208	-	GO:0007049|cell cycle|GOA:spkw|GO_REF:0000004|IEA;GO:0007067|mitosis|GOA:spkw|GO_REF:0000004|IEA;GO:0051301|cell division|GOA:spkw|GO_REF:0000004|IEA	-	55320	NCBI	C14orf106	-	-	ENSP00000309790	-	-	-	-	-	-	-	-
ENSG00000141519	Q4G0X9	Coiled-coil domain-containing protein 40 [Source:UniProtKB/Swiss-Prot;Acc:Q4G0X9]	CCDC40	BRE1	non_CM	0.842303	0.00962945	198	-	-	-	55036	NCBI	CCDC40	-	-	ENSP00000269318;ENSP00000269336;ENSP00000364010;ENSP00000364011;ENSP00000380679	-	-	-	-	-	-	-	-
ENSG00000104964	Q08117	Amino-terminal enhancer of split (Amino enhancer of split)(GRG protein)(Protein ESP1)(Gp130-associated protein GAM) [Source:UniProtKB/Swiss-Prot;Acc:Q08117]	AES	TLE_N	non_CM	0.836453	0.0248859	192	-	GO:0001501|skeletal system development|GOA:compara|GO_REF:0000019|IEA;GO:0006357|regulation of transcription from RNA polymerase II promoter|GOA:compara|GO_REF:0000019|IEA;GO:0007275|multicellular organismal development|PMID:8365415|TAS;GO:0009887|organ morphogenesis|PMID:9809752|TAS;GO:0016055|Wnt receptor signaling pathway|GOA:spkw|GO_REF:0000004|IEA;GO:0016481|negative regulation of transcript…	-	166	NCBI	AES	-	-	ENSP00000221561;ENSP00000317537	-	-	-	-	-	-	Precursor Cell Lymphoblastic Leukemia-Lymphoma; Lymphoblastic Leukemia, Acute L1	-
ENSG00000197056	Q5SVZ6	Zinc finger MYM-type protein 1 [Source:UniProtKB/Swiss-Prot;Acc:Q5SVZ6]	ZMYM1	zf-FCS hATC	non_CM	0.815644	0.00950038	216	-	-	-	79830	NCBI	ZMYM1	-	-	ENSP00000352920;ENSP00000362426;ENSP00000362427	-	-	-	-	-	-	-	-
ENSG00000116830	Q9UNY4	Transcription termination factor 2 (EC 3.6.1.-)(RNA polymerase II termination factor)(Transcription release factor 2)(Factor 2)(F2)(HuF2)(Lodestar homolog) [Source:UniProtKB/Swiss-Prot;Acc:Q9UNY4]	TTF2	Helicase_C zf-GRF SNF2_N	non_CM	0.806683	0.0140137	202	-	GO:0006350|transcription|GOA:spkw|GO_REF:0000004|IEA;GO:0006353|transcription termination|PMID:9748214|TAS;GO:0006355|regulation of transcription, DNA-dependent|GOA:spkw|GO_REF:0000004|IEA;GO:0006397|mRNA processing|GOA:spkw|GO_REF:0000004|IEA;GO:0008380|RNA splicing|GOA:spkw|GO_REF:0000004|IEA	-	8458	NCBI	TTF2	-	-	ENSP00000358478	-	-	-	-	hypothyroidism; cleft palate, isolated; thyroid agenesis; cleft palate	-	-	-
ENSG00000129071	O95243	Methyl-CpG-binding domain protein 4 (EC 3.2.2.-)(Methyl-CpG-binding protein MBD4)(Methyl-CpG-binding endonuclease 1)(Mismatch-specific DNA N-glycosylase) [Source:UniProtKB/Swiss-Prot;Acc:O95243]	MBD4	HhH-GPD MBD	non_CM	0.794596	0.0153678	193	-	GO:0006284|base-excision repair|GOA:interpro|GO_REF:0000002|IEA;GO:0006974|response to DNA damage stimulus|GOA:spkw|GO_REF:0000004|IEA;GO:0045008|depyrimidination|PMID:10583946|EXP;GO:0045008|depyrimidination|PMID:11937636|EXP	-	8930	NCBI	MBD4	-	-	ENSP00000249910;ENSP00000376959	-	-	-	-	esophageal cancer; lung cancer	Lung adenocarcinoma, decreased risk, association with	Precursor Cell Lymphoblastic Leukemia-Lymphoma	-
ENSG00000112981	P56597	Nucleoside diphosphate kinase homolog 5 (NDP kinase homolog 5)(NDK-H 5)(nm23-H5)(Testis-specific nm23 homolog)(Inhibitor of p53-induced apoptosis-beta)(IPIA-beta) [Source:UniProtKB/Swiss-Prot;Acc:P56597]	NME5	Dpy-30 NDK	non_CM	0.778024	0.0825471	206	-	GO:0006183|GTP biosynthetic process|GOA:interpro|GO_REF:0000002|IEA;GO:0006228|UTP biosynthetic process|GOA:interpro|GO_REF:0000002|IEA;GO:0006241|CTP biosynthetic process|GOA:interpro|GO_REF:0000002|IEA;GO:0006916|anti-apoptosis|GO_REF:0000024|ISS;GO:0007275|multicellular organismal development|GOA:spkw|GO_REF:0000004|IEA;GO:0007286|spermatid development|GO_REF:0000024|ISS;GO:0009116|nucleoside …	-	8382	NCBI	NME5	-	-	ENSP00000265191	-	-	-	-	-	-	-	-
ENSG00000154027	Q9Y6K8	Adenylate kinase isoenzyme 5 (AK 5)(EC 2.7.4.3)(ATP-AMP transphosphorylase 5) [Source:UniProtKB/Swiss-Prot;Acc:Q9Y6K8]	AK5	ADK Dpy-30	non_CM	0.775069	0.0878137	202	-	GO:0006139|nucleobase, nucleoside, nucleotide and nucleic acid metabolic process|GOA:interpro|GO_REF:0000002|IEA;GO:0006172|ADP biosynthetic process|PMID:10215863|TAS;GO:0006173|dADP biosynthetic process|PMID:10215863|TAS;GO:0009220|pyrimidine ribonucleotide biosynthetic process|PMID:10215863|TAS;GO:0046034|ATP metabolic process|GOA:interpro|GO_REF:0000002|IEA	-	26289	NCBI	AK5	-	-	ENSP00000314988;ENSP00000341430;ENSP00000346577;ENSP00000359842;ENSP00000359843	-	-	-	-	-	-	-	-
ENSG00000196199	Q99549	M-phase phosphoprotein 8 (Two hybrid-associated protein 3 with RanBPM)(Twa3) [Source:UniProtKB/Swiss-Prot;Acc:Q99549]	MPHOSPH8	Ank Chromo	non_CM	0.772298	0.0532661	198	-	GO:0006333|chromatin assembly or disassembly|GOA:interpro|GO_REF:0000002|IEA;GO:0007049|cell cycle|PMID:8885239|NAS	-	54737	NCBI	MPHOSPH8	-	-	ENSP00000353982;ENSP00000355388	-	-	-	-	-	-	-	-
ENSG00000092140	Q7L622	G2/M phase-specific E3 ubiquitin-protein ligase (G2E3)(EC 6.3.2.-) [Source:UniProtKB/Swiss-Prot;Acc:Q7L622]	KIAA1333	PHD HECT	non_CM	0.740446	0.0746045	204	-	GO:0000209|protein polyubiquitination|GOA:compara|GO_REF:0000019|IEA;GO:0001824|blastocyst development|GOA:compara|GO_REF:0000019|IEA;GO:0006464|protein modification process|GOA:interpro|GO_REF:0000002|IEA;GO:0019941|modification-dependent protein catabolic process|GOA:spkw|GO_REF:0000004|IEA;GO:0043066|negative regulation of apoptosis|GOA:compara|GO_REF:0000019|IEA	-	55632	NCBI	G2E3	-	-	ENSP00000206595	-	-	-	-	-	-	-	-
ENSG00000135372	Q9H0A0	N-acetyltransferase 10 (EC 2.3.1.-) [Source:UniProtKB/Swiss-Prot;Acc:Q9H0A0]	NAT10	DUF699 DUF1726 Acetyltransf_1	non_CM	0.701379	0.0710032	203	-	-	-	55226	NCBI	NAT10	-	-	ENSP00000257829	-	-	-	-	-	-	-	-
ENSG00000120693	O15198	Mothers against decapentaplegic homolog 9 (Mothers against DPP homolog 9)(SMAD 9)(Smad9)(Madh6) [Source:UniProtKB/Swiss-Prot;Acc:O15198]	SMAD9	MH1 MH2	non_CM	0.982523	0.126892	216	4.88e-15	GO:0006350|transcription|GOA:spkw|GO_REF:0000004|IEA;GO:0006355|regulation of transcription, DNA-dependent|GOA:interpro|GO_REF:0000002|IEA;GO:0030509|BMP signaling pathway|PMID:19018011|TAS;GO:0030509|BMP signaling pathway|PMID:15621726|EXP	-	4093	NCBI	SMAD9	-	-	ENSP00000239885;ENSP00000369154;ENSP00000382216	-	-	-	-	-	-	-	-
ENSG00000113658	Q99717	Mothers against decapentaplegic homolog 5 (Mothers against DPP homolog 5)(SMAD 5)(Smad5)(hSmad5)(JV5-1) [Source:UniProtKB/Swiss-Prot;Acc:Q99717]	SMAD5	MH1 MH2	non_CM	0.980914	0.132583	197	6.94e-14	GO:0006350|transcription|GOA:spkw|GO_REF:0000004|IEA;GO:0006355|regulation of transcription, DNA-dependent|GOA:interpro|GO_REF:0000002|IEA;GO:0007165|signal transduction|PMID:9759503|NAS;GO:0009880|embryonic pattern specification|GO_REF:0000024|ISS;GO:0030509|BMP signaling pathway|PMID:15621726|EXP;GO:0030509|BMP signaling pathway|GO_REF:0000024|ISS	-	4090	NCBI	SMAD5	-	-	ENSP00000231589;ENSP00000381787;ENSP00000384803	-	-	-	-	-	-	Hemochromatosis	-
ENSG00000175387	Q15796	Mothers against decapentaplegic homolog 2 (Mothers against DPP homolog 2)(Mad-related protein 2)(hMAD-2)(SMAD 2)(hSMAD2)(JV18-1) [Source:UniProtKB/Swiss-Prot;Acc:Q15796]	SMAD2	MH1 MH2	non_CM	0.975872	0.149061	196	2.95e-11	GO:0001707|mesoderm formation|GO_REF:0000024|ISS;GO:0007183|SMAD protein complex assembly|PMID:9111321|IDA;GO:0007242|intracellular signaling cascade|GO_REF:0000024|ISS;GO:0007352|zygotic determination of dorsal/ventral axis|PMID:9436979|IMP;GO:0007369|gastrulation|PMID:19018011|TAS;GO:0009952|anterior/posterior pattern formation|GO_REF:0000024|ISS;GO:0017015|regulation of transforming growth fac…	-	4087	NCBI	SMAD2	-	-	ENSP00000262160;ENSP00000349282;ENSP00000384449	-	-	-	-	colorectal cancer; Tourette syndrome; bone density; pregnancy loss, recurrent; cleft lip without cleft palate; juvenile polyposis; cleft palate	-	Precursor Cell Lymphoblastic Leukemia-Lymphoma; Precursor Cell Lymphoblastic Leukemia-Lymphoma; Colonic Neoplasms	-
ENSG00000162601	Q5VVJ2	Protein MYSM1 (Myb-like, SWIRM and MPN domain-containing protein 1) [Source:UniProtKB/Swiss-Prot;Acc:Q5VVJ2]	MYSM1	Myb_DNA-binding SWIRM Mov34	non_CM	1.57949	0.24257	195	3.74e-11	-	-	114803	NCBI	MYSM1	-	-	ENSP00000383823	-	-	-	-	-	-	-	-
ENSG00000101665	O15105	Mothers against decapentaplegic homolog 7 (Mothers against DPP homolog 7)(SMAD 7)(Smad7)(hSMAD7) [Source:UniProtKB/Swiss-Prot;Acc:O15105]	SMAD7	MH1 MH2	non_CM	0.974486	0.152984	185	9.5e-11	GO:0006350|transcription|GOA:spkw|GO_REF:0000004|IEA;GO:0006355|regulation of transcription, DNA-dependent|GOA:interpro|GO_REF:0000002|IEA;GO:0010553|negative regulation of specific transcription from RNA polymerase II promoter|PMID:17438144|IDA;GO:0010719|negative regulation of epithelial to mesenchymal transition|PMID:19018011|TAS;GO:0010719|negative regulation of epithelial to mesenchymal tran…	-	4092	NCBI	SMAD7	-	-	ENSP00000262158	-	-	{Colorectal cancer, susceptiblity to, 3}, 612229 (3)	-	colorectal cancer; Tourette syndrome; bone density; pregnancy loss, recurrent; cleft lip without cleft palate; juvenile polyposis; cleft palate	-	Precursor Cell Lymphoblastic Leukemia-Lymphoma; Prostatic Neoplasms; Colorectal Neoplasms	Colorectal cancer; Colorectal cancer; Colorectal cancer
ENSG00000118156	Q9H0D2	Zinc finger protein 541 [Source:UniProtKB/Swiss-Prot;Acc:Q9H0D2]	ZNF541	ELM2 Myb_DNA-binding zf-C2H2	non_CM	0.694359	0.112329	192	3.19e-10	GO:0006350|transcription|GOA:spkw|GO_REF:0000004|IEA;GO:0006355|regulation of transcription, DNA-dependent|GOA:spkw|GO_REF:0000004|IEA;GO:0007275|multicellular organismal development|GOA:spkw|GO_REF:0000004|IEA;GO:0007283|spermatogenesis|GOA:spkw|GO_REF:0000004|IEA;GO:0030154|cell differentiation|GOA:spkw|GO_REF:0000004|IEA	-	84215	NCBI	ZNF541	ShuyePu2008	-	ENSP00000263351;ENSP00000313258;ENSP00000375770	-	-	-	-	-	-	-	-
ENSG00000166436	O15016	Tripartite motif-containing protein 66 [Source:UniProtKB/Swiss-Prot;Acc:O15016]	TRIM66	zf-B_box PHD Bromodomain	non_CM	1.7942	0.308793	207	3.13e-09	-	-	9866	BioMart	TRIM66	ShuyePu2008	-	ENSP00000299550;ENSP00000384876	-	-	-	-	-	-	-	-
ENSG00000122779	O15164	Transcription intermediary factor 1-alpha (TIF1-alpha)(Tripartite motif-containing protein 24)(RING finger protein 82) [Source:UniProtKB/Swiss-Prot;Acc:O15164]	TRIM24	zf-C3HC4 zf-B_box PHD Bromodomain	non_CM	1.65248	0.288463	201	5.08e-09	GO:0006350|transcription|GOA:spkw|GO_REF:0000004|IEA;GO:0006355|regulation of transcription, DNA-dependent|GOA:spkw|GO_REF:0000004|IEA;GO:0006366|transcription from RNA polymerase II promoter|PMID:9115274|TAS	-	8805	NCBI	TRIM24	ShuyePu2008	-	ENSP00000340507;ENSP00000367632	-	-	Thyroid carcinoma, papillary, 188550 (3)	APL,	-	-	Precursor Cell Lymphoblastic Leukemia-Lymphoma	-
ENSG00000012963	Q8N806	Putative E3 ubiquitin-protein ligase UBR7 (EC 6.3.2.-)(N-recognin-7) [Source:UniProtKB/Swiss-Prot;Acc:Q8N806]	UBR7	PHD zf-UBR	non_CM	0.721866	0.12675	202	6.18e-09	GO:0008150|biological_process|GO_REF:0000015|ND;GO:0019941|modification-dependent protein catabolic process|GOA:spkw|GO_REF:0000004|IEA	-	55148	NCBI	UBR7	-	-	ENSP00000013070	-	-	-	-	-	-	-	-
ENSG00000222036	TrEMBL:Q562T5	Actin-like protein Fragment [Source:UniProtKB/TrEMBL;Acc:Q562T5]	AC013269.1	Actin Ank	non_CM	0.61564	0.113108	197	2.63e-08	-	-	653269	BioMart	LOC653269	-	-	ENSP00000386971	-	-	-	-	-	-	-	-
ENSG00000124496	Q96PN7	Transcriptional-regulating factor 1 (Transcriptional-regulating protein 132)(Zinc finger transcription factor TReP-132)(Zinc finger protein rapa)(Breast cancer anti-estrogen resistance 2) [Source:UniProtKB/Swiss-Prot;Acc:Q96PN7]	TRERF1	ELM2 Myb_DNA-binding zf-C2H2	non_CM	0.681639	0.127523	205	4.53e-08	GO:0006350|transcription|GOA:spkw|GO_REF:0000004|IEA;GO:0006694|steroid biosynthetic process|PMID:11349124|NAS;GO:0006707|cholesterol catabolic process|PMID:11349124|NAS;GO:0007275|multicellular organismal development|PMID:11349124|NAS;GO:0042592|homeostatic process|PMID:11349124|NAS;GO:0045893|positive regulation of transcription, DNA-dependent|PMID:11349124|IDA;GO:0046885|regulation of hormone …	-	55809	NCBI	TRERF1	ShuyePu2008	-	ENSP00000339438;ENSP00000346285;ENSP00000362005;ENSP00000362008;ENSP00000362013	-	-	-	-	-	Colorectal cancer, increased risk, assoc. with	-	-
ENSG00000222038	TrEMBL:Q562T5	Actin-like protein Fragment [Source:UniProtKB/TrEMBL;Acc:Q562T5]	AC140481.5	Actin Ank	non_CM	0.612293	0.115076	205	5.18e-08	-	-	653781	BioMart	LOC653781	-	-	ENSP00000387176	-	-	-	-	-	-	-	-
ENSG00000196604	A5A3E0	ANKRD26-like family C member 1B (Chimeric POTE-actin protein) [Source:UniProtKB/Swiss-Prot;Acc:A5A3E0]	A26C1B	Actin Ank	non_CM	0.608922	0.11562	206	6.96e-08	-	-	728378	NCBI	POTEF	-	-	ENSP00000350052;ENSP00000355012;ENSP00000386786	-	-	-	-	-	-	-	-
ENSG00000186532	Q8IYR2	SET and MYND domain-containing protein 4 [Source:UniProtKB/Swiss-Prot;Acc:Q8IYR2]	SMYD4	zf-MYND SET	non_CM	0.674194	0.128583	201	7.9e-08	-	-	114826	NCBI	SMYD4	-	-	ENSP00000304360	-	-	-	-	-	-	-	-
ENSG00000182415	Q9Y6F7	Testis-specific chromodomain protein Y 2 (EC 2.3.1.48) [Source:UniProtKB/Swiss-Prot;Acc:Q9Y6F7]	AC009976.6	ECH Chromo	non_CM	0.876296	0.171074	196	1.51e-07	GO:0006333|chromatin assembly or disassembly|GOA:interpro|GO_REF:0000002|IEA;GO:0007283|spermatogenesis|PMID:9381176|TAS;GO:0008152|metabolic process|GOA:interpro|GO_REF:0000002|IEA	-	9426	NCBI	CDY2A	-	-	ENSP00000250838	-	-	-	-	-	-	-	-
ENSG00000137834	O43541	Mothers against decapentaplegic homolog 6 (Mothers against DPP homolog 6)(SMAD 6)(Smad6)(hSMAD6) [Source:UniProtKB/Swiss-Prot;Acc:O43541]	SMAD6	MH1 MH2	non_CM	0.959408	0.188453	201	1.78e-07	GO:0006350|transcription|GOA:spkw|GO_REF:0000004|IEA;GO:0006355|regulation of transcription, DNA-dependent|GOA:interpro|GO_REF:0000002|IEA;GO:0006955|immune response|PMID:16886151|IMP;GO:0007352|zygotic determination of dorsal/ventral axis|PMID:9436979|IMP;GO:0030514|negative regulation of BMP signaling pathway|PMID:9436979|IDA;GO:0034616|response to laminar fluid shear stress|PMID:9256479|IEP;GO…	-	4091	NCBI	SMAD6	-	-	ENSP00000288840;ENSP00000345054	-	-	-	-	bacteremia	-	-	-
ENSG00000188219	Q6S8J3	ANKRD26-like family C member 1A (Prostate, ovary, testis-expressed protein on chromosome 2)(POTE-2) [Source:UniProtKB/Swiss-Prot;Acc:Q6S8J3]	POTEE	Actin Ank	non_CM	0.594961	0.119798	228	3.42e-07	-	-	445582	NCBI	POTEE	-	-	ENSP00000349391;ENSP00000350797	-	-	-	-	-	-	-	-
ENSG00000172288	Q9Y6F8	Testis-specific chromodomain protein Y 1 (EC 2.3.1.48) [Source:UniProtKB/Swiss-Prot;Acc:Q9Y6F8]	AC007562.6	ECH Chromo	non_CM	0.881846	0.179776	201	4.67e-07	GO:0006333|chromatin assembly or disassembly|GOA:interpro|GO_REF:0000002|IEA;GO:0007283|spermatogenesis|PMID:9381176|TAS;GO:0008152|metabolic process|GOA:interpro|GO_REF:0000002|IEA	-	9085	NCBI	CDY1	-	-	ENSP00000302968;ENSP00000354799	-	-	-	-	-	-	-	-
ENSG00000146414	Q149N8	E3 ubiquitin-protein ligase SHPRH (EC 6.3.2.-)(EC 3.6.1.-)(SNF2, histone-linker, PHD and RING finger domain-containing helicase) [Source:UniProtKB/Swiss-Prot;Acc:Q149N8]	SHPRH	Helicase_C Linker_histone PHD SNF2_N	non_CM	2.84907	0.582825	202	5.09e-07	GO:0006281|DNA repair|GOA:spkw|GO_REF:0000004|IEA;GO:0006334|nucleosome assembly|GOA:interpro|GO_REF:0000002|IEA;GO:0006974|response to DNA damage stimulus|GOA:spkw|GO_REF:0000004|IEA;GO:0019941|modification-dependent protein catabolic process|GOA:spkw|GO_REF:0000004|IEA	-	257218	NCBI	SHPRH	ShuyePu2008	-	ENSP00000275233;ENSP00000356472;ENSP00000356473;ENSP00000356475;ENSP00000356477	-	-	-	-	-	-	-	-
ENSG00000115593	Q8NB12	SET and MYND domain-containing protein 1 [Source:UniProtKB/Swiss-Prot;Acc:Q8NB12]	SMYD1	zf-MYND SET	non_CM	0.682015	0.14452	195	1.19e-06	GO:0006350|transcription|GOA:spkw|GO_REF:0000004|IEA;GO:0006355|regulation of transcription, DNA-dependent|GOA:spkw|GO_REF:0000004|IEA	-	150572	NCBI	SMYD1	-	-	ENSP00000295833	-	-	-	-	-	-	-	-
ENSG00000166446	Q8N8U2	Chromodomain Y-like protein 2 (CDY-like 2) [Source:UniProtKB/Swiss-Prot;Acc:Q8N8U2]	CDYL2	ECH Chromo	non_CM	0.882803	0.188694	193	1.45e-06	GO:0006333|chromatin assembly or disassembly|GOA:interpro|GO_REF:0000002|IEA;GO:0008152|metabolic process|GOA:interpro|GO_REF:0000002|IEA	-	124359	NCBI	CDYL2	-	-	ENSP00000299564;ENSP00000377011	-	-	-	-	-	-	-	-
ENSG00000025293	Q9BVI0	PHD finger protein 20 (Hepatocellular carcinoma-associated antigen 58)(Glioma-expressed antigen 2)(Transcription factor TZP)(Novel zinc finger protein) [Source:UniProtKB/Swiss-Prot;Acc:Q9BVI0]	PHF20	zf-C2H2 AT_hook PHD	non_CM	0.917815	0.201708	200	2.68e-06	GO:0006350|transcription|GOA:spkw|GO_REF:0000004|IEA;GO:0006355|regulation of transcription, DNA-dependent|GOA:spkw|GO_REF:0000004|IEA	-	51230	NCBI	PHF20	-	-	ENSP00000341900;ENSP00000363106;ENSP00000363112;ENSP00000363124	-	-	-	-	-	-	-	-
ENSG00000157106	Q96Q15	Serine/threonine-protein kinase SMG1 (SMG-1)(hSMG-1)(EC 2.7.11.1)(Lambda/iota protein kinase C-interacting protein)(Lambda-interacting protein)(61E3.4) [Source:UniProtKB/Swiss-Prot;Acc:Q96Q15]	SMG1	PI3_PI4_kinase HEAT FATC	non_CM	0.591686	0.139234	188	1.07e-05	GO:0000184|nuclear-transcribed mRNA catabolic process, nonsense-mediated decay|PMID:11331269|NAS;GO:0000184|nuclear-transcribed mRNA catabolic process, nonsense-mediated decay|PMID:11544179|IDA;GO:0000184|nuclear-transcribed mRNA catabolic process, nonsense-mediated decay|PMID:16488880|TAS;GO:0006281|DNA repair|GOA:spkw|GO_REF:0000004|IEA;GO:0006406|mRNA export from nucleus|PMID:16488880|TAS;GO:0…	-	23049	NCBI	SMG1	ShuyePu2008	-	ENSP00000374118	-	-	-	-	-	-	-	-
ENSG00000172352	Q9Y6F8	Testis-specific chromodomain protein Y 1 (EC 2.3.1.48) [Source:UniProtKB/Swiss-Prot;Acc:Q9Y6F8]	CDY1	ECH Chromo	non_CM	0.859382	0.209178	186	1.99e-05	GO:0006333|chromatin assembly or disassembly|GOA:interpro|GO_REF:0000002|IEA;GO:0007283|spermatogenesis|PMID:9381176|TAS;GO:0008152|metabolic process|GOA:interpro|GO_REF:0000002|IEA	-	253175	NCBI	CDY1B	-	-	ENSP00000303178;ENSP00000371844	-	-	-	-	-	-	-	-
ENSG00000101596	A6NHR9	Structural maintenance of chromosomes flexible hinge domain-containing protein 1 [Source:UniProtKB/Swiss-Prot;Acc:A6NHR9]	SMCHD1	SMC_hinge	non_CM	0.660921	0.166147	216	3.48e-05	-	-	23347	BioMart	SMCHD1	-	-	ENSP00000261598	-	-	-	-	-	-	Precursor Cell Lymphoblastic Leukemia-Lymphoma	-
ENSG00000106628	P49005	DNA polymerase delta subunit 2 (EC 2.7.7.7)(DNA polymerase delta subunit p50) [Source:UniProtKB/Swiss-Prot;Acc:P49005]	POLD2	DNA_pol_E_B	non_CM	0.784209	0.206539	201	7.33e-05	GO:0006260|DNA replication|PMID:8530069|TAS;GO:0006297|nucleotide-excision repair, DNA gap filling|PMID:9111189|EXP	-	5425	NCBI	POLD2	-	-	ENSP00000223361;ENSP00000379148;ENSP00000386105	-	-	-	-	-	-	-	-
ENSG00000212884	TrEMBL:Q8NAS8	cDNA FLJ34843 fis, clone NT2NE2011119, highly similar to C-TERMINAL BINDING PROTEIN 2 [Source:UniProtKB/TrEMBL;Acc:Q8NAS8]	AC011841.7	2-Hacid_dh_C 2-Hacid_dh	non_CM	0.918085	0.246088	212	9.55e-05	-	-	-	-	-	-	-	ENSP00000375413	-	-	-	-	-	-	-	-
ENSG00000206455	TrEMBL:B0UY11	Transcription factor 19 (SC1) [Source:UniProtKB/TrEMBL;Acc:B0UY11]	TCF19	PHD FHA	non_CM	0.776343	0.211908	198	0.000124387	-	-	-	-	-	-	-	ENSP00000373018;ENSP00000383252	-	-	-	-	-	-	-	-
ENSG00000137106	Q9UBQ7	Glyoxylate reductase/hydroxypyruvate reductase (EC 1.1.1.79) [Source:UniProtKB/Swiss-Prot;Acc:Q9UBQ7]	GRHPR	2-Hacid_dh_C 2-Hacid_dh	non_CM	0.91935	0.25319	200	0.000141164	GO:0007588|excretion|PMID:10484776|IMP;GO:0055114|oxidation reduction|PMID:10484776|IDA	-	9380	NCBI	GRHPR	ShuyePu2008	-	ENSP00000313432;ENSP00000367055	-	-	Hyperoxaluria, primary, type II, 260000 (3)	-	hyperoxaluias	Hyperoxaluria II	-	-
ENSG00000206352	TrEMBL:A6NL86	Uncharacterized protein ENSP00000372829 [Source:UniProtKB/TrEMBL;Acc:A6NL86]	TCF19	PHD FHA	non_CM	0.777465	0.214687	187	0.000146546	-	-	-	-	-	-	-	ENSP00000372829;ENSP00000383202	-	-	-	-	-	-	-	-
ENSG00000166164	Q9NPI1	Bromodomain-containing protein 7 (75 kDa bromodomain protein)(Protein CELTIX-1) [Source:UniProtKB/Swiss-Prot;Acc:Q9NPI1]	BRD7	Bromodomain	non_CM	0.82584	0.232751	188	0.000193999	GO:0006357|regulation of transcription from RNA polymerase II promoter|PMID:12489984|IDA;GO:0016055|Wnt receptor signaling pathway|GOA:spkw|GO_REF:0000004|IEA	-	29117	NCBI	BRD7	-	-	ENSP00000299197;ENSP00000378180;ENSP00000378181;ENSP00000384277	-	-	-	-	-	-	-	-
ENSG00000137310	Q9Y242	Transcription factor 19 (Transcription factor SC1) [Source:UniProtKB/Swiss-Prot;Acc:Q9Y242]	TCF19	PHD FHA	non_CM	0.775388	0.219498	206	0.000205826	GO:0006350|transcription|GOA:spkw|GO_REF:0000004|IEA;GO:0006357|regulation of transcription from RNA polymerase II promoter|PMID:1868030|TAS;GO:0008283|cell proliferation|PMID:1868030|TAS	-	6941	NCBI	TCF19	-	-	ENSP00000365431;ENSP00000365433	-	-	-	-	Psoriasis Vulgaris	-	-	-
ENSG00000013503	Q9NW08	DNA-directed RNA polymerase III subunit RPC2 (RNA polymerase III subunit C2)(EC 2.7.7.6)(DNA-directed RNA polymerase III subunit B)(DNA-directed RNA polymerase III 127.6 kDa polypeptide)(C128) [Source:UniProtKB/Swiss-Prot;Acc:Q9NW08]	POLR3B	RNA_pol_Rpb2_4 RNA_pol_Rpb2_2 RNA_pol_Rpb2_5 RNA_pol_Rpb2_3 RNA_pol_Rpb2_6 RNA_pol_Rpb2_7 RNA_pol_Rpb2_1	non_CM	0.896209	0.254454	196	0.000214123	-	-	55703	NCBI	POLR3B	ShuyePu2008	-	ENSP00000228347	-	-	-	-	-	-	-	Cognitive test performance
ENSG00000129873	Q9Y6F7	Testis-specific chromodomain protein Y 2 (EC 2.3.1.48) [Source:UniProtKB/Swiss-Prot;Acc:Q9Y6F7]	CDY2A	ECH Chromo	non_CM	0.837284	0.238337	218	0.000221556	GO:0006333|chromatin assembly or disassembly|GOA:interpro|GO_REF:0000002|IEA;GO:0007283|spermatogenesis|PMID:9381176|TAS;GO:0008152|metabolic process|GOA:interpro|GO_REF:0000002|IEA	-	203611	NCBI	CDY2B	-	-	ENSP00000372319	-	-	-	-	-	-	-	-
ENSG00000140320	Q8TBE0	Bromo adjacent homology domain-containing 1 protein (BAH domain-containing protein 1) [Source:UniProtKB/Swiss-Prot;Acc:Q8TBE0]	BAHD1	BAH	non_CM	0.858847	0.25526	190	0.000383328	-	-	22893	NCBI	BAHD1	-	-	ENSP00000342391	-	-	-	-	-	-	Precursor Cell Lymphoblastic Leukemia-Lymphoma	-
ENSG00000092621	O43175	D-3-phosphoglycerate dehydrogenase (3-PGDH)(EC 1.1.1.95) [Source:UniProtKB/Swiss-Prot;Acc:O43175]	PHGDH	2-Hacid_dh_C 2-Hacid_dh	non_CM	0.902597	0.270984	191	0.000433028	GO:0006564|L-serine biosynthetic process|GOA:interpro|GO_REF:0000002|IEA;GO:0007420|brain development|PMID:8758134|TAS;GO:0008652|amino acid biosynthetic process|GOA:spkw|GO_REF:0000004|IEA;GO:0055114|oxidation reduction|GOA:spkw|GO_REF:0000004|IEA	-	26227	NCBI	PHGDH	ShuyePu2008	-	ENSP00000358415;ENSP00000358417	-	-	Phosphoglycerate dehydrogenase deficiency, 601815 (3)	-	-	3-phosphoglycerate dehydrogenase deficiency	-	-
ENSG00000215077	P25440	Bromodomain-containing protein 2 (Protein RING3)(O27.1.1) [Source:UniProtKB/Swiss-Prot;Acc:P25440]	BRD2	Bromodomain	non_CM	0.815509	0.245307	212	0.000443034	-	-	6046	BioMart	BRD2	-	-	ENSP00000382443;ENSP00000382444;ENSP00000382445	-	-	-	-	juvenile myoclonic epilepsy; azoospermia; photoparoxysmal response	-	-	-
ENSG00000130816	P26358	DNA (cytosine-5)-methyltransferase 1 (Dnmt1)(EC 2.1.1.37)(MCMT)(DNA methyltransferase HsaI)(DNA MTase HsaI)(M.HsaI)(CXXC-type zinc finger protein 9) [Source:UniProtKB/Swiss-Prot;Acc:P26358]	DNMT1	DMAP_binding zf-CXXC BAH DNA_methylase	non_CM	1.32778	0.408343	195	0.000573765	GO:0000122|negative regulation of transcription from RNA polymerase II promoter|PMID:10888872|TAS;GO:0006306|DNA methylation|PMID:10888872|TAS;GO:0006350|transcription|GOA:spkw|GO_REF:0000004|IEA;GO:0006355|regulation of transcription, DNA-dependent|GOA:spkw|GO_REF:0000004|IEA	-	1786	NCBI	DNMT1	ShuyePu2008	-	ENSP00000345739;ENSP00000352516	-	-	-	-	lupus erythematosus	-	Neoplasms	-
ENSG00000145041	Q9Y4B6	Protein VPRBP (HIV-1 Vpr-binding protein)(VprBP)(Vpr-interacting protein)(DDB1- and CUL4-associated factor 1) [Source:UniProtKB/Swiss-Prot;Acc:Q9Y4B6]	VPRBP	LisH	non_CM	0.481735	0.153951	185	0.000876622	GO:0019941|modification-dependent protein catabolic process|GOA:spkw|GO_REF:0000004|IEA;GO:0044419|interspecies interaction between organisms|GOA:spkw|GO_REF:0000004|IEA	-	9730	NCBI	VPRBP	-	-	ENSP00000273612;ENSP00000338857;ENSP00000381764	-	-	-	-	-	-	-	-
ENSG00000028310	Q9H8M2	Bromodomain-containing protein 9 (Rhabdomyosarcoma antigen MU-RMS-40.8) [Source:UniProtKB/Swiss-Prot;Acc:Q9H8M2]	BRD9	Bromodomain	non_CM	0.7929	0.261539	209	0.0012161	-	-	65980	NCBI	BRD9	-	-	ENSP00000323557;ENSP00000325200;ENSP00000334688;ENSP00000373542	-	-	-	-	-	-	-	-
ENSG00000204406	Q9P267	Methyl-CpG-binding domain protein 5 (Methyl-CpG-binding protein MBD5) [Source:UniProtKB/Swiss-Prot;Acc:Q9P267]	MBD5	MBD PWWP	non_CM	1.05374	0.350515	189	0.00132253	-	-	55777	NCBI	MBD5	ShuyePu2008	-	ENSP00000364905;ENSP00000384672;ENSP00000386049	-	-	Mental retardation, autosomal dominant 1, 156200 (3)	-	-	Mental retardation	Mental Retardation	-
ENSG00000099901	P43487	Ran-specific GTPase-activating protein (Ran-binding protein 1)(RanBP1) [Source:UniProtKB/Swiss-Prot;Acc:P43487]	RANBP1	Ran_BP1	non_CM	0.802821	0.271209	207	0.00153747	GO:0007051|spindle organization|GOA:compara|GO_REF:0000019|IEA;GO:0007165|signal transduction|PMID:16130169|TAS;GO:0046604|positive regulation of mitotic centrosome separation|GOA:compara|GO_REF:0000019|IEA;GO:0046907|intracellular transport|GOA:interpro|GO_REF:0000002|IEA	-	5902	NCBI	RANBP1	-	-	ENSP00000327583;ENSP00000384925	-	-	-	-	-	-	-	-
ENSG00000066583	Q96CN7	Isochorismatase domain-containing protein 1 [Source:UniProtKB/Swiss-Prot;Acc:Q96CN7]	ISOC1	Isochorismatase	non_CM	0.800182	0.270382	209	0.00154102	-	-	51015	NCBI	ISOC1	-	-	ENSP00000173527	-	-	-	-	-	-	-	-
ENSG00000105835	P43490	Nicotinamide phosphoribosyltransferase (NAmPRTase)(Nampt)(EC 2.4.2.12)(Pre-B-cell colony-enhancing factor 1)(Pre-B cell-enhancing factor)(Visfatin) [Source:UniProtKB/Swiss-Prot;Acc:P43490]	PBEF1	NAPRTase	non_CM	0.79637	0.271612	208	0.0016839	GO:0007165|signal transduction|PMID:8289818|TAS;GO:0007267|cell-cell signaling|PMID:8289818|TAS;GO:0008284|positive regulation of cell proliferation|PMID:8289818|TAS;GO:0009435|NAD biosynthetic process|GOA:compara|GO_REF:0000019|IEA	-	10135	NCBI	NAMPT	-	-	ENSP00000222553;ENSP00000346242;ENSP00000377240;ENSP00000377241	-	-	-	-	diabetes, type 2 glucose insulin obesity; glucose insulin lipoprotein; diabetes, type 2; blood pressure, arterial glucose obesity; glucose tolerance insulin lipids; kidney failure, chronic	Reduced expression, association with	Diabetes Mellitus, Non-Insulin-Dependent; HIV	-
ENSG00000189166	TrEMBL:A6NFZ9	Uncharacterized protein ENSP00000343301 Fragment [Source:UniProtKB/TrEMBL;Acc:A6NFZ9]	TNRC18C	BAH	non_CM	0.835569	0.285852	204	0.00173302	-	-	340221	BiomartToHGNC	TNRC18C	-	-	ENSP00000343301	-	-	-	-	-	-	-	-
ENSG00000206206	Q9UER7	Death domain-associated protein 6 (Daxx)(hDaxx)(Fas death domain-associated protein)(ETS1-associated protein 1)(EAP1) [Source:UniProtKB/Swiss-Prot;Acc:Q9UER7]	DAXX	Daxx	non_CM	0.792184	0.272579	190	0.00182898	GO:0000281|cytokinesis after mitosis|GOA:compara|GO_REF:0000019|IEA;GO:0006350|transcription|GOA:spkw|GO_REF:0000004|IEA;GO:0006915|apoptosis|PMID:15572661|TAS;GO:0007257|activation of JUN kinase activity|PMID:9215629|TAS;GO:0008625|induction of apoptosis via death domain receptors|PMID:9215629|TAS;GO:0030521|androgen receptor signaling pathway|PMID:15572661|IDA;GO:0044419|interspecies interactio…	-	1616	BioMart	DAXX	ShuyePu2008	-	ENSP00000372539;ENSP00000382014	-	-	-	-	diabetes, type 1	-	Precursor Cell Lymphoblastic Leukemia-Lymphoma	-
ENSG00000204256	P25440	Bromodomain-containing protein 2 (Protein RING3)(O27.1.1) [Source:UniProtKB/Swiss-Prot;Acc:P25440]	BRD2	Bromodomain	non_CM	0.790443	0.272735	210	0.00187659	-	-	6046	NCBI	BRD2	-	-	ENSP00000363958;ENSP00000363964;ENSP00000378702;ENSP00000378704	-	-	-	-	juvenile myoclonic epilepsy; azoospermia; photoparoxysmal response	-	-	-
ENSG00000131795	Q9Y5S9	RNA-binding protein 8A (RNA-binding motif protein 8A)(Ribonucleoprotein RBM8A)(RNA-binding protein Y14)(Binder of OVCA1-1)(BOV-1) [Source:UniProtKB/Swiss-Prot;Acc:Q9Y5S9]	RBM8A	RRM_3 RRM_1	non_CM	0.459579	0.158654	202	0.00188536	GO:0000184|nuclear-transcribed mRNA catabolic process, nonsense-mediated decay|GOA:spkw|GO_REF:0000004|IEA;GO:0000398|nuclear mRNA splicing, via spliceosome|PMID:12226669|EXP;GO:0006810|transport|GOA:spkw|GO_REF:0000004|IEA;GO:0008150|biological_process|GO_REF:0000015|ND;GO:0008380|RNA splicing|GOA:spkw|GO_REF:0000004|IEA;GO:0051028|mRNA transport|GOA:spkw|GO_REF:0000004|IEA	-	9939	NCBI	RBM8A	-	-	ENSP00000333001;ENSP00000358313	-	-	-	-	-	-	-	-
ENSG00000147813	Q6XQN6	Nicotinate phosphoribosyltransferase (NAPRTase)(EC 2.4.2.11)(Nicotinate phosphoribosyltransferase domain-containing protein 1)(FHA-HIT-interacting protein) [Source:UniProtKB/Swiss-Prot;Acc:Q6XQN6]	NAPRT1	NAPRTase	non_CM	0.781451	0.275318	204	0.00226739	GO:0006979|response to oxidative stress|PMID:17604275|IMP;GO:0019363|pyridine nucleotide biosynthetic process|GOA:spkw|GO_REF:0000004|IEA	-	93100	NCBI	NAPRT1	-	-	ENSP00000276844;ENSP00000341136	-	-	-	-	-	-	-	-
ENSG00000185041	A6NLC8	Putative TAF11-like protein ENSP00000332601 [Source:UniProtKB/Swiss-Prot;Acc:A6NLC8]	AC106774.2	TAFII28	non_CM	0.776791	0.276246	187	0.00246216	-	-	391742	NCBI	LOC391742	-	-	ENSP00000332601	-	-	-	-	-	-	-	-
ENSG00000063241	Q96AB3	Isochorismatase domain-containing protein 2, mitochondrial Precursor [Source:UniProtKB/Swiss-Prot;Acc:Q96AB3]	ISOC2	Isochorismatase	non_CM	0.777308	0.276534	208	0.00247028	GO:0008152|metabolic process|GOA:interpro|GO_REF:0000002|IEA;GO:0031648|protein destabilization|PMID:17658461|IMP	-	79763	NCBI	ISOC2	-	-	ENSP00000085068	-	-	-	-	-	-	-	-
ENSG00000033800	O75925	E3 SUMO-protein ligase PIAS1 (Protein inhibitor of activated STAT protein 1)(Gu-binding protein)(GBP)(RNA helicase II-binding protein)(DEAD/H box-binding protein 1) [Source:UniProtKB/Swiss-Prot;Acc:O75925]	PIAS1	zf-MIZ SAP	non_CM	0.738752	0.267174	210	0.00284565	GO:0006350|transcription|GOA:spkw|GO_REF:0000004|IEA;GO:0007165|signal transduction|PMID:9724754|NAS;GO:0007259|JAK-STAT cascade|PMID:10805787|TAS;GO:0019941|modification-dependent protein catabolic process|GOA:spkw|GO_REF:0000004|IEA;GO:0030521|androgen receptor signaling pathway|PMID:15572661|NAS;GO:0045893|positive regulation of transcription, DNA-dependent|PMID:15572661|NAS	-	8554	NCBI	PIAS1	-	-	ENSP00000249636	-	-	-	-	-	-	-	-
ENSG00000064995	Q15544	Transcription initiation factor TFIID subunit 11 (Transcription initiation factor TFIID 28 kDa subunit)(TAF(II)28)(TAFII-28)(TAFII28)(TFIID subunit p30-beta) [Source:UniProtKB/Swiss-Prot;Acc:Q15544]	TAF11	TAFII28	non_CM	0.765932	0.278493	205	0.00297731	GO:0006350|transcription|GOA:spkw|GO_REF:0000004|IEA;GO:0006355|regulation of transcription, DNA-dependent|GOA:spkw|GO_REF:0000004|IEA;GO:0006367|transcription initiation from RNA polymerase II promoter|PMID:8946909|EXP;GO:0006367|transcription initiation from RNA polymerase II promoter|GOA:interpro|GO_REF:0000002|IEA;GO:0006368|RNA elongation from RNA polymerase II promoter|PMID:9405375|EXP	-	6882	NCBI	TAF11	-	-	ENSP00000354633	-	-	-	-	-	-	-	-
ENSG00000164306	Q96LW4	Coiled-coil domain-containing protein 111 [Source:UniProtKB/Swiss-Prot;Acc:Q96LW4]	CCDC111	Herpes_UL52 DNA_primase_S	non_CM	0.681351	0.248362	205	0.00304056	GO:0006260|DNA replication|GOA:interpro|GO_REF:0000002|IEA;GO:0006269|DNA replication, synthesis of RNA primer|GOA:interpro|GO_REF:0000002|IEA	-	201973	NCBI	CCDC111	-	-	ENSP00000313816	-	-	-	-	-	-	-	-
ENSG00000115350	Q9NR33	DNA polymerase epsilon subunit 4 (DNA polymerase II subunit 4)(EC 2.7.7.7)(DNA polymerase epsilon subunit p12) [Source:UniProtKB/Swiss-Prot;Acc:Q9NR33]	POLE4	CBFD_NFYB_HMF Histone	non_CM	1.51468	0.562899	202	0.00356345	-	-	56655	NCBI	POLE4	-	-	ENSP00000233699;ENSP00000377495	-	-	-	-	-	-	-	-
ENSG00000078043	O75928	E3 SUMO-protein ligase PIAS2 (Protein inhibitor of activated STAT2)(Protein inhibitor of activated STAT x)(Msx-interacting zinc finger protein)(Miz1)(DAB2-interacting protein)(DIP)(Androgen receptor-interacting protein 3)(ARIP3)(PIAS-NY protein) [Source:UniProtKB/Swiss-Prot;Acc:O75928]	PIAS2	zf-MIZ SAP	non_CM	0.743103	0.278036	204	0.00376239	GO:0006350|transcription|GOA:spkw|GO_REF:0000004|IEA;GO:0019941|modification-dependent protein catabolic process|GOA:spkw|GO_REF:0000004|IEA;GO:0030521|androgen receptor signaling pathway|PMID:15572661|NAS;GO:0045893|positive regulation of transcription, DNA-dependent|PMID:15572661|NAS	-	9063	NCBI	PIAS2	-	-	ENSP00000262161;ENSP00000317163;ENSP00000381645;ENSP00000381648	-	-	-	-	-	-	-	-
ENSG00000203812	Q6FI13	Histone H2A type 2-A (H2A.2)(H2A/o) [Source:UniProtKB/Swiss-Prot;Acc:Q6FI13]	HIST2H2AA4	CBFD_NFYB_HMF Histone	non_CM	1.49133	0.558339	204	0.00378113	-	-	723790	NCBI	HIST2H2AA4	-	-	ENSP00000358155	-	-	-	-	-	-	-	-
ENSG00000066136	Q13952	Nuclear transcription factor Y subunit gamma (Nuclear transcription factor Y subunit C)(NF-YC)(CAAT-box DNA-binding protein subunit C)(Transactivator HSM-1/2) [Source:UniProtKB/Swiss-Prot;Acc:Q13952]	NFYC	CBFD_NFYB_HMF Histone	non_CM	1.4784	0.555061	223	0.0038667	GO:0006350|transcription|GOA:spkw|GO_REF:0000004|IEA;GO:0006357|regulation of transcription from RNA polymerase II promoter|PMID:10446203|TAS;GO:0006457|protein folding|PMID:10446203|TAS	-	4802	NCBI	NFYC	-	-	ENSP00000312617;ENSP00000361734;ENSP00000361736;ENSP00000361737;ENSP00000361738;ENSP00000361739;ENSP00000361741;ENSP00000361742;ENSP00000361754;ENSP00000380406	-	-	-	-	-	-	-	-
ENSG00000204209	Q9UER7	Death domain-associated protein 6 (Daxx)(hDaxx)(Fas death domain-associated protein)(ETS1-associated protein 1)(EAP1) [Source:UniProtKB/Swiss-Prot;Acc:Q9UER7]	DAXX	Daxx	non_CM	0.747024	0.280735	205	0.00389595	GO:0000281|cytokinesis after mitosis|GOA:compara|GO_REF:0000019|IEA;GO:0006350|transcription|GOA:spkw|GO_REF:0000004|IEA;GO:0006915|apoptosis|PMID:15572661|TAS;GO:0007257|activation of JUN kinase activity|PMID:9215629|TAS;GO:0008625|induction of apoptosis via death domain receptors|PMID:9215629|TAS;GO:0030521|androgen receptor signaling pathway|PMID:15572661|IDA;GO:0044419|interspecies interactio…	-	1616	NCBI	DAXX	ShuyePu2008	-	ENSP00000266000;ENSP00000363668	-	-	-	-	diabetes, type 1	-	Precursor Cell Lymphoblastic Leukemia-Lymphoma	-
ENSG00000182095	SpliceVariant:O15417-2	TNC18_HUMAN Isoform 2 of O15417 - Homo sapiens (Human) [Source:UniprotKB/SpliceVariant;Acc:O15417-2]	AC093620.6	BAH	non_CM	0.806113	0.306635	194	0.00428308	-	-	100132041;100134515	BioMart	;LOC100134515	-	-	ENSP00000288841;ENSP00000329902;ENSP00000330383;ENSP00000382364;ENSP00000382452;ENSP00000382459	-	-	-	-	-	-	-	-
ENSG00000105229	Q8N2W9	E3 SUMO-protein ligase PIAS4 (Protein inhibitor of activated STAT protein 4)(Protein inhibitor of activated STAT protein gamma)(PIAS-gamma)(PIASy) [Source:UniProtKB/Swiss-Prot;Acc:Q8N2W9]	PIAS4	zf-MIZ SAP	non_CM	0.745376	0.297386	197	0.00609802	GO:0000122|negative regulation of transcription from RNA polymerase II promoter|GOA:compara|GO_REF:0000019|IEA;GO:0006355|regulation of transcription, DNA-dependent|GOA:spkw|GO_REF:0000004|IEA;GO:0016055|Wnt receptor signaling pathway|GOA:spkw|GO_REF:0000004|IEA;GO:0016481|negative regulation of transcription|PMID:9724754|NAS;GO:0016481|negative regulation of transcription|PMID:11248056|IDA;GO:00…	-	51588	NCBI	PIAS4	-	-	ENSP00000262971	-	-	-	-	-	-	-	-
ENSG00000124256	Q9H171	Z-DNA-binding protein 1 (Tumor stroma and activated macrophage protein DLM-1) [Source:UniProtKB/Swiss-Prot;Acc:Q9H171]	ZBP1	z-alpha	non_CM	0.496879	0.200029	206	0.00649523	-	-	81030	NCBI	ZBP1	-	-	ENSP00000340584;ENSP00000344954;ENSP00000350306;ENSP00000360215;ENSP00000379167	-	-	-	-	-	-	-	-
ENSG00000116580	Q3T8J9	GON-4-like protein (GON-4 homolog) [Source:UniProtKB/Swiss-Prot;Acc:Q3T8J9]	GON4L	PAH	non_CM	0.0132308	0.00534579	195	0.00666207	-	-	54856	NCBI	GON4L	-	-	ENSP00000271883;ENSP00000354322;ENSP00000357310;ENSP00000357315	-	-	-	-	-	-	-	-
ENSG00000081692	Q9H9V9	JmjC domain-containing protein 4 (Jumonji domain-containing protein 4) [Source:UniProtKB/Swiss-Prot;Acc:Q9H9V9]	JMJD4	JmjC	non_CM	0.756729	0.308821	192	0.00713531	-	-	65094	NCBI	JMJD4	-	-	ENSP00000355720	-	-	-	-	-	-	-	-
ENSG00000198945	Q96JM7	Lethal(3)malignant brain tumor-like 3 protein (L(3)mbt-like 3 protein)(H-l(3)mbt-like protein) [Source:UniProtKB/Swiss-Prot;Acc:Q96JM7]	L3MBTL3	SAM_2 SAM_1 MBT	non_CM	0.792466	0.329685	223	0.00811484	-	-	84456	NCBI	L3MBTL3	-	-	ENSP00000354526;ENSP00000357118;ENSP00000357121	-	-	-	-	-	-	-	Height
ENSG00000168453	O43593	Protein hairless [Source:UniProtKB/Swiss-Prot;Acc:O43593]	HR	JmjC	non_CM	0.767795	0.334763	195	0.0109082	GO:0006355|regulation of transcription, DNA-dependent|PMID:9445480|NAS;GO:0016481|negative regulation of transcription|GOA:compara|GO_REF:0000019|IEA	-	55806	NCBI	HR	-	-	ENSP00000326765;ENSP00000345377;ENSP00000370826	-	-	Alopecia universalis, 203655 (3) ; Atrichia with papular lesions, 209500 (3)	-	alopecia, androgenetic	Alopecia universalis; Alopecia universalis ?; Atrichia with papular lesions; Congenital atrichia; Congenital atrichia ?	-	-
ENSG00000101193	Q9NWU2	Protein C20orf11 (Two hybrid-associated protein 1 with RanBPM)(Twa1) [Source:UniProtKB/Swiss-Prot;Acc:Q9NWU2]	C20orf11	LisH	non_CM	0.452939	0.200377	198	0.0118972	-	-	54994	NCBI	C20orf11	-	-	ENSP00000266069	-	-	-	-	-	-	-	-
ENSG00000197275	Q9Y620	DNA repair and recombination protein RAD54B (EC 3.6.1.-)(RAD54 homolog B) [Source:UniProtKB/Swiss-Prot;Acc:Q9Y620]	RAD54B	Helicase_C ResIII SNF2_N	non_CM	0.596069	0.2641	202	0.0120045	GO:0000724|double-strand break repair via homologous recombination|GOA:compara|GO_REF:0000019|IEA;GO:0006281|DNA repair|GOA:spkw|GO_REF:0000004|IEA;GO:0006312|mitotic recombination|PMID:10362364|TAS;GO:0006974|response to DNA damage stimulus|GOA:spkw|GO_REF:0000004|IEA;GO:0007131|reciprocal meiotic recombination|PMID:10362364|TAS;GO:0010212|response to ionizing radiation|GOA:compara|GO_REF:000001…	-	25788	NCBI	RAD54B	ShuyePu2008	-	ENSP00000336606	-	-	Colon adenocarcinoma (3) ; Lymphoma, non-Hodgkin (3)	-	-	-	-	-
ENSG00000101298	Q9H4I0	Double-strand-break repair protein rad21-like protein 1 [Source:UniProtKB/Swiss-Prot;Acc:Q9H4I0]	SNPH	Rad21_Rec8 Rad21_Rec8_N	non_CM	0.836033	0.370699	215	0.0120576	-	-	9751	NCBI	SNPH	-	-	ENSP00000246108;ENSP00000278844;ENSP00000371291;ENSP00000371297;ENSP00000371300;ENSP00000371306;ENSP00000385925;ENSP00000386414	-	-	-	-	-	-	-	-
ENSG00000093000	Q9UKX7	Nucleoporin 50 kDa (Nuclear pore-associated protein 60 kDa-like) [Source:UniProtKB/Swiss-Prot;Acc:Q9UKX7]	NUP50	NUP50 Ran_BP1	non_CM	0.644682	0.288928	195	0.0128309	GO:0015031|protein transport|GOA:spkw|GO_REF:0000004|IEA;GO:0046907|intracellular transport|GOA:interpro|GO_REF:0000002|IEA;GO:0051028|mRNA transport|GOA:spkw|GO_REF:0000004|IEA;GO:0065002|intracellular protein transmembrane transport|GOA:spkw|GO_REF:0000004|IEA	-	10762	NCBI	NUP50	-	-	ENSP00000345895;ENSP00000347396;ENSP00000379403;ENSP00000385555	-	-	-	-	-	-	-	-
ENSG00000135679	Q00987	E3 ubiquitin-protein ligase Mdm2 (EC 6.3.2.-)(p53-binding protein Mdm2)(Oncoprotein Mdm2)(Double minute 2 protein)(Hdm2) [Source:UniProtKB/Swiss-Prot;Acc:Q00987]	MDM2	SWIB zf-RanBP	non_CM	0.489117	0.219963	196	0.0130865	GO:0000122|negative regulation of transcription from RNA polymerase II promoter|GO_REF:0000024|ISS;GO:0000122|negative regulation of transcription from RNA polymerase II promoter|PMID:9271120|IDA;GO:0006461|protein complex assembly|PMID:12915590|IDA;GO:0006461|protein complex assembly|PMID:10608892|IDA;GO:0008285|negative regulation of cell proliferation|PMID:7791904|TAS;GO:0016567|protein ubiqui…	-	4193	NCBI	MDM2	-	-	ENSP00000258148;ENSP00000258149;ENSP00000266624;ENSP00000299252;ENSP00000310742;ENSP00000311302;ENSP00000335096;ENSP00000348637;ENSP00000351270;ENSP00000353611;ENSP00000377062;ENSP00000377064;ENSP00000377065;ENSP00000377067;ENSP00000377068;ENSP00000377069	-	-	{Accelerated tumor formation, susceptibility to} (3)	sarcoma, glioma, colorectal, other,	lung cancer; restenosis; breast cancer; ovarian cancer; Li-Fraumeni Syndrome; adipose-tissue tumors; esophageal cancer; colorectal cancer; liver cancer; stomach cancer; bladder cancer; endometrial cancer; nasopharyngeal cancer; brain cancer; skin cancer, non-melanoma; ovarian cancer peritoneal cancer	Bladder cancer, increased risk, association with; Cancer suseptibility, assoc. with	Glioblastoma	-
ENSG00000169087	Q96EW2	HSPB1-associated protein 1 (27 KdA heat shock protein-associated protein 1)(Protein associated with small stress protein 1) [Source:UniProtKB/Swiss-Prot;Acc:Q96EW2]	HSPBAP1	JmjC	non_CM	0.733378	0.32986	217	0.0130978	-	-	79663	NCBI	HSPBAP1	-	-	ENSP00000302562;ENSP00000317747;ENSP00000373155	-	-	-	-	-	-	-	-
ENSG00000119778	Q9ULI0	ATPase family AAA domain-containing protein 2B [Source:UniProtKB/Swiss-Prot;Acc:Q9ULI0]	ATAD2B	AAA Bromodomain	non_CM	0.516211	0.235654	204	0.0142423	-	-	54454	NCBI	ATAD2B	-	-	ENSP00000238789;ENSP00000370412	-	-	-	-	-	-	-	-
ENSG00000186871	Q2NKX8	DNA excision repair protein ERCC-6-like (EC 3.6.1.-)(ATP-dependent helicase ERCC6-like)(PLK1-interacting checkpoint helicase)(Tumor antigen BJ-HCC-15) [Source:UniProtKB/Swiss-Prot;Acc:Q2NKX8]	ERCC6L	Helicase_C ResIII SNF2_N	non_CM	0.607126	0.277839	199	0.0144381	GO:0007049|cell cycle|GOA:spkw|GO_REF:0000004|IEA;GO:0007067|mitosis|GOA:spkw|GO_REF:0000004|IEA;GO:0051301|cell division|GOA:spkw|GO_REF:0000004|IEA	-	54821	NCBI	ERCC6L	ShuyePu2008	-	ENSP00000334675;ENSP00000362761;ENSP00000379084	-	-	-	-	-	-	-	-
ENSG00000100918	O95072	Meiotic recombination protein REC8 homolog (Cohesin Rec8p) [Source:UniProtKB/Swiss-Prot;Acc:O95072]	REC8	Rad21_Rec8 Rad21_Rec8_N	non_CM	0.827954	0.386911	216	0.0161811	GO:0001556|oocyte maturation|GOA:compara|GO_REF:0000019|IEA;GO:0007062|sister chromatid cohesion|PMID:10207075|TAS;GO:0007126|meiosis|PMID:10207075|TAS;GO:0007129|synapsis|GOA:compara|GO_REF:0000019|IEA;GO:0007131|reciprocal meiotic recombination|PMID:10207075|TAS;GO:0007141|male meiosis I|GOA:compara|GO_REF:0000019|IEA;GO:0007283|spermatogenesis|PMID:10207075|TAS;GO:0007286|spermatid development…	-	9985	NCBI	REC8	-	-	ENSP00000308699	-	-	-	-	-	-	-	-
ENSG00000102098	Q9UQR0	Sex comb on midleg-like protein 2 [Source:UniProtKB/Swiss-Prot;Acc:Q9UQR0]	SCML2	SAM_1 MBT	non_CM	0.701699	0.32918	206	0.0165174	GO:0006355|regulation of transcription, DNA-dependent|GOA:spkw|GO_REF:0000004|IEA;GO:0009653|anatomical structure morphogenesis|PMID:10331946|TAS	-	10389	NCBI	SCML2	-	-	ENSP00000251900;ENSP00000381126	-	-	-	-	-	-	Precursor Cell Lymphoblastic Leukemia-Lymphoma; Precursor Cell Lymphoblastic Leukemia-Lymphoma	-
ENSG00000154655	Q8NA19	Lethal(3)malignant brain tumor-like 4 protein (L(3)mbt-like 4 protein)(H-l(3)mbt-like protein) [Source:UniProtKB/Swiss-Prot;Acc:Q8NA19]	L3MBTL4	zf-C2HC SAM_2 SAM_1 MBT	non_CM	0.665914	0.330084	197	0.0218264	-	-	91133	NCBI	L3MBTL4	-	-	ENSP00000284898;ENSP00000318543;ENSP00000382975;ENSP00000382976	-	-	-	-	-	-	-	-
ENSG00000165288	Q6RI45	Bromodomain and WD repeat-containing protein 3 [Source:UniProtKB/Swiss-Prot;Acc:Q6RI45]	BRWD3	Bromodomain WD40	non_CM	0.527122	0.262686	188	0.0223928	-	-	254065	NCBI	BRWD3	-	-	ENSP00000362372	-	-	Mental retardation, X-linked 93, 300659 (3)	-	-	Mental retardation, X-linked	Mental Retardation, X-Linked, Nonsyndromic	-
ENSG00000046651	O75665	Oral-facial-digital syndrome 1 protein (Protein 71-7A) [Source:UniProtKB/Swiss-Prot;Acc:O75665]	OFD1	LisH	non_CM	0.439672	0.227839	186	0.0268188	GO:0008150|biological_process|GO_REF:0000015|ND;GO:0035083|cilium axoneme assembly|GOA:compara|GO_REF:0000019|IEA	-	8481	NCBI	OFD1	-	-	ENSP00000344314;ENSP00000369923;ENSP00000369941;ENSP00000381432	-	-	Oral-facial-digital syndrome 1, 311200 (3) ; Simpson-Golabi-Behmel syndrome, type 2, 300209 (3)	-	-	Mental retardation; Oral-facial-digital syndrome 1	Precursor Cell Lymphoblastic Leukemia-Lymphoma	-
ENSG00000101040	Q9ULU4	Protein kinase C-binding protein 1 (Rack7)(Cutaneous T-cell lymphoma-associated antigen se14-3)(CTCL tumor antigen se14-3)(Zinc finger MYND domain-containing protein 8) [Source:UniProtKB/Swiss-Prot;Acc:Q9ULU4]	PRKCBP1	PHD zf-MYND Bromodomain PWWP	non_CM	1.18419	0.613922	203	0.0268717	-	-	23613	NCBI	ZMYND8	ShuyePu2008	-	ENSP00000262975;ENSP00000312237;ENSP00000335537;ENSP00000348246;ENSP00000354166;ENSP00000361093;ENSP00000379577	-	-	-	-	-	-	-	-
ENSG00000105821	Q99543	DnaJ homolog subfamily C member 2 (Zuotin-related factor 1)(M-phase phosphoprotein 11) [Source:UniProtKB/Swiss-Prot;Acc:Q99543]	DNAJC2	Myb_DNA-binding DnaJ	non_CM	0.534851	0.277753	195	0.027075	-	-	27000	NCBI	DNAJC2	-	-	ENSP00000249270;ENSP00000368559;ENSP00000368565	-	-	-	-	-	-	-	-
ENSG00000121988	Q5FWF4	Zinc finger Ran-binding domain-containing protein 3 (EC 3.6.1.-) [Source:UniProtKB/Swiss-Prot;Acc:Q5FWF4]	ZRANB3	zf-RanBP Helicase_C HNH SNF2_N	non_CM	0.405265	0.211289	204	0.0275519	-	-	84083	BioMart	ZRANB3	-	-	ENSP00000264159;ENSP00000283060;ENSP00000380590;ENSP00000383979;ENSP00000384245	-	-	-	-	-	-	-	-
ENSG00000015171	Q15326	Zinc finger MYND domain-containing protein 11 (Adenovirus 5 E1A-binding protein)(Protein BS69) [Source:UniProtKB/Swiss-Prot;Acc:Q15326]	ZMYND11	zf-MYND PHD Bromodomain PWWP	non_CM	1.13615	0.632147	198	0.0361448	GO:0000122|negative regulation of transcription from RNA polymerase II promoter|PMID:7621829|TAS;GO:0006350|transcription|GOA:spkw|GO_REF:0000004|IEA;GO:0006355|regulation of transcription, DNA-dependent|GOA:spkw|GO_REF:0000004|IEA;GO:0008283|cell proliferation|PMID:7621829|TAS;GO:0045786|negative regulation of cell cycle|GOA:spkw|GO_REF:0000004|IEA	-	10771	NCBI	ZMYND11	ShuyePu2008	-	ENSP00000309992;ENSP00000370996;ENSP00000371003;ENSP00000371015;ENSP00000371017;ENSP00000371020;ENSP00000381046;ENSP00000381050;ENSP00000381053;ENSP00000385484;ENSP00000386010	-	-	-	-	-	-	Precursor Cell Lymphoblastic Leukemia-Lymphoma	-
ENSG00000146247	Q8WWQ0	PH-interacting protein (PHIP)(IRS-1 PH domain-binding protein)(WD repeat-containing protein 11) [Source:UniProtKB/Swiss-Prot;Acc:Q8WWQ0]	PHIP	Bromodomain WD40	non_CM	0.508613	0.284615	199	0.0369672	-	-	55023	NCBI	PHIP	-	-	ENSP00000275034;ENSP00000347215	-	-	-	-	-	-	Colonic Neoplasms	-
ENSG00000185658	Q9NSI6	Bromodomain and WD repeat-containing protein 1 (WD repeat-containing protein 9) [Source:UniProtKB/Swiss-Prot;Acc:Q9NSI6]	BRWD1	Bromodomain WD40	non_CM	0.503868	0.282407	212	0.0371963	GO:0006350|transcription|GOA:spkw|GO_REF:0000004|IEA;GO:0006357|regulation of transcription from RNA polymerase II promoter|GOA:compara|GO_REF:0000019|IEA;GO:0008150|biological_process|GO_REF:0000015|ND	-	54014	NCBI	BRWD1	-	-	ENSP00000330753;ENSP00000342106;ENSP00000344333;ENSP00000370160;ENSP00000370178;ENSP00000370182	-	-	-	-	-	-	-	-
ENSG00000136770	Q96KC8	DnaJ homolog subfamily C member 1 (DnaJ protein homolog MTJ1) [Source:UniProtKB/Swiss-Prot;Acc:Q96KC8]	DNAJC1	Myb_DNA-binding DnaJ	non_CM	0.496661	0.281081	221	0.0386167	GO:0006417|regulation of translation|GOA:compara|GO_REF:0000019|IEA;GO:0006457|protein folding|GOA:interpro|GO_REF:0000002|IEA;GO:0045861|negative regulation of proteolysis|PMID:14668352|TAS;GO:0050708|regulation of protein secretion|PMID:14668352|IDA	-	64215	NCBI	DNAJC1	-	-	ENSP00000366145;ENSP00000366147;ENSP00000366179	-	-	-	-	-	-	-	-
ENSG00000156802	Q6PL18	ATPase family AAA domain-containing protein 2 [Source:UniProtKB/Swiss-Prot;Acc:Q6PL18]	ATAD2	AAA Bromodomain	non_CM	0.484241	0.275109	199	0.0391888	-	-	29028	NCBI	ATAD2	ShuyePu2008	-	ENSP00000287394	-	-	-	-	-	-	-	-
ENSG00000183576	Q86TU7	SET domain-containing protein 3 [Source:UniProtKB/Swiss-Prot;Acc:Q86TU7]	SETD3	Rubis-subs-bind SET	non_CM	0.577473	0.334338	205	0.0420644	-	-	84193	NCBI	SETD3	-	-	ENSP00000327436;ENSP00000327910;ENSP00000350174	-	-	-	-	-	-	-	-
ENSG00000185917	Q9NVD3	SET domain-containing protein 4 [Source:UniProtKB/Swiss-Prot;Acc:Q9NVD3]	SETD4	Rubis-subs-bind SET	non_CM	0.560037	0.335895	215	0.0477275	-	-	54093	NCBI	SETD4	-	-	ENSP00000329189;ENSP00000341194;ENSP00000382152;ENSP00000382156;ENSP00000382158;ENSP00000382159;ENSP00000382161;ENSP00000382163	-	-	-	-	-	-	-	-
ENSG00000170364	Q53H47	Histone-lysine N-methyltransferase SETMAR (EC 2.1.1.43)(SET domain and mariner transposase fusion gene-containing protein)(Metnase)(Hsmar1) [Includes Histone-lysine N-methyltransferase;Mariner transposase Hsmar1] [Source:UniProtKB/Swiss-Prot;Acc:Q53H47]	SETMAR	Pre-SET SET Transposase_1	non_CM	1.00705	0.0437337	206	-	GO:0006281|DNA repair|GOA:spkw|GO_REF:0000004|IEA;GO:0006313|transposition, DNA-mediated|PMID:9461395|TAS;GO:0006974|response to DNA damage stimulus|GOA:spkw|GO_REF:0000004|IEA;GO:0016568|chromatin modification|GOA:interpro|GO_REF:0000002|IEA	EBI_CM	6419	NCBI	SETMAR	ShuyePu2008	-	ENSP00000305060;ENSP00000373354;ENSP00000384243	-	-	-	-	-	-	-	-
ENSG00000132604	Q15554	Telomeric repeat-binding factor 2 (TTAGGG repeat-binding factor 2)(Telomeric DNA-binding protein) [Source:UniProtKB/Swiss-Prot;Acc:Q15554]	TERF2	Myb_DNA-binding TRF	non_CM	214	0.000502331	214	-	GO:0001309|age-dependent telomere shortening|PMID:17395247|NAS;GO:0001701|in utero embryonic development|GOA:compara|GO_REF:0000019|IEA;GO:0007004|telomere maintenance via telomerase|PMID:10338214|TAS;GO:0007049|cell cycle|GOA:spkw|GO_REF:0000004|IEA;GO:0010149|senescence|PMID:17395247|NAS;GO:0031627|telomeric loop formation|PMID:10338214|IDA;GO:0031848|protection from non-homologous end joining …	EBI_CM	7014	NCBI	TERF2	ShuyePu2008	-	ENSP00000254942	-	-	-	-	anemia, aplastic	-	Precursor Cell Lymphoblastic Leukemia-Lymphoma; Precursor Cell Lymphoblastic Leukemia-Lymphoma	-
ENSG00000100307	O95931	Chromobox protein homolog 7 [Source:UniProtKB/Swiss-Prot;Acc:O95931]	CBX7	Chromo	non_CM	0.987345	0.05083	194	-	GO:0006333|chromatin assembly or disassembly|GOA:interpro|GO_REF:0000002|IEA;GO:0006350|transcription|GOA:spkw|GO_REF:0000004|IEA;GO:0006355|regulation of transcription, DNA-dependent|GOA:spkw|GO_REF:0000004|IEA;GO:0016568|chromatin modification|GOA:spkw|GO_REF:0000004|IEA	EBI_CM	23492	NCBI	CBX7	-	-	ENSP00000216133;ENSP00000384035	-	-	-	-	-	-	-	-
ENSG00000061455	Q9NQX0	PR domain zinc finger protein 6 Fragment (PR domain-containing protein 6) [Source:UniProtKB/Swiss-Prot;Acc:Q9NQX0]	PRDM6	zf-C2H2 SET	non_CM	0.983755	0.0326709	196	-	GO:0006355|regulation of transcription, DNA-dependent|GOA:spkw|GO_REF:0000004|IEA;GO:0016481|negative regulation of transcription|GOA:compara|GO_REF:0000019|IEA;GO:0016568|chromatin modification|GOA:spkw|GO_REF:0000004|IEA;GO:0051151|negative regulation of smooth muscle cell differentiation|GOA:compara|GO_REF:0000019|IEA	EBI_CM	93166	BioMart	PRDM6	-	-	ENSP00000261364;ENSP00000384725	-	-	-	-	-	-	-	-
ENSG00000138375	Q9NZC9	SWI/SNF-related matrix-associated actin-dependent regulator of chromatin subfamily A-like protein 1 (EC 3.6.1.-)(Sucrose nonfermenting protein 2-like 1)(HepA-related protein)(hHARP) [Source:UniProtKB/Swiss-Prot;Acc:Q9NZC9]	SMARCAL1	Helicase_C HARP SNF2_N	non_CM	0.879159	0.00605787	195	-	GO:0006259|DNA metabolic process|PMID:18974355|IMP;GO:0006357|regulation of transcription from RNA polymerase II promoter|PMID:18974355|IMP;GO:0016568|chromatin modification|GOA:interpro|GO_REF:0000002|IEA	EBI_CM	50485	NCBI	SMARCAL1	-	-	ENSP00000349823;ENSP00000350940;ENSP00000375974	-	-	Schimke immunoosseous dysplasia, 242900 (3)	-	-	Schimke immuno-osseous dysplasia	-	-
ENSG00000185420	Q9H7B4	SET and MYND domain-containing protein 3 (EC 2.1.1.43)(Zinc finger MYND domain-containing protein 1) [Source:UniProtKB/Swiss-Prot;Acc:Q9H7B4]	SMYD3	zf-MYND SET	non_CM	0.67815	0.141947	200	8.89e-07	-	EBI_CM	64754	NCBI	SMYD3	-	-	ENSP00000331557;ENSP00000355473;ENSP00000355474;ENSP00000373637;ENSP00000375712;ENSP00000385380	-	-	-	-	breast cancer; colorectal cancer; liver cancer	-	Neoplasms	-
ENSG00000142599	Q9P2R6	Arginine-glutamic acid dipeptide repeats protein (Atrophin-1-related protein)(Atrophin-1-like protein) [Source:UniProtKB/Swiss-Prot;Acc:Q9P2R6]	RERE	ELM2 Myb_DNA-binding Atrophin-1 BAH GATA	non_CM	2.32218	0.608778	201	6.83e-05	GO:0006338|chromatin remodeling|GOA:compara|GO_REF:0000019|IEA;GO:0006350|transcription|GOA:spkw|GO_REF:0000004|IEA;GO:0006355|regulation of transcription, DNA-dependent|GOA:interpro|GO_REF:0000002|IEA;GO:0006607|NLS-bearing substrate import into nucleus|PMID:10814707|TAS;GO:0007275|multicellular organismal development|GOA:spkw|GO_REF:0000004|IEA	EBI_CM	473	NCBI	RERE	ShuyePu2008	-	ENSP00000338629;ENSP00000366684;ENSP00000383699;ENSP00000383700	-	-	-	-	-	-	Precursor Cell Lymphoblastic Leukemia-Lymphoma	-
ENSG00000100888	Q9HCK8	Chromodomain-helicase-DNA-binding protein 8 (CHD-8)(EC 3.6.1.-)(ATP-dependent helicase CHD8)(Helicase with SNF2 domain 1) [Source:UniProtKB/Swiss-Prot;Acc:Q9HCK8]	CHD8	Helicase_C BRK Chromo SNF2_N	non_CM	1.37917	0.433873	209	0.000739641	GO:0006333|chromatin assembly or disassembly|GOA:interpro|GO_REF:0000002|IEA;GO:0006350|transcription|GOA:spkw|GO_REF:0000004|IEA;GO:0006355|regulation of transcription, DNA-dependent|GOA:spkw|GO_REF:0000004|IEA;GO:0016568|chromatin modification|GOA:spkw|GO_REF:0000004|IEA	EBI_CM	57680	BioMart	CHD8	ShuyePu2008	-	ENSP00000262707;ENSP00000382863	-	-	-	-	-	-	-	-
ENSG00000177200	Q3L8U1	Chromodomain-helicase-DNA-binding protein 9 (CHD-9)(EC 3.6.1.-)(ATP-dependent helicase CHD9)(Chromatin-related mesenchymal modulator)(CReMM)(Chromatin-remodeling factor CHROM1)(Peroxisomal proliferator-activated receptor A-interacting complex 320 kDa protein)(PPAR-alpha-interacting complex protein 320 kDa)(Kismet homolog 2) [Source:UniProtKB/Swiss-Prot;Acc:Q3L8U1]	CHD9	Helicase_C BRK Chromo SNF2_N	non_CM	1.39101	0.440961	200	0.000803919	GO:0006333|chromatin assembly or disassembly|GOA:interpro|GO_REF:0000002|IEA;GO:0006350|transcription|GOA:spkw|GO_REF:0000004|IEA;GO:0006355|regulation of transcription, DNA-dependent|GOA:spkw|GO_REF:0000004|IEA;GO:0016568|chromatin modification|GOA:spkw|GO_REF:0000004|IEA	EBI_CM	80205	NCBI	CHD9	ShuyePu2008	-	ENSP00000219084;ENSP00000381522	-	-	-	-	-	-	-	-
ENSG00000171316	Q9P2D1	Chromodomain-helicase-DNA-binding protein 7 (CHD-7)(EC 3.6.1.-)(ATP-dependent helicase CHD7) [Source:UniProtKB/Swiss-Prot;Acc:Q9P2D1]	CHD7	Helicase_C BRK Chromo SNF2_N	non_CM	1.36466	0.434687	215	0.000846536	GO:0001501|skeletal system development|PMID:16155193|IMP;GO:0001568|blood vessel development|GOA:compara|GO_REF:0000019|IEA;GO:0001701|in utero embryonic development|GOA:compara|GO_REF:0000019|IEA;GO:0003007|heart morphogenesis|GOA:compara|GO_REF:0000019|IEA;GO:0006333|chromatin assembly or disassembly|GOA:interpro|GO_REF:0000002|IEA;GO:0006355|regulation of transcription, DNA-dependent|GOA:spkw|…	EBI_CM	55636	BioMart	CHD7	ShuyePu2008	-	ENSP00000307304	-	-	CHARGE syndrome, 214800 (3) ; Kallmann syndrome 5, 612370 (3) ; {Scoliosis, idiopathic 3}, 608765 (3)	-	CHARGE syndrome; cleft lip with cleft palate	CHARGE syndrome; Scoliosis, idiopathic, association with	CHARGE syndrome; CHARGE syndrome; Scoliosis; Idiopathic Hypogonadotropic Hypogonadism; Kallmann Syndrome; CHARGE syndrome	-
ENSG00000070495	Q6NYC1	Histone arginine demethylase JMJD6 (EC 1.14.11.-)(Jumonji domain-containing protein 6)(Protein PTDSR)(Phosphatidylserine receptor) [Source:UniProtKB/Swiss-Prot;Acc:Q6NYC1]	JMJD6	JmjC	non_CM	0.791348	0.285784	201	0.00281109	GO:0001568|blood vessel development|GOA:compara|GO_REF:0000019|IEA;GO:0001822|kidney development|GOA:compara|GO_REF:0000019|IEA;GO:0006915|apoptosis|GOA:compara|GO_REF:0000019|IEA;GO:0007166|cell surface receptor linked signal transduction|GOA:compara|GO_REF:0000019|IEA;GO:0007275|multicellular organismal development|GOA:spkw|GO_REF:0000004|IEA;GO:0007507|heart development|GOA:compara|GO_REF:0000…	EBI_CM	23210	NCBI	JMJD6	-	-	ENSP00000302916;ENSP00000345857;ENSP00000380750	-	-	-	-	-	-	-	-
ENSG00000185513	Q9Y468	Lethal(3)malignant brain tumor-like protein (L(3)mbt-like)(L(3)mbt protein homolog)(H-l(3)mbt protein)(H-L(3)MBT)(L3MBTL1) [Source:UniProtKB/Swiss-Prot;Acc:Q9Y468]	L3MBTL	zf-C2HC MBT	non_CM	0.720578	0.299099	204	0.00799463	GO:0006355|regulation of transcription, DNA-dependent|GOA:interpro|GO_REF:0000002|IEA;GO:0016568|chromatin modification|GOA:spkw|GO_REF:0000004|IEA	EBI_CM	26013	NCBI	L3MBTL	-	-	ENSP00000362225;ENSP00000362226;ENSP00000362227	-	-	-	-	-	-	-	-
ENSG00000171988	Q15652	Probable JmjC domain-containing histone demethylation protein 2C (EC 1.14.11.-)(Jumonji domain-containing protein 1C)(Thyroid receptor-interacting protein 8)(TRIP-8) [Source:UniProtKB/Swiss-Prot;Acc:Q15652]	JMJD1C	JmjC	non_CM	0.750136	0.338926	198	0.0134393	GO:0006350|transcription|GOA:spkw|GO_REF:0000004|IEA;GO:0006355|regulation of transcription, DNA-dependent|PMID:7776974|TAS;GO:0016568|chromatin modification|GOA:spkw|GO_REF:0000004|IEA;GO:0055114|oxidation reduction|GOA:spkw|GO_REF:0000004|IEA	EBI_CM	221037	NCBI	JMJD1C	-	-	ENSP00000335929;ENSP00000382195;ENSP00000382204;ENSP00000384990	-	-	-	-	-	-	Precursor Cell Lymphoblastic Leukemia-Lymphoma	Plasma levels of liver enzymes
ENSG00000119772	Q9Y6K1	DNA (cytosine-5)-methyltransferase 3A (Dnmt3a)(EC 2.1.1.37)(DNA methyltransferase HsaIIIA)(DNA MTase HsaIIIA)(M.HsaIIIA) [Source:UniProtKB/Swiss-Prot;Acc:Q9Y6K1]	DNMT3A	DNA_methylase PWWP	non_CM	0.722811	0.328244	201	0.0138308	-	EBI_CM	1788	NCBI	DNMT3A	-	-	ENSP00000264709;ENSP00000324375;ENSP00000370122;ENSP00000370132;ENSP00000384237;ENSP00000384852	-	-	-	-	-	-	-	Height
ENSG00000173011	Q86TJ2	Transcriptional adapter 2-beta (ADA2-like protein beta)(ADA2-beta) [Source:UniProtKB/Swiss-Prot;Acc:Q86TJ2]	AC097382.3	Myb_DNA-binding ZZ	non_CM	0.66	0.215755	208	0.00111038	GO:0006350|transcription|GOA:spkw|GO_REF:0000004|IEA;GO:0006355|regulation of transcription, DNA-dependent|GOA:spkw|GO_REF:0000004|IEA	-	93624	NCBI	TADA2B	Orthology	-	ENSP00000308022	fly:Ada2b	-	-	-	-	-	-	-
ENSG00000036549	Q8IYH5	ZZ-type zinc finger-containing protein 3 [Source:UniProtKB/Swiss-Prot;Acc:Q8IYH5]	ZZZ3	Myb_DNA-binding ZZ	non_CM	0.663178	0.228268	191	0.00183477	GO:0006350|transcription|GOA:spkw|GO_REF:0000004|IEA;GO:0006355|regulation of transcription, DNA-dependent|GOA:spkw|GO_REF:0000004|IEA	-	26009	NCBI	ZZZ3	Orthology	-	ENSP00000359834;ENSP00000359837	fly:Atac1-PA	-	-	-	-	-	-	-
ENSG00000087152	Q14CW9	Ataxin-7-like protein 3 [Source:UniProtKB/Swiss-Prot;Acc:Q14CW9]	ATXN7L3	Sgf11 SCA7	non_CM	2.60217	0.0103052	190	-	-	-	56970	NCBI	ATXN7L3	Orthology	-	ENSP00000374035	fly:CG13379-PB	-	-	-	-	-	-	-
ENSG00000108799	Q92800	Enhancer of zeste homolog 1 (ENX-2) [Source:UniProtKB/Swiss-Prot;Acc:Q92800]	EZH1	SET	non_CM	1.00041	0.00212428	207	-	GO:0006350|transcription|GOA:spkw|GO_REF:0000004|IEA;GO:0006355|regulation of transcription, DNA-dependent|GOA:spkw|GO_REF:0000004|IEA;GO:0009653|anatomical structure morphogenesis|PMID:8921387|TAS;GO:0016568|chromatin modification|GOA:spkw|GO_REF:0000004|IEA	EBI_CM	2145	NCBI	EZH1	Orthology	-	ENSP00000264646	fly:E(z)	-	-	-	-	-	-	-
ENSG00000105968	Q71UI9	Histone H2A.V (H2A.F/Z) [Source:UniProtKB/Swiss-Prot;Acc:Q71UI9]	H2AFV	Histone	non_CM	1.0001	0.0005061	221	-	-	-	94239	NCBI	H2AFV	Orthology	-	ENSP00000222690;ENSP00000308405;ENSP00000340708;ENSP00000342714;ENSP00000370516	fly:His2Av-PA;worm:htz-1;yeast:HTZ1	-	-	-	-	-	-	-
ENSG00000116254	Q8TDI0	Chromodomain-helicase-DNA-binding protein 5 (CHD-5)(EC 3.6.1.-)(ATP-dependent helicase CHD5) [Source:UniProtKB/Swiss-Prot;Acc:Q8TDI0]	CHD5	Helicase_C CHDNT DUF1086 PHD Chromo CHDCT2 SNF2_N DUF1087	non_CM	2.07773	0.113104	207	-	GO:0006333|chromatin assembly or disassembly|GOA:interpro|GO_REF:0000002|IEA;GO:0006355|regulation of transcription, DNA-dependent|GOA:spkw|GO_REF:0000004|IEA;GO:0016568|chromatin modification|GOA:spkw|GO_REF:0000004|IEA	EBI_CM	26038	NCBI	CHD5	Orthology	-	ENSP00000262450;ENSP00000367238;ENSP00000367240;ENSP00000367245;ENSP00000367260;ENSP00000367280	fly:Mi-2;worm:chd-3;worm:let-418	-	-	-	-	-	Breast Neoplasms; Motor Neuron Disease	-
ENSG00000085840	Q13415	Origin recognition complex subunit 1 (Replication control protein 1) [Source:UniProtKB/Swiss-Prot;Acc:Q13415]	ORC1L	AAA Cdc6_C BAH	non_CM	0.761733	0.202155	191	8.23e-05	GO:0006260|DNA replication|PMID:12791985|EXP;GO:0006260|DNA replication|GOA:spkw|GO_REF:0000004|IEA;GO:0006270|DNA replication initiation|PMID:7502077|TAS	-	4998	NCBI	ORC1L	Orthology	-	ENSP00000360621;ENSP00000360623	fly:Orc1-PA	worm:WBGene00012650	-	-	-	-	-	-
ENSG00000115942	Q13416	Origin recognition complex subunit 2 [Source:UniProtKB/Swiss-Prot;Acc:Q13416]	ORC2L	ORC2	non_CM	0.483245	0.248796	204	0.0260481	GO:0000122|negative regulation of transcription from RNA polymerase II promoter|PMID:8808289|TAS;GO:0006260|DNA replication|PMID:12791985|EXP;GO:0006260|DNA replication|GOA:interpro|GO_REF:0000002|IEA;GO:0006270|DNA replication initiation|PMID:8808289|TAS	-	4999	NCBI	ORC2L	Orthology	-	ENSP00000234296;ENSP00000386390	fly:Orc2-PA;yeast:ORC2	worm:orc-2	-	-	-	-	-	-
ENSG00000091651	Q9Y5N6	Origin recognition complex subunit 6 [Source:UniProtKB/Swiss-Prot;Acc:Q9Y5N6]	ORC6L	ORC6	non_CM	1.00034	0.000621988	197	-	GO:0006260|DNA replication|PMID:12791985|EXP;GO:0006260|DNA replication|GOA:interpro|GO_REF:0000002|IEA	-	23594	NCBI	ORC6L	Orthology	-	ENSP00000219097	fly:Orc6-PA	-	-	-	-	-	-	-
ENSG00000119403	Q5T6S3	PHD finger protein 19 (Polycomb-like protein 3)(hPCL3) [Source:UniProtKB/Swiss-Prot;Acc:Q5T6S3]	PHF19	PHD	non_CM	1.00015	0.000492149	208	-	GO:0006350|transcription|GOA:spkw|GO_REF:0000004|IEA;GO:0006355|regulation of transcription, DNA-dependent|GOA:spkw|GO_REF:0000004|IEA	-	26147	NCBI	PHF19	Orthology	-	ENSP00000310372;ENSP00000363003	fly:Pcl-PA	-	-	-	-	-	-	-
ENSG00000143033	Q9Y483	Metal-response element-binding transcription factor 2 (Metal-response element DNA-binding protein M96)(Metal regulatory transcription factor 2)(Polycomb-like protein 2)(hPCl2) [Source:UniProtKB/Swiss-Prot;Acc:Q9Y483]	MTF2	PHD	non_CM	1.00015	0.000509079	210	-	-	-	22823	NCBI	MTF2	Orthology	-	ENSP00000359320;ENSP00000359321;ENSP00000359322;ENSP00000359326	fly:Pcl-PA	-	-	-	-	-	Precursor Cell Lymphoblastic Leukemia-Lymphoma; Precursor Cell Lymphoblastic Leukemia-Lymphoma	-
ENSG00000112511	O43189	PHD finger protein 1 (Protein PHF1)(Polycomb-like protein 1)(hPCl1) [Source:UniProtKB/Swiss-Prot;Acc:O43189]	PHF1	PHD	non_CM	1.0001	0.0005115	213	-	GO:0006350|transcription|GOA:spkw|GO_REF:0000004|IEA;GO:0006355|regulation of transcription, DNA-dependent|GOA:spkw|GO_REF:0000004|IEA;GO:0016568|chromatin modification|GOA:spkw|GO_REF:0000004|IEA	EBI_CM	5252	NCBI	PHF1	Orthology	-	ENSP00000363636;ENSP00000363640	fly:Pcl-PA	-	-	-	-	-	-	-
ENSG00000183741	O95503	Chromobox protein homolog 6 [Source:UniProtKB/Swiss-Prot;Acc:O95503]	CBX6	Chromo	non_CM	0.983047	0.0485727	190	-	GO:0006333|chromatin assembly or disassembly|GOA:interpro|GO_REF:0000002|IEA;GO:0006350|transcription|GOA:spkw|GO_REF:0000004|IEA;GO:0006355|regulation of transcription, DNA-dependent|GOA:spkw|GO_REF:0000004|IEA;GO:0016568|chromatin modification|GOA:spkw|GO_REF:0000004|IEA	EBI_CM	23466;23467	NCBI	CBX6;NPTXR	Orthology	-	ENSP00000216083;ENSP00000384490	fly:Pc-PA	worm:cec-1	-	-	-	-	-	-
ENSG00000137815	Q92541	RNA polymerase-associated protein RTF1 homolog [Source:UniProtKB/Swiss-Prot;Acc:Q92541]	RTF1	Plus-3	non_CM	1.00037	0.000594397	201	-	GO:0006350|transcription|GOA:spkw|GO_REF:0000004|IEA;GO:0006352|transcription initiation|GOA:interpro|GO_REF:0000002|IEA;GO:0006355|regulation of transcription, DNA-dependent|GOA:spkw|GO_REF:0000004|IEA;GO:0016570|histone modification|GOA:interpro|GO_REF:0000002|IEA	EBI_CM	23168	NCBI	RTF1	Orthology	-	ENSP00000260373;ENSP00000374279;ENSP00000374280	fly:Rtf1-PA;yeast:RTF1	worm:WBGene00009103	Congenital disorder of glycosylation, type In, 612015 (3)	-	-	-	-	-
ENSG00000011258	Q05BQ5	MBT domain-containing protein 1 [Source:UniProtKB/Swiss-Prot;Acc:Q05BQ5]	MBTD1	MBT	non_CM	0.852416	0.26578	185	0.000670168	-	-	54799	NCBI	MBTD1	Orthology	-	ENSP00000262063;ENSP00000365561;ENSP00000374147;ENSP00000376878;ENSP00000386072	fly:Sfmbt	worm:lin-61;worm:mbtr-1	-	-	-	-	-	-
ENSG00000122728	Q8IZX4	Transcription initiation factor TFIID 210 kDa subunit (TBP-associated factor 210 kDa)(TAF(II)210)(TBP-associated factor 1-like) [Source:UniProtKB/Swiss-Prot;Acc:Q8IZX4]	TAF1L	TBP-binding Bromodomain	non_CM	1.00006	0.000575771	182	-	GO:0006350|transcription|GOA:spkw|GO_REF:0000004|IEA;GO:0006352|transcription initiation|GOA:interpro|GO_REF:0000002|IEA;GO:0006357|regulation of transcription from RNA polymerase II promoter|PMID:12217962|IDA;GO:0007049|cell cycle|GOA:spkw|GO_REF:0000004|IEA;GO:0007140|male meiosis|PMID:12217962|IEP	-	138474	NCBI	TAF1L	Orthology	-	ENSP00000242310	fly:Taf1;yeast:TAF1	worm:taf-1	-	-	-	Protein kinase deficiency	Retinitis Pigmentosa	-
ENSG00000149311	Q13315	Serine-protein kinase ATM (EC 2.7.11.1)(Ataxia telangiectasia mutated)(A-T, mutated) [Source:UniProtKB/Swiss-Prot;Acc:Q13315]	ATM	PI3_PI4_kinase FAT FATC	non_CM	1.85755	0.294117	212	1.35e-10	GO:0006281|DNA repair|PMID:9733515|TAS;GO:0006974|response to DNA damage stimulus|GOA:spkw|GO_REF:0000004|IEA;GO:0007094|mitotic cell cycle spindle assembly checkpoint|PMID:11943150|IMP;GO:0007131|reciprocal meiotic recombination|PMID:7792600|TAS;GO:0007165|signal transduction|PMID:7792600|TAS;GO:0008219|cell death|GOA:spkw|GO_REF:0000004|IEA;GO:0010212|response to ionizing radiation|PMID:1137597…	-	472	NCBI	ATM	Orthology	-	ENSP00000278616;ENSP00000299392;ENSP00000374162	fly:tefu-PB	worm:atm-1	Ataxia-telangiectasia, 208900 (3) ; Lymphoma, B-cell non-Hodgkin, somatic (3) ; Lymphoma, mantle cell (3) ; T-cell prolymphocytic leukemia, sporadic (3) ; {Breast cancer, susceptibility to}, 114480 (3)	T-PLL,leukemia, lymphoma, medulloblastoma, glioma,Ataxia-telangiectasia,	diffuse large B-cell lymphoma; breast cancer; mutations in the ATM gene; Hodgkin disease; gastric cancer; leukemia; prostate cancer; colorectal cancer; Hodgkin's disease; radiosensitivity; ataxia telangiectasia; radiotherapy response; radiotherapy; radiation-induced ocular telangiectasia; hypertension; ataxia-telangiectasia; rectal cancer; fibrosis, subcutaneous; subcutaneous fibrosis; lung cance…	Acute lymphoblastic leukaemia; Ataxia telangiectasia; Ataxia telangiectasia ?; Breast cancer, association with; Breast cancer, susceptibility to; Breast cancer, susceptibility to ?; Hodgkin disease ?; Lung cancer, increased risk, association with; Mantle cell lymphoma; Multiple cancers; Ocular telangiectasia	Precursor Cell Lymphoblastic Leukemia-Lymphoma; Neoplasms; Breast Neoplasms; Breast Neoplasms; Ataxia Telangiectasia	-
ENSG00000108175	Q9ULJ6	Zinc finger MIZ domain-containing protein 1 (Retinoic acid-induced protein 17)(PIAS-like protein Zimp10) [Source:UniProtKB/Swiss-Prot;Acc:Q9ULJ6]	ZMIZ1	zf-MIZ	non_CM	0.75805	0.19983	201	7.43e-05	GO:0006350|transcription|GOA:spkw|GO_REF:0000004|IEA;GO:0006355|regulation of transcription, DNA-dependent|GOA:spkw|GO_REF:0000004|IEA;GO:0007569|cell aging|GOA:compara|GO_REF:0000019|IEA	-	57178	NCBI	ZMIZ1	Orthology	-	ENSP00000334474;ENSP00000353482;ENSP00000361422;ENSP00000378092	fly:tna	-	-	-	-	-	-	-
ENSG00000122515	Q8NF64	Zinc finger MIZ domain-containing protein 2 (PIAS-like protein Zimp7) [Source:UniProtKB/Swiss-Prot;Acc:Q8NF64]	ZMIZ2	zf-MIZ	non_CM	0.746	0.205735	188	0.000143943	GO:0006350|transcription|GOA:spkw|GO_REF:0000004|IEA;GO:0006355|regulation of transcription, DNA-dependent|GOA:spkw|GO_REF:0000004|IEA;GO:0045944|positive regulation of transcription from RNA polymerase II promoter|PMID:16051670|IDA	-	83637	NCBI	ZMIZ2	Orthology	-	ENSP00000265346;ENSP00000311778	fly:tna	-	-	-	-	-	-	-
ENSG00000131747	SpliceVariant:P11388-2	TOP2A_HUMAN Isoform 2 of P11388 - Homo sapiens (Human) [Source:UniprotKB/SpliceVariant;Acc:P11388-2]	TOP2A	DNA_topoisoIV DTHCT HATPase_c DNA_gyraseB	non_CM	1.00006	0.000496226	212	-	GO:0006265|DNA topological change|GOA:compara|GO_REF:0000019|IEA;GO:0007059|chromosome segregation|GOA:compara|GO_REF:0000019|IEA;GO:0030261|chromosome condensation|GOA:compara|GO_REF:0000019|IEA;GO:0040016|embryonic cleavage|GOA:compara|GO_REF:0000019|IEA;GO:0045944|positive regulation of transcription from RNA polymerase II promoter|GOA:compara|GO_REF:0000019|IEA	-	7153	BiomartToHGNC	TOP2A	Orthology	-	ENSP00000269577;ENSP00000342944;ENSP00000350217	fly:Top2-PA;yeast:TOP2	worm:top-2	DNA topoisomerase II, resistance to inhibition of, by amsacrine (3)	-	lymphoma; leukemia, acute myeloblastic	-	Neoplasms; Leukemia, Myelocytic, Acute; Precursor Cell Lymphoblastic Leukemia-Lymphoma	-
ENSG00000123636	Q9UIF8	Bromodomain adjacent to zinc finger domain protein 2B (hWALp4) [Source:UniProtKB/Swiss-Prot;Acc:Q9UIF8]	BAZ2B	DDT PHD Bromodomain MBD	non_CM	4.15259	0.337801	187	-	GO:0006350|transcription|GOA:spkw|GO_REF:0000004|IEA;GO:0006355|regulation of transcription, DNA-dependent|GOA:spkw|GO_REF:0000004|IEA	-	29994	NCBI	BAZ2B	Orthology	-	ENSP00000294905;ENSP00000339670;ENSP00000348087;ENSP00000376533;ENSP00000376534	fly:tou	worm:flt-1	-	-	-	-	-	-
ENSG00000094916	P45973	Chromobox protein homolog 5 (Heterochromatin protein 1 homolog alpha)(HP1 alpha)(Antigen p25) [Source:UniProtKB/Swiss-Prot;Acc:P45973]	CBX5	Chromo_shadow Chromo	non_CM	205	0.000541002	205	-	GO:0006333|chromatin assembly or disassembly|GOA:interpro|GO_REF:0000002|IEA;GO:0016481|negative regulation of transcription|PMID:9636147|IDA	-	23468	NCBI	CBX5	Orthology	-	ENSP00000209875	worm:hpl-1;worm:hpl-2	fly:HP1b-PA	-	-	-	-	-	-
ENSG00000108468	P83916	Chromobox protein homolog 1 (Heterochromatin protein 1 homolog beta)(HP1 beta)(Modifier 1 protein)(M31)(Heterochromatin protein p25)(HP1Hsbeta)(p25beta) [Source:UniProtKB/Swiss-Prot;Acc:P83916]	CBX1	Chromo_shadow Chromo	non_CM	0.999979	0.000543919	189	-	-	-	10951	NCBI	CBX1	Orthology	-	ENSP00000225603;ENSP00000377060;ENSP00000385413	worm:hpl-1;worm:hpl-2	fly:HP1b-PA	-	-	-	-	Precursor Cell Lymphoblastic Leukemia-Lymphoma	-
ENSG00000100425	O95696	Bromodomain-containing protein 1 (BR140-like protein) [Source:UniProtKB/Swiss-Prot;Acc:O95696]	BRD1	PHD Bromodomain	non_CM	1.90316	0.312386	213	5.58e-10	-	-	23774	NCBI	BRD1	Orthology	-	ENSP00000216267;ENSP00000345886;ENSP00000351861;ENSP00000384076;ENSP00000385858	worm:lin-49;yeast:NTO1	fly:CG1845-PA	-	-	-	-	-	-
ENSG00000156983	P55201	Peregrin (Bromodomain and PHD finger-containing protein 1)(BR140 protein) [Source:UniProtKB/Swiss-Prot;Acc:P55201]	BRPF1	AT_hook PHD Bromodomain PWWP	non_CM	1.65513	0.542644	226	0.0011438	GO:0006350|transcription|GOA:spkw|GO_REF:0000004|IEA;GO:0006355|regulation of transcription, DNA-dependent|GOA:spkw|GO_REF:0000004|IEA	-	7862	NCBI	BRPF1	Orthology	-	ENSP00000306297;ENSP00000373340	worm:lin-49;yeast:NTO1	fly:CG1845-PA	-	-	-	-	-	-
ENSG00000096070	Q9ULD4	Bromodomain and PHD finger-containing protein 3 [Source:UniProtKB/Swiss-Prot;Acc:Q9ULD4]	BRPF3	PHD Bromodomain PWWP	non_CM	1.541	0.600764	202	0.00515785	-	-	27154	NCBI	BRPF3	Orthology	-	ENSP00000345419;ENSP00000350267;ENSP00000378073	worm:lin-49;yeast:NTO1	fly:CG1845-PA	-	-	-	-	-	-
ENSG00000109685	O96028	Probable histone-lysine N-methyltransferase NSD2 (EC 2.1.1.43)(Nuclear SET domain-containing protein 2)(Wolf-Hirschhorn syndrome candidate 1 protein)(Multiple myeloma SET domain-containing protein)(Protein trithorax-5) [Source:UniProtKB/Swiss-Prot;Acc:O96028]	WHSC1	HMG_box PHD SET PWWP	non_CM	2.13938	0.592061	211	0.000151111	GO:0006350|transcription|GOA:spkw|GO_REF:0000004|IEA;GO:0006355|regulation of transcription, DNA-dependent|GOA:spkw|GO_REF:0000004|IEA;GO:0009653|anatomical structure morphogenesis|PMID:9618163|TAS;GO:0016568|chromatin modification|GOA:spkw|GO_REF:0000004|IEA	EBI_CM	7468	NCBI	WHSC1	Orthology	-	ENSP00000264753;ENSP00000308780;ENSP00000329167;ENSP00000372344;ENSP00000372345;ENSP00000372347;ENSP00000372348;ENSP00000372351;ENSP00000381311	worm:mes-4	fly:Mes-4-PA	Wolf-Hirschhorn syndrome (2)	MM,	-	-	-	-
ENSG00000154832	Q9P0U4	CpG-binding protein (PHD finger and CXXC domain-containing protein 1)(CXXC-type zinc finger protein 1) [Source:UniProtKB/Swiss-Prot;Acc:Q9P0U4]	CXXC1	zf-CXXC PHD	non_CM	0.889622	0.126222	209	9.13e-13	GO:0006350|transcription|GOA:spkw|GO_REF:0000004|IEA;GO:0006355|regulation of transcription, DNA-dependent|PMID:10688657|IDA	-	30827	NCBI	CXXC1	Orthology	-	ENSP00000285106	worm:WBGene00009924;yeast:SPP1	-	-	-	-	-	-	-
ENSG00000077684	Q6IE81	Protein Jade-1 (PHD finger protein 17) [Source:UniProtKB/Swiss-Prot;Acc:Q6IE81]	PHF17	PHD	non_CM	1.00015	0.00048624	201	-	GO:0006350|transcription|GOA:spkw|GO_REF:0000004|IEA;GO:0006355|regulation of transcription, DNA-dependent|GOA:spkw|GO_REF:0000004|IEA;GO:0006915|apoptosis|PMID:12169691|NAS;GO:0006950|response to stress|PMID:12169691|NAS;GO:0030308|negative regulation of cell growth|PMID:12169691|NAS	-	79960	NCBI	PHF17	Orthology	-	ENSP00000226319	worm:WBGene00021810	-	-	-	-	-	-	-
ENSG00000043143	Q9NQC1	Protein Jade-2 (PHD finger protein 15) [Source:UniProtKB/Swiss-Prot;Acc:Q9NQC1]	PHF15	PHD	non_CM	1.00014	0.000556651	191	-	-	-	23338	NCBI	PHF15	Orthology	-	ENSP00000282605;ENSP00000354425;ENSP00000378451;ENSP00000384671	worm:WBGene00021810	-	-	-	-	-	Precursor Cell Lymphoblastic Leukemia-Lymphoma; Precursor Cell Lymphoblastic Leukemia-Lymphoma	-
ENSG00000102221	Q92613	Protein Jade-3 (PHD finger protein 16) [Source:UniProtKB/Swiss-Prot;Acc:Q92613]	PHF16	PHD	non_CM	1.00013	0.00050128	193	-	-	-	9767	NCBI	PHF16	Orthology	-	ENSP00000218343;ENSP00000380373	worm:WBGene00021810	-	-	-	-	-	-	-
ENSG00000215766	SpliceVariant:P46100-5	ATRX_HUMAN Isoform 5 of P46100 - Homo sapiens (Human) [Source:UniprotKB/SpliceVariant;Acc:P46100-5]	BX276116.7	Helicase_C SNF2_N	non_CM	1.00019	0.000489706	204	-	-	-	-	-	-	-	-	ENSP00000383658;ENSP00000383659;ENSP00000383663;ENSP00000383667;ENSP00000383668	worm:xnp-1	-	-	-	-	-	-	-
ENSG00000078403	P55197	Protein AF-10 [Source:UniProtKB/Swiss-Prot;Acc:P55197]	MLLT10	PHD	non_CM	1.00015	0.000534286	181	-	-	-	8028	NCBI	MLLT10	Orthology	-	ENSP00000307411;ENSP00000366258;ENSP00000366272;ENSP00000366295;ENSP00000366304;ENSP00000379781	worm:zfp-1	-	Leukemia, acute T-cell lymphoblastic (3) ; Leukemia, acute myeloid, 601626 (3)	AL,	-	-	-	-
ENSG00000108292	P55198	Protein AF-17 [Source:UniProtKB/Swiss-Prot;Acc:P55198]	MLLT6	PHD	non_CM	1.00012	0.000508349	209	-	-	-	4302	NCBI	MLLT6	Orthology	-	ENSP00000316426;ENSP00000351063;ENSP00000367377	worm:zfp-1	-	-	AL,	-	-	-	-
ENSG00000169067	Q562R1	Beta-actin-like protein 2 (Kappa-actin) [Source:UniProtKB/Swiss-Prot;Acc:Q562R1]	ACTBL2	Actin	non_CM	1.00038	0.00061565	194	-	-	-	345651	NCBI	ACTBL2	Orthology	-	ENSP00000306469	yeast:ACT1	-	-	-	-	-	-	-
ENSG00000107796	P62736	Actin, aortic smooth muscle (Alpha-actin-2)(Cell growth-inhibiting gene 46 protein) [Source:UniProtKB/Swiss-Prot;Acc:P62736]	ACTA2	Actin	non_CM	1.00036	0.000606439	176	-	GO:0008217|regulation of blood pressure|GOA:compara|GO_REF:0000019|IEA;GO:0014829|vascular smooth muscle contraction|GOA:compara|GO_REF:0000019|IEA	-	59	NCBI	ACTA2	Orthology	-	ENSP00000224784	yeast:ACT1	-	Aortic aneurysm, familial thoracic 6, 611788 (3)	-	-	Thoracic aortic aneurysms & dissections	Aortic Aneurysm, Thoracic; Skin Diseases, Vascular; Thoracic Aortic Aneurysms and Dissections (TAAD)	-
ENSG00000159251	P68032	Actin, alpha cardiac muscle 1 (Alpha-cardiac actin) [Source:UniProtKB/Swiss-Prot;Acc:P68032]	ACTC1	Actin	non_CM	1.00036	0.000602864	195	-	GO:0006915|apoptosis|GO_REF:0000024|ISS;GO:0030048|actin filament-based movement|PMID:16611632|IDA;GO:0030240|muscle thin filament assembly|GO_REF:0000024|ISS;GO:0031032|actomyosin structure organization|GO_REF:0000024|ISS;GO:0055003|cardiac myofibril assembly|GO_REF:0000024|ISS;GO:0055008|cardiac muscle tissue morphogenesis|GO_REF:0000024|ISS;GO:0060047|heart contraction|PMID:17611253|IMP;GO:006…	-	70	NCBI	ACTC1	Orthology	-	ENSP00000290378	yeast:ACT1	-	Cardiomyopathy, dilated, 1R (3) ; Cardiomyopathy, familial hypertrophic, 11, 612098 (3)	-	cardiomyopathy	Atrial septal defect; Atrial septal defect ?; Cardiomyopathy, dilated; Cardiomyopathy, hypertrophic	-	-
ENSG00000163017	P63267	Actin, gamma-enteric smooth muscle (Smooth muscle gamma-actin)(Gamma-2-actin)(Alpha-actin-3) [Source:UniProtKB/Swiss-Prot;Acc:P63267]	ACTG2	Actin	non_CM	1.00032	0.000642047	197	-	-	-	72	NCBI	ACTG2	Orthology	-	ENSP00000295137;ENSP00000386857;ENSP00000386929;ENSP00000387182	yeast:ACT1	-	-	-	-	-	-	-
ENSG00000143632	P68133	Actin, alpha skeletal muscle (Alpha-actin-1) [Source:UniProtKB/Swiss-Prot;Acc:P68133]	ACTA1	Actin	non_CM	1.00029	0.000594938	203	-	GO:0006936|muscle contraction|PMID:10508519|TAS;GO:0030240|muscle thin filament assembly|PMID:11333380|IMP;GO:0048741|skeletal muscle fiber development|GO_REF:0000024|ISS	-	58	NCBI	ACTA1	Orthology	-	ENSP00000312351;ENSP00000344142;ENSP00000355643;ENSP00000355644;ENSP00000355645	yeast:ACT1	-	Myopathy, actin, congenital, with cores (3) ; Myopathy, actin, congenital, with excess of thin myofilaments, 161800 (3) ; Myopathy, congenital, with fiber-type disporportion 1, 255310 (3) ; Myopathy, nemaline, 3, 161800 (3)	-	Parkinson's disease; Alzheimer's Disease	Actin myopathy; Congenital myopathy with fibre-type disproportion; Core myopathy; Nemaline myopathy; Nemaline myopathy and hypertrophic cardiomyopathy	-	-
ENSG00000156269	Q9BSU3	N-terminal acetyltransferase complex ARD1 subunit homolog B (hARD2)(EC 2.3.1.88) [Source:UniProtKB/Swiss-Prot;Acc:Q9BSU3]	ARD1B	Acetyltransf_1	non_CM	1.00021	0.000531819	205	-	-	-	84779	NCBI	ARD1B	Orthology	-	ENSP00000286794	yeast:ARD1	fly:Ard1;worm:WBGene00019505	-	-	-	-	-	-
ENSG00000102030	P41227	N-terminal acetyltransferase complex ARD1 subunit homolog A (EC 2.3.1.88)(EC 2.3.1.-) [Source:UniProtKB/Swiss-Prot;Acc:P41227]	ARD1A	Acetyltransf_1	non_CM	0.999979	0.00229946	191	-	GO:0006323|DNA packaging|PMID:7981673|TAS;GO:0006474|N-terminal protein amino acid acetylation|PMID:15496142|IDA;GO:0006475|internal protein amino acid acetylation|PMID:7981673|TAS;GO:0008152|metabolic process|GOA:interpro|GO_REF:0000002|IEA	-	8260	NCBI	ARD1A	Orthology	-	ENSP00000359026;ENSP00000359028;ENSP00000359032;ENSP00000377313;ENSP00000377315	yeast:ARD1	fly:Ard1;worm:WBGene00019505	-	-	sleep disorders; schizophrenia; body mass	-	-	-
ENSG00000169925	Q15059	Bromodomain-containing protein 3 (RING3-like protein) [Source:UniProtKB/Swiss-Prot;Acc:Q15059]	BRD3	Bromodomain	non_CM	0.834629	0.224206	197	9.86e-05	-	-	8019	NCBI	BRD3	Orthology	-	ENSP00000305918;ENSP00000350557;ENSP00000360900;ENSP00000360901;ENSP00000360908	yeast:BDF1	fly:fs(1)h;worm:tag-332	-	-	-	-	-	-
ENSG00000141867	O60885	Bromodomain-containing protein 4 (HUNK1 protein) [Source:UniProtKB/Swiss-Prot;Acc:O60885]	BRD4	Bromodomain	non_CM	0.804089	0.252012	203	0.000709761	-	-	23476	NCBI	BRD4	Orthology	-	ENSP00000263377;ENSP00000353112;ENSP00000376617	yeast:BDF1	fly:fs(1)h;worm:tag-332	-	lethal midline carcinoma of young people,	-	-	-	-
ENSG00000112526	P25440	Bromodomain-containing protein 2 (Protein RING3)(O27.1.1) [Source:UniProtKB/Swiss-Prot;Acc:P25440]	BRD2	Bromodomain	non_CM	0.792709	0.266846	203	0.00148585	-	-	6046	BioMart	BRD2	-	-	ENSP00000309923;ENSP00000372588;ENSP00000382253	yeast:BDF1	fly:fs(1)h;worm:tag-332	-	-	juvenile myoclonic epilepsy; azoospermia; photoparoxysmal response	-	-	-
ENSG00000137948	Q58F21	Bromodomain testis-specific protein (RING3-like protein)(Cancer/testis antigen 9)(CT9) [Source:UniProtKB/Swiss-Prot;Acc:Q58F21]	BRDT	Bromodomain	non_CM	0.826978	0.241609	183	0.000309949	GO:0006338|chromatin remodeling|GOA:compara|GO_REF:0000019|IEA;GO:0006350|transcription|GOA:spkw|GO_REF:0000004|IEA;GO:0006355|regulation of transcription, DNA-dependent|GOA:spkw|GO_REF:0000004|IEA	EBI_CM	676	NCBI	BRDT	Orthology	-	ENSP00000260512;ENSP00000354568;ENSP00000359416;ENSP00000378038;ENSP00000384051	yeast:BDF1	worm:tag-332	-	-	-	-	-	-
ENSG00000145734	A6H8Y1	Transcription factor TFIIIB component B'' homolog (Transcription factor IIIB 150)(TFIIIB150)(Transcription factor-like nuclear regulator) [Source:UniProtKB/Swiss-Prot;Acc:A6H8Y1]	BDP1	Myb_DNA-binding	non_CM	0.99999	0.000531819	205	-	GO:0006350|transcription|GOA:spkw|GO_REF:0000004|IEA;GO:0006355|regulation of transcription, DNA-dependent|GOA:spkw|GO_REF:0000004|IEA	-	55814	NCBI	BDP1	Orthology	-	ENSP00000351575;ENSP00000370050	yeast:BDP1	worm:WBGene00015091	-	-	-	-	-	-
ENSG00000185024	Q92994	Transcription factor IIIB 90 kDa subunit (TFIIIB90)(hTFIIIB90)(B-related factor 1)(BRF-1)(hBRF)(TATA box-binding protein-associated factor, RNA polymerase III, subunit 2)(TAF3B2) [Source:UniProtKB/Swiss-Prot;Acc:Q92994]	BRF1	TFIIB BRF1 TFIIB_Zn_Ribbon	non_CM	0.999909	0.000514259	187	-	GO:0006355|regulation of transcription, DNA-dependent|GOA:interpro|GO_REF:0000002|IEA;GO:0006384|transcription initiation from RNA polymerase III promoter|PMID:7624363|TAS;GO:0006413|translational initiation|GOA:interpro|GO_REF:0000002|IEA;GO:0009303|rRNA transcription|PMID:7624363|TAS;GO:0009304|tRNA transcription|PMID:8943358|TAS;GO:0045941|positive regulation of transcription|GOA:interpro|GO_R…	-	2972	NCBI	BRF1	Orthology	-	ENSP00000329029;ENSP00000333220;ENSP00000339442;ENSP00000369264;ENSP00000369269;ENSP00000376340	yeast:BRF1	fly:Brf-PA;worm:brf-1	-	-	-	-	-	-
ENSG00000093009	O75419	CDC45-related protein (Cdc45)(PORC-PI-1) [Source:UniProtKB/Swiss-Prot;Acc:O75419]	CDC45L	CDC45	non_CM	1.00029	0.000627185	203	-	GO:0000076|DNA replication checkpoint|PMID:9660782|TAS;GO:0006260|DNA replication|PMID:12791985|EXP;GO:0006260|DNA replication|GOA:spkw|GO_REF:0000004|IEA;GO:0006270|DNA replication initiation|PMID:9660782|TAS;GO:0007049|cell cycle|GOA:spkw|GO_REF:0000004|IEA	-	8318	NCBI	CDC45L	Orthology	-	ENSP00000263201;ENSP00000384978;ENSP00000385240	yeast:CDC45	fly:CDC45L-PA;worm:WBGene00009372	-	-	-	-	-	-
ENSG00000173575	O14647	Chromodomain-helicase-DNA-binding protein 2 (CHD-2)(EC 3.6.1.-)(ATP-dependent helicase CHD2) [Source:UniProtKB/Swiss-Prot;Acc:O14647]	CHD2	Helicase_C AT_hook ResIII Chromo SNF2_N	non_CM	1.80474	0.322861	199	1.14e-08	GO:0006333|chromatin assembly or disassembly|GOA:interpro|GO_REF:0000002|IEA;GO:0006357|regulation of transcription from RNA polymerase II promoter|PMID:9326634|TAS	-	1106	NCBI	CHD2	Orthology	-	ENSP00000311700;ENSP00000377747	yeast:CHD1	fly:Chd1-PA;worm:WBGene00010369	-	-	-	Scoliosis ?	-	-
ENSG00000132510	O15054	Histone demethylase JMJD3 (EC 1.14.11.-)(JmjC domain-containing protein 3)(Jumonji domain-containing protein 3)(Lysine demethylase 6B) [Source:UniProtKB/Swiss-Prot;Acc:O15054]	JMJD3	JmjC	non_CM	0.782906	0.277808	191	0.00241511	GO:0000122|negative regulation of transcription from RNA polymerase II promoter|GOA:compara|GO_REF:0000019|IEA;GO:0006954|inflammatory response|GOA:spkw|GO_REF:0000004|IEA;GO:0016568|chromatin modification|GOA:spkw|GO_REF:0000004|IEA;GO:0016577|histone demethylation|GOA:compara|GO_REF:0000019|IEA;GO:0055114|oxidation reduction|GOA:spkw|GO_REF:0000004|IEA	EBI_CM	23135	NCBI	JMJD3	Orthology	-	ENSP00000254846	yeast:CYC8	-	-	-	-	-	Precursor Cell Lymphoblastic Leukemia-Lymphoma	-
ENSG00000183878	O14607	Histone demethylase UTY (EC 1.14.11.-)(Ubiquitously transcribed Y chromosome tetratricopeptide repeat protein)(Ubiquitously transcribed TPR protein on the Y chromosome) [Source:UniProtKB/Swiss-Prot;Acc:O14607]	UTY	TPR_1 JmjC	non_CM	0.521574	0.293193	202	0.0376245	GO:0016568|chromatin modification|GOA:spkw|GO_REF:0000004|IEA;GO:0055114|oxidation reduction|GOA:spkw|GO_REF:0000004|IEA	EBI_CM	7404	NCBI	UTY	Orthology	-	ENSP00000328939;ENSP00000330446;ENSP00000355420;ENSP00000372349;ENSP00000372352;ENSP00000372355	yeast:CYC8	-	-	-	-	-	-	-
ENSG00000100479	P56282	DNA polymerase epsilon subunit 2 (DNA polymerase II subunit 2)(EC 2.7.7.7)(DNA polymerase epsilon subunit B) [Source:UniProtKB/Swiss-Prot;Acc:P56282]	POLE2	DNA_pol_E_B	non_CM	0.765619	0.225564	218	0.000344153	GO:0006261|DNA-dependent DNA replication|GOA:interpro|GO_REF:0000002|IEA;GO:0006281|DNA repair|PMID:9405441|TAS;GO:0006297|nucleotide-excision repair, DNA gap filling|PMID:9111189|EXP	-	5427	NCBI	POLE2	Orthology	-	ENSP00000216367	yeast:DPB2	fly:Pole2-PA;worm:WBGene00017237	-	-	-	DNA polymerase epsilon 2 deficiency, association with	-	-
ENSG00000134014	Q9H9T3	Elongator complex protein 3 (hELP3)(EC 2.3.1.48) [Source:UniProtKB/Swiss-Prot;Acc:Q9H9T3]	ELP3	Radical_SAM Acetyltransf_1	non_CM	0.999915	0.000525176	212	-	GO:0006350|transcription|GOA:spkw|GO_REF:0000004|IEA;GO:0006357|regulation of transcription from RNA polymerase II promoter|PMID:11818576|IDA;GO:0008152|metabolic process|GOA:interpro|GO_REF:0000002|IEA	-	55140	NCBI	ELP3	Orthology	-	ENSP00000256398;ENSP00000369711	yeast:ELP3	fly:Elp3-PA;worm:elpc-3	-	-	-	-	-	-
ENSG00000109911	Q96EB1	Elongator complex protein 4 (hELP4)(PAX6 neighbor gene protein) [Source:UniProtKB/Swiss-Prot;Acc:Q96EB1]	ELP4	PAXNEB	non_CM	1.00033	0.000585113	196	-	GO:0006350|transcription|GOA:spkw|GO_REF:0000004|IEA;GO:0006357|regulation of transcription from RNA polymerase II promoter|PMID:11818576|IDA	-	26610	NCBI	ELP4	Orthology	-	ENSP00000265650;ENSP00000298937;ENSP00000368461;ENSP00000379267	yeast:ELP4	-	-	-	-	Aniridia ?	-	-
ENSG00000197837	P62805	Histone H4 [Source:UniProtKB/Swiss-Prot;Acc:P62805]	HIST4H4	Histone	non_CM	1.00009	0.000528383	202	-	GO:0006325|establishment or maintenance of chromatin architecture|PMID:15504738|NAS;GO:0006334|nucleosome assembly|GOA:interpro|GO_REF:0000002|IEA;GO:0048015|phosphoinositide-mediated signaling|PMID:15504738|NAS	-	121504	NCBI	HIST4H4	Orthology	-	ENSP00000350767	yeast:HHF1	fly:His4:CG33869-PA;fly:His4r;worm:his-46	-	-	-	-	-	-
ENSG00000198366	P68431	Histone H3.1 (H3/a)(H3/b)(H3/c)(H3/d)(H3/f)(H3/h)(H3/i)(H3/j)(H3/k)(H3/l) [Source:UniProtKB/Swiss-Prot;Acc:P68431]	HIST1H3A	Histone	non_CM	1.00015	0.000473708	210	-	-	-	8350	NCBI	HIST1H3A	Orthology	-	ENSP00000350275	yeast:HHT1	worm:his-45	-	-	-	-	-	-
ENSG00000203818	TrEMBL:Q5TEC6	Histone H3 [Source:UniProtKB/TrEMBL;Acc:Q5TEC6]	HIST2H3PS2	Histone	non_CM	1.00012	0.000519059	197	-	-	-	440686	BiomartToHGNC	HIST2H3PS2	-	-	ENSP00000358175;ENSP00000376675	yeast:HHT1	-	-	-	-	-	-	-
ENSG00000188375	Q6NXT2	Histone H3-like [Source:UniProtKB/Swiss-Prot;Acc:Q6NXT2]	AC023050.36	Histone	non_CM	1.00012	0.000506594	196	-	-	-	440093	NCBI	LOC440093	Orthology	-	ENSP00000339835	yeast:HHT1	-	-	-	-	-	-	-
ENSG00000183598	Q71DI3	Histone H3.2 (H3/m)(H3/o) [Source:UniProtKB/Swiss-Prot;Acc:Q71DI3]	HIST2H3D	Histone	non_CM	1.00011	0.000518611	210	-	-	-	653604	NCBI	HIST2H3D	Orthology	-	ENSP00000333277;ENSP00000383789	yeast:HHT1	fly:His3:CG31613-PA;worm:his-45	-	-	-	-	-	-
ENSG00000132475	P84243	Histone H3.3 [Source:UniProtKB/Swiss-Prot;Acc:P84243]	H3F3B	Histone	non_CM	1.0001	0.000466819	202	-	-	-	3021	NCBI	H3F3B	Orthology	-	ENSP00000254810	yeast:HHT1	fly:His3.3B;worm:his-71;worm:his-72	-	-	-	-	Precursor Cell Lymphoblastic Leukemia-Lymphoma; Osteoarthritis	-
ENSG00000168148	Q16695	Histone H3.1t (H3t)(H3/t)(H3/g) [Source:UniProtKB/Swiss-Prot;Acc:Q16695]	HIST3H3	Histone	non_CM	1.00006	0.000514073	205	-	-	-	8290	NCBI	HIST3H3	Orthology	-	ENSP00000355657	yeast:HHT1	worm:his-45	-	-	-	-	-	-
ENSG00000197409	P20671	Histone H2A type 1-D (H2A.3)(H2A/g) [Source:UniProtKB/Swiss-Prot;Acc:P20671]	HIST1H2AD	Histone	non_CM	1.00014	0.000517867	177	-	-	-	8351	NCBI	HIST1H3D	Orthology	-	ENSP00000341094;ENSP00000366999;ENSP00000367062	yeast:HTA1;yeast:HTA2	fly:His2A:CG31618-PA;fly:His2A:CG33853-PA;worm:his-35;worm:his-47	-	-	-	-	-	-
ENSG00000196787	P0C0S8	Histone H2A type 1 (H2A.1)(H2A/p) [Source:UniProtKB/Swiss-Prot;Acc:P0C0S8]	HIST1H2AG	Histone	non_CM	1.00012	0.000511895	209	-	-	-	8969	NCBI	HIST1H2AG	Orthology	-	ENSP00000352119	yeast:HTA1;yeast:HTA2	fly:His2A:CG31618-PA;fly:His2A:CG33853-PA;worm:his-35;worm:his-47	-	-	-	-	-	-
ENSG00000180573	Q93077	Histone H2A type 1-C (H2A/l) [Source:UniProtKB/Swiss-Prot;Acc:Q93077]	HIST1H2AC	Histone	non_CM	1.00011	0.000511318	186	-	-	-	8334	NCBI	HIST1H2AC	Orthology	-	ENSP00000321389;ENSP00000367022;ENSP00000380177	yeast:HTA1;yeast:HTA2	fly:His2A:CG31618-PA;fly:His2A:CG33853-PA;worm:his-35;worm:his-47	-	-	-	-	-	-
ENSG00000164508	Q96QV6	Histone H2A type 1-A (H2A/r) [Source:UniProtKB/Swiss-Prot;Acc:Q96QV6]	HIST1H2AA	Histone	non_CM	1.00011	0.000553672	213	-	-	-	221613	NCBI	HIST1H2AA	Orthology	-	ENSP00000297012	yeast:HTA1;yeast:HTA2	fly:His2A:CG31618-PA;fly:His2A:CG33853-PA;worm:his-35;worm:his-47	-	-	-	-	-	-
ENSG00000184825	Q96KK5	Histone H2A type 1-H (H2A/s) [Source:UniProtKB/Swiss-Prot;Acc:Q96KK5]	HIST1H2AH	Histone	non_CM	1.00011	0.000503919	218	-	-	-	85235	NCBI	HIST1H2AH	Orthology	-	ENSP00000366679	yeast:HTA1;yeast:HTA2	fly:His2A:CG31618-PA;fly:His2A:CG33853-PA;worm:his-35;worm:his-47	-	-	-	-	-	-
ENSG00000181218	Q7L7L0	Histone H2A type 3 [Source:UniProtKB/Swiss-Prot;Acc:Q7L7L0]	HIST3H2A	Histone	non_CM	1.00011	0.000496313	198	-	-	-	92815	NCBI	HIST3H2A	Orthology	-	ENSP00000355656	yeast:HTA1;yeast:HTA2	fly:His2A:CG31618-PA;fly:His2A:CG33853-PA;worm:his-35;worm:his-47	-	-	-	-	-	-
ENSG00000137259	P04908	Histone H2A type 1-B/E (H2A/m)(H2A.2)(H2A/a) [Source:UniProtKB/Swiss-Prot;Acc:P04908]	HIST1H2AB	Histone	non_CM	1.0001	0.000512559	201	-	-	-	8335	NCBI	HIST1H2AB	Orthology	-	ENSP00000259791	yeast:HTA1;yeast:HTA2	fly:His2A:CG31618-PA;fly:His2A:CG33853-PA;worm:his-35;worm:his-47	-	-	-	-	-	-
ENSG00000184270	Q8IUE6	Histone H2A type 2-B [Source:UniProtKB/Swiss-Prot;Acc:Q8IUE6]	HIST2H2AB	Histone	non_CM	1.0001	0.000499206	204	-	-	-	317772	NCBI	HIST2H2AB	Orthology	-	ENSP00000332790	yeast:HTA1;yeast:HTA2	fly:His2A:CG31618-PA;fly:His2A:CG33853-PA;worm:his-35;worm:his-47	-	-	-	-	-	-
ENSG00000182611	Q99878	Histone H2A type 1-J (H2A/e) [Source:UniProtKB/Swiss-Prot;Acc:Q99878]	HIST1H2AJ	Histone	non_CM	1.00008	0.000519866	181	-	-	-	8331	NCBI	HIST1H2AJ	Orthology	-	ENSP00000328484	yeast:HTA1;yeast:HTA2	fly:His2A:CG31618-PA;fly:His2A:CG33853-PA;worm:his-35;worm:his-47	-	-	-	-	-	-
ENSG00000111332	Q9BTM1	Histone H2A.J (H2a/j) [Source:UniProtKB/Swiss-Prot;Acc:Q9BTM1]	H2AFJ	Histone	non_CM	1.00006	0.000503882	202	-	-	-	55766	NCBI	H2AFJ	Orthology	-	ENSP00000228929;ENSP00000373730	yeast:HTA1;yeast:HTA2	fly:His2A:CG31618-PA;fly:His2A:CG33853-PA;worm:his-35;worm:his-47	-	-	-	-	-	-
ENSG00000183558	Q6FI13	Histone H2A type 2-A (H2A.2)(H2A/o) [Source:UniProtKB/Swiss-Prot;Acc:Q6FI13]	HIST2H2AA3	CBFD_NFYB_HMF Histone	non_CM	1.58598	0.580655	182	0.00315364	-	-	8337	NCBI	HIST2H2AA3	Orthology	-	ENSP00000358158	yeast:HTA1;yeast:HTA2	fly:His2A:CG31618-PA;fly:His2A:CG33853-PA;worm:his-35;worm:his-47	-	-	-	-	Osteoarthritis	-
ENSG00000184260	Q16777	Histone H2A type 2-C (H2A-GL101)(H2A/q) [Source:UniProtKB/Swiss-Prot;Acc:Q16777]	HIST2H2AC	CBFD_NFYB_HMF Histone	non_CM	1.50639	0.561032	191	0.00362621	-	-	8338	NCBI	HIST2H2AC	Orthology	-	ENSP00000332194	yeast:HTA1;yeast:HTA2	fly:His2A:CG31618-PA;fly:His2A:CG33853-PA;worm:his-35;worm:his-47	-	-	-	-	-	-
ENSG00000185130	Q99880	Histone H2B type 1-L (H2B.c)(H2B/c) [Source:UniProtKB/Swiss-Prot;Acc:Q99880]	HIST1H2BL	Histone	non_CM	1.00015	0.000489307	195	-	-	-	8340	NCBI	HIST1H2BL	Orthology	-	ENSP00000366618	yeast:HTB1;yeast:HTB2	fly:His2B:CG33868-PA;worm:his-4;worm:his-41;worm:his-44;worm:his-48;worm:his-54;worm:his-8	-	-	-	-	-	-
ENSG00000196331	P23527	Histone H2B type 1-O (H2B.n)(H2B/n)(H2B.2) [Source:UniProtKB/Swiss-Prot;Acc:P23527]	HIST1H2BO	Histone	non_CM	1.00014	0.000530443	202	-	-	-	8348	NCBI	HIST1H2BO	Orthology	-	ENSP00000303408	yeast:HTB1;yeast:HTB2	fly:His2B:CG33868-PA;worm:his-4;worm:his-41;worm:his-44;worm:his-48;worm:his-54;worm:his-8	-	-	-	-	-	-
ENSG00000158373	P58876	Histone H2B type 1-D (H2B.b)(H2B/b)(H2B.1 B)(HIRA-interacting protein 2) [Source:UniProtKB/Swiss-Prot;Acc:P58876]	HIST1H2BD	Histone	non_CM	1.00012	0.000534178	190	-	-	-	3017	NCBI	HIST1H2BD	Orthology	-	ENSP00000289316;ENSP00000367008	yeast:HTB1;yeast:HTB2	fly:His2B:CG33868-PA;worm:his-4;worm:his-41;worm:his-44;worm:his-48;worm:his-54;worm:his-8	-	-	-	-	-	-
ENSG00000146047	Q96A08	Histone H2B type 1-A (Histone H2B, testis)(Testis-specific histone H2B) [Source:UniProtKB/Swiss-Prot;Acc:Q96A08]	HIST1H2BA	Histone	non_CM	1.00012	0.000516432	221	-	-	-	255626	NCBI	HIST1H2BA	Orthology	-	ENSP00000274764	yeast:HTB1;yeast:HTB2	fly:His2B:CG33868-PA;worm:his-4;worm:his-41;worm:his-44;worm:his-48;worm:his-54;worm:his-8	-	-	-	-	-	-
ENSG00000124635	P06899	Histone H2B type 1-J (H2B.r)(H2B/r)(H2B.1) [Source:UniProtKB/Swiss-Prot;Acc:P06899]	HIST1H2BJ	Histone	non_CM	1.00012	0.000477602	207	-	GO:0006334|nucleosome assembly|PMID:6647026|NAS;GO:0042742|defense response to bacterium|GOA:spkw|GO_REF:0000004|IEA	-	8970	NCBI	HIST1H2BJ	Orthology	-	ENSP00000244601;ENSP00000384622	yeast:HTB1;yeast:HTB2	fly:His2B:CG33868-PA;worm:his-4;worm:his-41;worm:his-44;worm:his-48;worm:his-54;worm:his-8	-	-	-	-	-	-
ENSG00000203814	Q5QNW6	Histone H2B type 2-F [Source:UniProtKB/Swiss-Prot;Acc:Q5QNW6]	HIST2H2BF	Histone	non_CM	1.00011	0.000544754	184	-	-	-	440689	NCBI	HIST2H2BF	Orthology	-	ENSP00000358164	yeast:HTB1;yeast:HTB2	fly:His2B:CG33868-PA;worm:his-4;worm:his-41;worm:his-44;worm:his-48;worm:his-54;worm:his-8	-	-	-	-	-	-
ENSG00000197459	Q93079	Histone H2B type 1-H (H2B.j)(H2B/j) [Source:UniProtKB/Swiss-Prot;Acc:Q93079]	HIST1H2BH	Histone	non_CM	1.00011	0.000518858	202	-	-	-	8345	NCBI	HIST1H2BH	Orthology	-	ENSP00000348706	yeast:HTB1;yeast:HTB2	fly:His2B:CG33868-PA;worm:his-4;worm:his-41;worm:his-44;worm:his-48;worm:his-54;worm:his-8	-	-	-	-	-	-
ENSG00000180596	P62807	Histone H2B type 1-C/E/F/G/I (H2B.a/g/h/k/l)(H2B.1 A)(H2B/a)(H2B/g)(H2B/h)(H2B/k)(H2B/l) [Source:UniProtKB/Swiss-Prot;Acc:P62807]	HIST1H2BC	Histone	non_CM	1.00011	0.000492161	217	-	GO:0006334|nucleosome assembly|PMID:9119399|NAS;GO:0006334|nucleosome assembly|PMID:422550|NAS;GO:0042742|defense response to bacterium|GOA:spkw|GO_REF:0000004|IEA	-	8347	NCBI	HIST1H2BC	Orthology	-	ENSP00000321744;ENSP00000380180	yeast:HTB1;yeast:HTB2	fly:His2B:CG33868-PA;worm:his-4;worm:his-41;worm:his-44;worm:his-48;worm:his-54;worm:his-8	-	-	-	-	-	-
ENSG00000197903	O60814	Histone H2B type 1-K (H2B K)(HIRA-interacting protein 1) [Source:UniProtKB/Swiss-Prot;Acc:O60814]	HIST1H2BK	Histone	non_CM	1.00008	0.000495092	219	-	GO:0006334|nucleosome assembly|GOA:interpro|GO_REF:0000002|IEA;GO:0042742|defense response to bacterium|GOA:spkw|GO_REF:0000004|IEA	-	85236	NCBI	HIST1H2BK	Orthology	-	ENSP00000349430;ENSP00000380100	yeast:HTB1;yeast:HTB2	fly:His2B:CG33868-PA;worm:his-4;worm:his-41;worm:his-44;worm:his-48;worm:his-54;worm:his-8	-	-	-	-	-	-
ENSG00000070061	O95163	Elongator complex protein 1 (ELP1)(IkappaB kinase complex-associated protein)(IKK complex-associated protein)(p150) [Source:UniProtKB/Swiss-Prot;Acc:O95163]	IKBKAP	IKI3	non_CM	1.00036	0.000598416	202	-	GO:0006350|transcription|GOA:spkw|GO_REF:0000004|IEA;GO:0006357|regulation of transcription from RNA polymerase II promoter|PMID:11818576|IDA;GO:0006461|protein complex assembly|PMID:9751059|TAS;GO:0006468|protein amino acid phosphorylation|PMID:9751059|TAS;GO:0006955|immune response|PMID:9751059|TAS	-	8518	NCBI	IKBKAP	Orthology	-	ENSP00000363779	yeast:IKI3	fly:CG10535-PA;worm:elpc-1	Dysautonomia, familial, 223900 (3)	-	Bronchial asthma (childhood & adult); asthma; familial dysautonomia; Bronchial asthma (childhood only); blood pressure, arterial hypertension	Dysautonomia, familial	-	-
ENSG00000166477	Q8WVC0	RNA polymerase-associated protein LEO1 (Replicative senescence down-regulated leo1-like protein) [Source:UniProtKB/Swiss-Prot;Acc:Q8WVC0]	LEO1	Leo1	non_CM	1.0004	0.000637566	215	-	GO:0006350|transcription|GOA:spkw|GO_REF:0000004|IEA;GO:0006355|regulation of transcription, DNA-dependent|GOA:spkw|GO_REF:0000004|IEA	-	123169	NCBI	LEO1	Orthology	-	ENSP00000299601;ENSP00000314610	yeast:LEO1	fly:Atu-PA;worm:WBGene00007110	-	-	-	-	-	-
ENSG00000065328	Q7L590	Protein MCM10 homolog (HsMCM10) [Source:UniProtKB/Swiss-Prot;Acc:Q7L590]	MCM10	zf-primase Mcm10	non_CM	0.87868	0.00625085	194	-	GO:0006260|DNA replication|PMID:12791985|EXP;GO:0006260|DNA replication|GOA:spkw|GO_REF:0000004|IEA	-	55388	NCBI	MCM10	Orthology	-	ENSP00000354945;ENSP00000367966;ENSP00000367986	yeast:MCM10	-	-	-	-	-	-	-
ENSG00000073111	P49736	DNA replication licensing factor MCM2 (Minichromosome maintenance protein 2 homolog)(Nuclear protein BM28) [Source:UniProtKB/Swiss-Prot;Acc:P49736]	MCM2	MCM Mg_chelatase	non_CM	0.999996	0.000538664	224	-	GO:0006260|DNA replication|PMID:8175912|TAS;GO:0006260|DNA replication|PMID:12791985|EXP;GO:0006268|DNA unwinding during replication|GOA:compara|GO_REF:0000019|IEA;GO:0006270|DNA replication initiation|GOA:interpro|GO_REF:0000002|IEA;GO:0006334|nucleosome assembly|GOA:compara|GO_REF:0000019|IEA;GO:0006350|transcription|GOA:spkw|GO_REF:0000004|IEA;GO:0006355|regulation of transcription, DNA-depend…	-	4171	NCBI	MCM2	Orthology	-	ENSP00000265056	yeast:MCM2	fly:Mcm2-PA;worm:mcm-2	-	-	-	-	-	-
ENSG00000112118	P25205	DNA replication licensing factor MCM3 (DNA polymerase alpha holoenzyme-associated protein P1)(RLF subunit beta)(P102 protein)(P1-MCM3) [Source:UniProtKB/Swiss-Prot;Acc:P25205]	MCM3	MCM Mg_chelatase	non_CM	0.99994	0.000544426	200	-	GO:0006260|DNA replication|PMID:12791985|EXP;GO:0006260|DNA replication|GOA:interpro|GO_REF:0000002|IEA;GO:0006270|DNA replication initiation|PMID:1549468|TAS;GO:0006350|transcription|GOA:spkw|GO_REF:0000004|IEA;GO:0006355|regulation of transcription, DNA-dependent|GOA:spkw|GO_REF:0000004|IEA;GO:0007049|cell cycle|GOA:spkw|GO_REF:0000004|IEA	-	4172	NCBI	MCM3	Orthology	-	ENSP00000229854;ENSP00000340566	yeast:MCM3	fly:Mcm3-PA;worm:mcm-3	-	-	-	-	-	-
ENSG00000104738	P33991	DNA replication licensing factor MCM4 (CDC21 homolog)(P1-CDC21) [Source:UniProtKB/Swiss-Prot;Acc:P33991]	MCM4	MCM Mg_chelatase	non_CM	1.00002	0.000528163	197	-	GO:0006260|DNA replication|PMID:12791985|EXP;GO:0006260|DNA replication|PMID:9465298|NAS;GO:0006268|DNA unwinding during replication|GOA:compara|GO_REF:0000019|IEA;GO:0006270|DNA replication initiation|GOA:interpro|GO_REF:0000002|IEA;GO:0006350|transcription|GOA:spkw|GO_REF:0000004|IEA;GO:0006355|regulation of transcription, DNA-dependent|GOA:spkw|GO_REF:0000004|IEA	-	4173	NCBI	MCM4	Orthology	-	ENSP00000262105;ENSP00000380038	yeast:MCM4	fly:dpa-PA;worm:mcm-4	-	-	-	-	-	-
ENSG00000100297	P33992	DNA replication licensing factor MCM5 (CDC46 homolog)(P1-CDC46) [Source:UniProtKB/Swiss-Prot;Acc:P33992]	MCM5	MCM	non_CM	0.999986	0.000521247	217	-	GO:0006260|DNA replication|PMID:8751386|TAS;GO:0006260|DNA replication|PMID:12791985|EXP;GO:0006270|DNA replication initiation|GOA:interpro|GO_REF:0000002|IEA;GO:0006350|transcription|GOA:spkw|GO_REF:0000004|IEA;GO:0006355|regulation of transcription, DNA-dependent|GOA:spkw|GO_REF:0000004|IEA	-	4174	NCBI	MCM5	Orthology	-	ENSP00000216122;ENSP00000371441;ENSP00000384337	yeast:MCM5	fly:Mcm5-PA;worm:mcm-5	-	-	-	-	-	-
ENSG00000076003	Q14566	DNA replication licensing factor MCM6 (p105MCM) [Source:UniProtKB/Swiss-Prot;Acc:Q14566]	MCM6	MCM	non_CM	1.00002	0.000500623	211	-	GO:0006260|DNA replication|PMID:12791985|EXP;GO:0006260|DNA replication|PMID:9286856|NAS;GO:0006268|DNA unwinding during replication|GOA:compara|GO_REF:0000019|IEA;GO:0006270|DNA replication initiation|GOA:interpro|GO_REF:0000002|IEA;GO:0006350|transcription|GOA:spkw|GO_REF:0000004|IEA;GO:0006355|regulation of transcription, DNA-dependent|GOA:spkw|GO_REF:0000004|IEA;GO:0007049|cell cycle|GOA:spkw…	-	4175	NCBI	MCM6	Orthology	-	ENSP00000264156	yeast:MCM6	fly:Mcm6-PA;worm:mcm-6	Lactase persistance/nonpersistance, 223100 (3) ; [Tall stature, susceptibility to], 606255 (3)	-	-	-	-	-
ENSG00000166508	P33993	DNA replication licensing factor MCM7 (CDC47 homolog)(P1.1-MCM3) [Source:UniProtKB/Swiss-Prot;Acc:P33993]	MCM7	MCM Mg_chelatase AAA_5	non_CM	0.999943	0.000490178	193	-	GO:0006260|DNA replication|PMID:12791985|EXP;GO:0006260|DNA replication|PMID:8798650|TAS;GO:0006268|DNA unwinding during replication|GOA:compara|GO_REF:0000019|IEA;GO:0006270|DNA replication initiation|GOA:interpro|GO_REF:0000002|IEA;GO:0006350|transcription|GOA:spkw|GO_REF:0000004|IEA;GO:0006355|regulation of transcription, DNA-dependent|GOA:spkw|GO_REF:0000004|IEA;GO:0006974|response to DNA dam…	-	4176	NCBI	MCM7	Orthology	-	ENSP00000307288;ENSP00000344006;ENSP00000346171;ENSP00000354752;ENSP00000377628	yeast:MCM7	fly:Mcm7-PA;worm:mcm-7	-	-	-	-	-	-
ENSG00000095564	O14981	TATA-binding protein-associated factor 172 (EC 3.6.1.-)(ATP-dependent helicase BTAF1)(TBP-associated factor 172)(TAF-172)(TAF(II)170)(B-TFIID transcription factor-associated 170 kDa subunit) [Source:UniProtKB/Swiss-Prot;Acc:O14981]	BTAF1	Helicase_C HEAT SNF2_N	non_CM	0.999963	0.000377135	188	-	-	-	9044	NCBI	BTAF1	Orthology	-	ENSP00000265990	yeast:MOT1	fly:Hel89B-PA;worm:btf-1	-	-	-	-	Precursor Cell Lymphoblastic Leukemia-Lymphoma	-
ENSG00000113318	P20585	DNA mismatch repair protein Msh3 (Divergent upstream protein)(DUP)(Mismatch repair protein 1)(MRP1) [Source:UniProtKB/Swiss-Prot;Acc:P20585]	MSH3	MutS_II MutS_V MutS_I MutS_III	non_CM	0.507	0.293753	212	0.0421793	GO:0006298|mismatch repair|PMID:11005803|IDA;GO:0006298|mismatch repair|PMID:8782829|IMP;GO:0006974|response to DNA damage stimulus|GOA:spkw|GO_REF:0000004|IEA;GO:0016447|somatic recombination of immunoglobulin gene segments|GOA:compara|GO_REF:0000019|IEA;GO:0043570|maintenance of DNA repeat elements|PMID:16388310|IMP;GO:0045910|negative regulation of DNA recombination|PMID:17715146|IDA;GO:005109…	-	4437	NCBI	MSH3	Orthology	-	ENSP00000265081	yeast:MSH3	-	Endometrial carcinoma (3)	-	leukemia; bladder cancer; radiotherapy; leukemia, childhood acute lymphoblastic; microsatellite instability; ovarian cancer; colorectal cancer; head and neck cancer lung cancer	Colon cancer ?; Colon cancer, association with; Colorectal cancer, increased risk, association with; Proximal colon cancer, increased risk, association with	Precursor Cell Lymphoblastic Leukemia-Lymphoma	-
ENSG00000006712	Q8N7H5	RNA polymerase II-associated factor 1 homolog (hPAF1)(Pancreatic differentiation protein 2) [Source:UniProtKB/Swiss-Prot;Acc:Q8N7H5]	PAF1	Paf1	non_CM	1.00036	0.00062848	219	-	GO:0006350|transcription|GOA:spkw|GO_REF:0000004|IEA;GO:0006355|regulation of transcription, DNA-dependent|GOA:spkw|GO_REF:0000004|IEA	-	54623	NCBI	PAF1	Orthology	-	ENSP00000221265;ENSP00000221266	yeast:PAF1	fly:atms-PA;worm:WBGene00008338	-	-	-	-	-	-
ENSG00000101868	P09884	DNA polymerase alpha catalytic subunit (EC 2.7.7.7) [Source:UniProtKB/Swiss-Prot;Acc:P09884]	POLA1	DNA_pol_B zf-DNA_Pol DNA_pol_B_exo	non_CM	1.00006	0.000507323	180	-	GO:0000084|S phase of mitotic cell cycle|PMID:16762037|IDA;GO:0000731|DNA synthesis during DNA repair|PMID:1730053|IMP;GO:0000731|DNA synthesis during DNA repair|PMID:3335506|IDA;GO:0000731|DNA synthesis during DNA repair|PMID:1508673|IMP;GO:0006139|nucleobase, nucleoside, nucleotide and nucleic acid metabolic process|GOA:interpro|GO_REF:0000002|IEA;GO:0006270|DNA replication initiation|PMID:2175…	-	5422	NCBI	POLA1	Orthology	-	ENSP00000368349;ENSP00000368358	yeast:POL1	fly:DNApol-alpha180-PA;worm:WBGene00012936	N syndrome, 310465 (1) (?)	-	-	-	Precursor Cell Lymphoblastic Leukemia-Lymphoma	-
ENSG00000014138	Q14181	DNA polymerase subunit alpha B (DNA polymerase alpha 70 kDa subunit) [Source:UniProtKB/Swiss-Prot;Acc:Q14181]	POLA2	DNA_pol_E_B Pol_alpha_B_N	non_CM	1	0.000615609	219	-	GO:0000060|protein import into nucleus, translocation|GOA:compara|GO_REF:0000019|IEA;GO:0006260|DNA replication|PMID:8223465|NAS	-	23649	NCBI	POLA2	Orthology	-	ENSP00000265465	yeast:POL12	worm:div-1	-	-	-	-	-	-
ENSG00000177084	Q07864	DNA polymerase epsilon catalytic subunit A (DNA polymerase II subunit A)(EC 2.7.7.7) [Source:UniProtKB/Swiss-Prot;Acc:Q07864]	POLE	DNA_pol_B DNA_pol_B_exo DUF1744	non_CM	1.00007	0.000502621	217	-	GO:0000082|G1/S transition of mitotic cell cycle|PMID:16762037|IMP;GO:0000731|DNA synthesis during DNA repair|PMID:1730053|IMP;GO:0006139|nucleobase, nucleoside, nucleotide and nucleic acid metabolic process|GOA:interpro|GO_REF:0000002|IEA;GO:0006297|nucleotide-excision repair, DNA gap filling|PMID:9111189|EXP;GO:0006974|response to DNA damage stimulus|GOA:spkw|GO_REF:0000004|IEA	-	5426	NCBI	POLE	Orthology	-	ENSP00000322473;ENSP00000322570;ENSP00000365761	yeast:POL2	fly:DNApol-epsilon-PA;worm:WBGene00009368	-	-	-	-	Precursor Cell Lymphoblastic Leukemia-Lymphoma; Precursor Cell Lymphoblastic Leukemia-Lymphoma; Precursor Cell Lymphoblastic Leukemia-Lymphoma	-
ENSG00000198056	P49642	DNA primase small subunit (EC 2.7.7.-)(DNA primase 49 kDa subunit)(p49) [Source:UniProtKB/Swiss-Prot;Acc:P49642]	PRIM1	DNA_primase_S	non_CM	0.797364	0.245958	195	0.000593808	GO:0006260|DNA replication|GOA:spkw|GO_REF:0000004|IEA;GO:0006269|DNA replication, synthesis of RNA primer|PMID:8026492|TAS;GO:0006350|transcription|GOA:spkw|GO_REF:0000004|IEA	-	5557	BioMart	PRIM1	Orthology	-	ENSP00000350491	yeast:PRI1	fly:DNApol-alpha50-PA;worm:WBGene00020761;worm:pri-1	-	-	-	-	-	-
ENSG00000146143	P49643	DNA primase large subunit (EC 2.7.7.-)(DNA primase 58 kDa subunit)(p58) [Source:UniProtKB/Swiss-Prot;Acc:P49643]	PRIM2A	DNA_primase_lrg	non_CM	1.00034	0.000618918	201	-	GO:0006260|DNA replication|GOA:spkw|GO_REF:0000004|IEA;GO:0006269|DNA replication, synthesis of RNA primer|PMID:8026492|TAS;GO:0006350|transcription|GOA:spkw|GO_REF:0000004|IEA	-	5558	NCBI	PRIM2	Orthology	-	ENSP00000274891;ENSP00000359721;ENSP00000374139	yeast:PRI2	fly:DNAprim-PA;worm:pri-2	-	-	-	-	Precursor Cell Lymphoblastic Leukemia-Lymphoma	-
ENSG00000085999	Q92698	DNA repair and recombination protein RAD54-like (EC 3.6.1.-)(RAD54 homolog)(hRAD54)(hHR54) [Source:UniProtKB/Swiss-Prot;Acc:Q92698]	RAD54L	Helicase_C SNF2_N	non_CM	1.00016	0.000483359	204	-	GO:0000724|double-strand break repair via homologous recombination|GOA:compara|GO_REF:0000019|IEA;GO:0006310|DNA recombination|PMID:8805304|TAS;GO:0006974|response to DNA damage stimulus|GOA:spkw|GO_REF:0000004|IEA;GO:0007126|meiosis|PMID:8805304|TAS;GO:0010212|response to ionizing radiation|GOA:compara|GO_REF:0000019|IEA;GO:0042493|response to drug|GOA:compara|GO_REF:0000019|IEA;GO:0051276|chrom…	-	8438	NCBI	RAD54L	Orthology	-	ENSP00000361043	yeast:RAD54	fly:okr-PA;worm:rad-54	Breast cancer, invasive intraductal (3) ; Colon adenocarcinoma (3) ; Lymphoma, non-Hodgkin (3)	-	brain cancer; pancreatic cancer	Breast cancer	-	-
ENSG00000092377	Q9BQ87	F-box-like/WD repeat-containing protein TBL1Y (Transducin beta-like 1Y protein)(Transducin-beta-like 1, Y-linked) [Source:UniProtKB/Swiss-Prot;Acc:Q9BQ87]	TBL1Y	LisH WD40	non_CM	0.992796	0.0571537	206	-	GO:0006350|transcription|GOA:spkw|GO_REF:0000004|IEA;GO:0006355|regulation of transcription, DNA-dependent|GOA:spkw|GO_REF:0000004|IEA;GO:0019941|modification-dependent protein catabolic process|GOA:spkw|GO_REF:0000004|IEA	-	90665	NCBI	TBL1Y	Orthology	-	ENSP00000328879;ENSP00000347289;ENSP00000372499	yeast:SIF2	fly:ebi-PA	-	-	-	-	-	-
ENSG00000172943	Q9UPP1	PHD finger protein 8 [Source:UniProtKB/Swiss-Prot;Acc:Q9UPP1]	PHF8	PHD JmjC	non_CM	2.19938	0.322765	217	4.77e-12	-	-	23133	NCBI	PHF8	Orthology	-	ENSP00000319473;ENSP00000338868;ENSP00000340051;ENSP00000346795;ENSP00000350676;ENSP00000364335;ENSP00000364339;ENSP00000379573;ENSP00000379578	yeast:SPP1	-	Mental retardation syndrome, X-linked, Siderius type, 300263 (3)	-	-	X-linked mental retardation & cleft lip/palate	-	-
ENSG00000197724	O75151	PHD finger protein 2 (GRC5) [Source:UniProtKB/Swiss-Prot;Acc:O75151]	PHF2	PHD JmjC	non_CM	2.19061	0.349976	194	1.94e-10	-	-	5253	NCBI	PHF2	Orthology	-	ENSP00000352185;ENSP00000364525	yeast:SPP1	-	-	-	-	-	-	-
ENSG00000006459	Q6ZMT4	JmjC domain-containing histone demethylation protein 1D [Source:UniProtKB/Swiss-Prot;Acc:Q6ZMT4]	JHDM1D	PHD JmjC	non_CM	2.19805	0.362435	189	6.64e-10	-	-	80853	NCBI	JHDM1D	Orthology	-	ENSP00000006967;ENSP00000380692	yeast:SPP1	-	-	-	-	-	-	-
ENSG00000182521	Q6SJ96	TATA box-binding protein-like protein 2 (TBP-like protein 2)(TATA box-binding protein-related factor 3)(TBP-related factor 3) [Source:UniProtKB/Swiss-Prot;Acc:Q6SJ96]	TBPL2	TBP	non_CM	1.00033	0.000600874	212	-	GO:0006350|transcription|GOA:spkw|GO_REF:0000004|IEA;GO:0006367|transcription initiation from RNA polymerase II promoter|GOA:interpro|GO_REF:0000002|IEA;GO:0045892|negative regulation of transcription, DNA-dependent|GOA:compara|GO_REF:0000019|IEA	-	387332	NCBI	TBPL2	Orthology	-	ENSP00000247219	yeast:SPT15	worm:tbp-1	-	-	-	-	-	-
ENSG00000153774	Q9UEE9	Craniofacial development protein 1 (Bucentaur) [Source:UniProtKB/Swiss-Prot;Acc:Q9UEE9]	CFDP1	BCNT	non_CM	1.00041	0.000594828	195	-	GO:0006916|anti-apoptosis|GOA:compara|GO_REF:0000019|IEA;GO:0007155|cell adhesion|GOA:compara|GO_REF:0000019|IEA;GO:0007275|multicellular organismal development|GOA:spkw|GO_REF:0000004|IEA;GO:0008150|biological_process|GO_REF:0000015|ND;GO:0008360|regulation of cell shape|GOA:compara|GO_REF:0000019|IEA;GO:0042127|regulation of cell proliferation|GOA:compara|GO_REF:0000019|IEA	-	10428	NCBI	CFDP1	Orthology	-	ENSP00000283882	yeast:SWC5	-	-	-	-	-	FTLD	-
ENSG00000215719	-	-	AC011645.3	TFIID-18kDa	non_CM	1.00026	0.000604322	218	-	-	-	-	-	-	-	-	ENSP00000358974	yeast:TAF13	fly:Taf13-PA;worm:taf-13	-	-	-	-	-	-
ENSG00000102387	Q5H9L4	Transcription initiation factor TFIID subunit 7-like (Transcription initiation factor TFIID 50 kDa subunit)(TATA box-binding protein-associated factor 50 kDa)(RNA polymerase II TBP-associated factor subunit Q)(Cancer/testis antigen 40)(CT40) [Source:UniProtKB/Swiss-Prot;Acc:Q5H9L4]	TAF7L	TAFII55_N	non_CM	1.00026	0.000647704	203	-	GO:0006350|transcription|GOA:spkw|GO_REF:0000004|IEA;GO:0006355|regulation of transcription, DNA-dependent|GOA:spkw|GO_REF:0000004|IEA;GO:0006367|transcription initiation from RNA polymerase II promoter|GOA:interpro|GO_REF:0000002|IEA;GO:0007275|multicellular organismal development|GOA:spkw|GO_REF:0000004|IEA;GO:0007283|spermatogenesis|GOA:spkw|GO_REF:0000004|IEA;GO:0030154|cell differentiation|G…	-	54457	NCBI	TAF7L	Orthology	-	ENSP00000320283;ENSP00000349235;ENSP00000361996;ENSP00000361998	yeast:TAF7	fly:Taf7;worm:taf-7.1;worm:taf-7.2	-	-	-	-	-	-
ENSG00000215760	Q9HBM6	Transcription initiation factor TFIID subunit 9B (Transcription initiation factor TFIID subunit 9-like)(Transcription-associated factor TAFII31L)(Neuronal cell death-related protein 7)(DN-7) [Source:UniProtKB/Swiss-Prot;Acc:Q9HBM6]	BX276116.7	TFIID-31kDa	non_CM	1.00032	0.000648758	186	-	GO:0006350|transcription|GOA:spkw|GO_REF:0000004|IEA;GO:0006352|transcription initiation|GOA:interpro|GO_REF:0000002|IEA;GO:0006355|regulation of transcription, DNA-dependent|GOA:spkw|GO_REF:0000004|IEA	-	51616;728198	BioMart	TAF9B;LOC728198	-	-	ENSP00000383653	yeast:TAF9	fly:e(y)1-PA	-	-	-	-	Precursor Cell Lymphoblastic Leukemia-Lymphoma-	-
ENSG00000188342	P13984	General transcription factor IIF subunit 2 (EC 3.6.1.-)(Transcription initiation factor IIF subunit beta)(TFIIF-beta)(ATP-dependent helicase GTF2F2)(Transcription initiation factor RAP30) [Source:UniProtKB/Swiss-Prot;Acc:P13984]	GTF2F2	TFIIF_beta	non_CM	1.00034	0.000578699	201	-	GO:0000398|nuclear mRNA splicing, via spliceosome|PMID:12226669|EXP;GO:0006350|transcription|GOA:spkw|GO_REF:0000004|IEA;GO:0006355|regulation of transcription, DNA-dependent|GOA:spkw|GO_REF:0000004|IEA;GO:0006367|transcription initiation from RNA polymerase II promoter|PMID:7929273|TAS;GO:0006367|transcription initiation from RNA polymerase II promoter|PMID:8946909|EXP;GO:0006368|RNA elongation …	-	2963	NCBI	GTF2F2	Orthology	-	ENSP00000340823;ENSP00000351886	yeast:TFG2	fly:TfIIFbeta-PA	-	-	-	-	-	-
ENSG00000198900	P11387	DNA topoisomerase 1 (EC 5.99.1.2)(DNA topoisomerase I) [Source:UniProtKB/Swiss-Prot;Acc:P11387]	TOP1	Topoisom_I Topoisom_I_N	non_CM	0.999995	0.000621309	215	-	GO:0006260|DNA replication|GOA:compara|GO_REF:0000019|IEA;GO:0006265|DNA topological change|GOA:interpro|GO_REF:0000002|IEA;GO:0006268|DNA unwinding during replication|GOA:interpro|GO_REF:0000002|IEA;GO:0012501|programmed cell death|PMID:17172417|NAS;GO:0016310|phosphorylation|PMID:17481653|NAS;GO:0040016|embryonic cleavage|GOA:compara|GO_REF:0000019|IEA;GO:0042493|response to drug|PMID:16127745|…	-	7150	NCBI	TOP1	Orthology	-	ENSP00000354522;ENSP00000384201	yeast:TOP1	fly:Top1;worm:top-1	DNA topoisomerase I, camptothecin-resistant (3)	AML*,	-	-	Adenocarcinoma; Brain Neoplasms; Breast Neoplasms; Colonic Neoplasms; Lung Neoplasms; Lymphoma; Melanoma; Neoplasms; Ovarian Neoplasms; Prostatic Neoplasms	-
ENSG00000184428	Q969P6	DNA topoisomerase I, mitochondrial Precursor (EC 5.99.1.2)(TOP1mt) [Source:UniProtKB/Swiss-Prot;Acc:Q969P6]	TOP1MT	Topoisom_I Topoisom_I_N	non_CM	0.999995	0.000625689	212	-	GO:0006265|DNA topological change|GOA:interpro|GO_REF:0000002|IEA;GO:0006268|DNA unwinding during replication|GOA:interpro|GO_REF:0000002|IEA	-	116447	NCBI	TOP1MT	Orthology	-	ENSP00000328835	yeast:TOP1	worm:top-1	-	-	-	Leukemia, risk, assoc. with	-	-
ENSG00000111653	Q9UNL4	Inhibitor of growth protein 4 (p29ING4) [Source:UniProtKB/Swiss-Prot;Acc:Q9UNL4]	ING4	PHD	non_CM	1.00012	0.000485386	200	-	GO:0006473|protein amino acid acetylation|PMID:12750254|IDA;GO:0006915|apoptosis|PMID:15251430|IDA;GO:0007050|cell cycle arrest|PMID:15251430|IDA;GO:0008285|negative regulation of cell proliferation|PMID:12750254|IDA;GO:0008285|negative regulation of cell proliferation|PMID:15251430|IDA;GO:0045786|negative regulation of cell cycle|GOA:spkw|GO_REF:0000004|IEA;GO:0045892|negative regulation of tran…	-	51147	NCBI	ING4	Orthology	-	ENSP00000343396;ENSP00000380024	yeast:YNG2	fly:CG9293	-	-	-	-	-	-
ENSG00000215693	Q8WYH8	Inhibitor of growth protein 5 (p28ING5) [Source:UniProtKB/Swiss-Prot;Acc:Q8WYH8]	AC133781.4	PHD	non_CM	1.00011	0.000512613	193	-	GO:0006473|protein amino acid acetylation|PMID:12750254|IDA;GO:0008285|negative regulation of cell proliferation|PMID:12750254|IDA;GO:0045926|negative regulation of growth|PMID:12750254|IDA	-	727773;84289	BioMart	LOC727773;ING5	-	-	ENSP00000340807	yeast:YNG2	fly:CG9293	-	-	-	-	-	-
ENSG00000031823	Q9H6Z4	Ran-binding protein 3 (RanBP3) [Source:UniProtKB/Swiss-Prot;Acc:Q9H6Z4]	RANBP3	Ran_BP1	non_CM	0.801961	0.279726	205	0.0020723	GO:0015031|protein transport|GOA:spkw|GO_REF:0000004|IEA;GO:0046907|intracellular transport|GOA:interpro|GO_REF:0000002|IEA	-	8498	NCBI	RANBP3	Orthology	-	ENSP00000034275;ENSP00000315894;ENSP00000341483	yeast:YRB2	fly:CG10225-PA	-	-	-	-	-	-
ENSG00000164188	Q86VV4	Ran-binding protein 3-like [Source:UniProtKB/Swiss-Prot;Acc:Q86VV4]	RANBP3L	Ran_BP1	non_CM	0.810881	0.287589	194	0.00240436	-	-	202151	NCBI	RANBP3L	Orthology	-	ENSP00000296604	yeast:YRB2	fly:CG10225-PA	-	-	-	-	-	-

## Sheet: ORTH-prediction
Ensembl	Uniprot	Description	Name	Pfam	CM	Corum/SVM_score	GO/SVM_std	Num_predictor	Pvalue	GOA	EBI_CM	Entrez	EntrezSource	EntrezName	Dec2008_List	Publication	ENSP	Orthologs_CM	Orthologs_NonCM	OMIM	CGP	GAD	HGMD	PharmGKB	GWAS
ENSG00000031823	Q9H6Z4	Ran-binding protein 3 (RanBP3) [Source:UniProtKB/Swiss-Prot;Acc:Q9H6Z4]	RANBP3	Ran_BP1	non_CM	0.801961	0.279726	205	0.0020723	GO:0015031|protein transport|GOA:spkw|GO_REF:0000004|IEA;GO:0046907|intracellular transport|GOA:interpro|GO_REF:0000002|IEA	-	8498	NCBI	RANBP3	Orthology	-	ENSP00000034275;ENSP00000315894;ENSP00000341483	yeast:YRB2	fly:CG10225-PA	-	-	-	-	-	-
ENSG00000164188	Q86VV4	Ran-binding protein 3-like [Source:UniProtKB/Swiss-Prot;Acc:Q86VV4]	RANBP3L	Ran_BP1	non_CM	0.810881	0.287589	194	0.00240436	-	-	202151	NCBI	RANBP3L	Orthology	-	ENSP00000296604	yeast:YRB2	fly:CG10225-PA	-	-	-	-	-	-
ENSG00000111653	Q9UNL4	Inhibitor of growth protein 4 (p29ING4) [Source:UniProtKB/Swiss-Prot;Acc:Q9UNL4]	ING4	PHD	non_CM	1.00012	0.000485386	200	-	GO:0006473|protein amino acid acetylation|PMID:12750254|IDA;GO:0006915|apoptosis|PMID:15251430|IDA;GO:0007050|cell cycle arrest|PMID:15251430|IDA;GO:0008285|negative regulation of cell proliferation|PMID:12750254|IDA;GO:0008285|negative regulation of cell proliferation|PMID:15251430|IDA;GO:0045786|negative regulation of cell cycle|GOA:spkw|GO_REF:0000004|IEA;GO:0045892|negative regulation of tran…	-	51147	NCBI	ING4	Orthology	-	ENSP00000343396;ENSP00000380024	yeast:YNG2	fly:CG9293	-	-	-	-	-	-
ENSG00000215693	Q8WYH8	Inhibitor of growth protein 5 (p28ING5) [Source:UniProtKB/Swiss-Prot;Acc:Q8WYH8]	AC133781.4	PHD	non_CM	1.00011	0.000512613	193	-	GO:0006473|protein amino acid acetylation|PMID:12750254|IDA;GO:0008285|negative regulation of cell proliferation|PMID:12750254|IDA;GO:0045926|negative regulation of growth|PMID:12750254|IDA	-	727773;84289	BioMart	LOC727773;ING5	-	-	ENSP00000340807	yeast:YNG2	fly:CG9293	-	-	-	-	-	-
ENSG00000010292	Q15021	Condensin complex subunit 1 (Non-SMC condensin I complex subunit D2)(Chromosome condensation-related SMC-associated protein 1)(Chromosome-associated protein D2)(hCAP-D2)(XCAP-D2 homolog) [Source:UniProtKB/Swiss-Prot;Acc:Q15021]	NCAPD2	-	non_CM	-	-	-	-	-	-	9918	NCBI	NCAPD2	Orthology	-	ENSP00000325017;ENSP00000371895	yeast:YCS4	fly:CAP-D2-PA;worm:dpy-28	-	-	-	-	-	-
ENSG00000109805	Q9BPX3	Condensin complex subunit 3 (Non-SMC condensin I complex subunit G)(Chromosome-associated protein G)(Condensin subunit CAP-G)(hCAP-G)(XCAP-G homolog)(Antigen NY-MEL-3) [Source:UniProtKB/Swiss-Prot;Acc:Q9BPX3]	HCAP-G	-	non_CM	-	-	-	-	-	-	64151	NCBI	NCAPG	Orthology	-	ENSP00000251496	yeast:YCG1	-	-	-	-	-	-	Height
ENSG00000198900	P11387	DNA topoisomerase 1 (EC 5.99.1.2)(DNA topoisomerase I) [Source:UniProtKB/Swiss-Prot;Acc:P11387]	TOP1	Topoisom_I Topoisom_I_N	non_CM	0.999995	0.000621309	215	-	GO:0006260|DNA replication|GOA:compara|GO_REF:0000019|IEA;GO:0006265|DNA topological change|GOA:interpro|GO_REF:0000002|IEA;GO:0006268|DNA unwinding during replication|GOA:interpro|GO_REF:0000002|IEA;GO:0012501|programmed cell death|PMID:17172417|NAS;GO:0016310|phosphorylation|PMID:17481653|NAS;GO:0040016|embryonic cleavage|GOA:compara|GO_REF:0000019|IEA;GO:0042493|response to drug|PMID:16127745|…	-	7150	NCBI	TOP1	Orthology	-	ENSP00000354522;ENSP00000384201	yeast:TOP1	fly:Top1;worm:top-1	DNA topoisomerase I, camptothecin-resistant (3)	AML*,	-	-	Adenocarcinoma; Brain Neoplasms; Breast Neoplasms; Colonic Neoplasms; Lung Neoplasms; Lymphoma; Melanoma; Neoplasms; Ovarian Neoplasms; Prostatic Neoplasms	-
ENSG00000184428	Q969P6	DNA topoisomerase I, mitochondrial Precursor (EC 5.99.1.2)(TOP1mt) [Source:UniProtKB/Swiss-Prot;Acc:Q969P6]	TOP1MT	Topoisom_I Topoisom_I_N	non_CM	0.999995	0.000625689	212	-	GO:0006265|DNA topological change|GOA:interpro|GO_REF:0000002|IEA;GO:0006268|DNA unwinding during replication|GOA:interpro|GO_REF:0000002|IEA	-	116447	NCBI	TOP1MT	Orthology	-	ENSP00000328835	yeast:TOP1	worm:top-1	-	-	-	Leukemia, risk, assoc. with	-	-
ENSG00000188342	P13984	General transcription factor IIF subunit 2 (EC 3.6.1.-)(Transcription initiation factor IIF subunit beta)(TFIIF-beta)(ATP-dependent helicase GTF2F2)(Transcription initiation factor RAP30) [Source:UniProtKB/Swiss-Prot;Acc:P13984]	GTF2F2	TFIIF_beta	non_CM	1.00034	0.000578699	201	-	GO:0000398|nuclear mRNA splicing, via spliceosome|PMID:12226669|EXP;GO:0006350|transcription|GOA:spkw|GO_REF:0000004|IEA;GO:0006355|regulation of transcription, DNA-dependent|GOA:spkw|GO_REF:0000004|IEA;GO:0006367|transcription initiation from RNA polymerase II promoter|PMID:7929273|TAS;GO:0006367|transcription initiation from RNA polymerase II promoter|PMID:8946909|EXP;GO:0006368|RNA elongation …	-	2963	NCBI	GTF2F2	Orthology	-	ENSP00000340823;ENSP00000351886	yeast:TFG2	fly:TfIIFbeta-PA	-	-	-	-	-	-
ENSG00000215760	Q9HBM6	Transcription initiation factor TFIID subunit 9B (Transcription initiation factor TFIID subunit 9-like)(Transcription-associated factor TAFII31L)(Neuronal cell death-related protein 7)(DN-7) [Source:UniProtKB/Swiss-Prot;Acc:Q9HBM6]	BX276116.7	TFIID-31kDa	non_CM	1.00032	0.000648758	186	-	GO:0006350|transcription|GOA:spkw|GO_REF:0000004|IEA;GO:0006352|transcription initiation|GOA:interpro|GO_REF:0000002|IEA;GO:0006355|regulation of transcription, DNA-dependent|GOA:spkw|GO_REF:0000004|IEA	-	51616;728198	BioMart	TAF9B;LOC728198	-	-	ENSP00000383653	yeast:TAF9	fly:e(y)1-PA	-	-	-	-	Precursor Cell Lymphoblastic Leukemia-Lymphoma-	-
ENSG00000102387	Q5H9L4	Transcription initiation factor TFIID subunit 7-like (Transcription initiation factor TFIID 50 kDa subunit)(TATA box-binding protein-associated factor 50 kDa)(RNA polymerase II TBP-associated factor subunit Q)(Cancer/testis antigen 40)(CT40) [Source:UniProtKB/Swiss-Prot;Acc:Q5H9L4]	TAF7L	TAFII55_N	non_CM	1.00026	0.000647704	203	-	GO:0006350|transcription|GOA:spkw|GO_REF:0000004|IEA;GO:0006355|regulation of transcription, DNA-dependent|GOA:spkw|GO_REF:0000004|IEA;GO:0006367|transcription initiation from RNA polymerase II promoter|GOA:interpro|GO_REF:0000002|IEA;GO:0007275|multicellular organismal development|GOA:spkw|GO_REF:0000004|IEA;GO:0007283|spermatogenesis|GOA:spkw|GO_REF:0000004|IEA;GO:0030154|cell differentiation|G…	-	54457	NCBI	TAF7L	Orthology	-	ENSP00000320283;ENSP00000349235;ENSP00000361996;ENSP00000361998	yeast:TAF7	fly:Taf7;worm:taf-7.1;worm:taf-7.2	-	-	-	-	-	-
ENSG00000215719	-	-	AC011645.3	TFIID-18kDa	non_CM	1.00026	0.000604322	218	-	-	-	-	-	-	-	-	ENSP00000358974	yeast:TAF13	fly:Taf13-PA;worm:taf-13	-	-	-	-	-	-
ENSG00000153774	Q9UEE9	Craniofacial development protein 1 (Bucentaur) [Source:UniProtKB/Swiss-Prot;Acc:Q9UEE9]	CFDP1	BCNT	non_CM	1.00041	0.000594828	195	-	GO:0006916|anti-apoptosis|GOA:compara|GO_REF:0000019|IEA;GO:0007155|cell adhesion|GOA:compara|GO_REF:0000019|IEA;GO:0007275|multicellular organismal development|GOA:spkw|GO_REF:0000004|IEA;GO:0008150|biological_process|GO_REF:0000015|ND;GO:0008360|regulation of cell shape|GOA:compara|GO_REF:0000019|IEA;GO:0042127|regulation of cell proliferation|GOA:compara|GO_REF:0000019|IEA	-	10428	NCBI	CFDP1	Orthology	-	ENSP00000283882	yeast:SWC5	-	-	-	-	-	FTLD	-
ENSG00000120533	Q9NPA8	Enhancer of yellow 2 transcription factor homolog [Source:UniProtKB/Swiss-Prot;Acc:Q9NPA8]	ENY2	-	non_CM	-	-	-	-	-	EBI_CM	56943	NCBI	ENY2	Orthology	-	ENSP00000339861	yeast:SUS1	-	-	-	-	-	-	-
ENSG00000123136	O00148	ATP-dependent RNA helicase DDX39 (EC 3.6.1.-)(DEAD box protein 39)(Nuclear RNA helicase URH49) [Source:UniProtKB/Swiss-Prot;Acc:O00148]	DDX39	DEAD;Helicase_C	non_CM	-	-	-	-	-	-	10212	NCBI	DDX39	Orthology	-	ENSP00000242776;ENSP00000322749	yeast:SUB2	fly:Hel25E;worm:hel-1	-	-	-	-	-	-
ENSG00000182521	Q6SJ96	TATA box-binding protein-like protein 2 (TBP-like protein 2)(TATA box-binding protein-related factor 3)(TBP-related factor 3) [Source:UniProtKB/Swiss-Prot;Acc:Q6SJ96]	TBPL2	TBP	non_CM	1.00033	0.000600874	212	-	GO:0006350|transcription|GOA:spkw|GO_REF:0000004|IEA;GO:0006367|transcription initiation from RNA polymerase II promoter|GOA:interpro|GO_REF:0000002|IEA;GO:0045892|negative regulation of transcription, DNA-dependent|GOA:compara|GO_REF:0000019|IEA	-	387332	NCBI	TBPL2	Orthology	-	ENSP00000247219	yeast:SPT15	worm:tbp-1	-	-	-	-	-	-
ENSG00000172943	Q9UPP1	PHD finger protein 8 [Source:UniProtKB/Swiss-Prot;Acc:Q9UPP1]	PHF8	PHD JmjC	non_CM	2.19938	0.322765	217	4.77e-12	-	-	23133	NCBI	PHF8	Orthology	-	ENSP00000319473;ENSP00000338868;ENSP00000340051;ENSP00000346795;ENSP00000350676;ENSP00000364335;ENSP00000364339;ENSP00000379573;ENSP00000379578	yeast:SPP1	-	Mental retardation syndrome, X-linked, Siderius type, 300263 (3)	-	-	X-linked mental retardation & cleft lip/palate	-	-
ENSG00000197724	O75151	PHD finger protein 2 (GRC5) [Source:UniProtKB/Swiss-Prot;Acc:O75151]	PHF2	PHD JmjC	non_CM	2.19061	0.349976	194	1.94e-10	-	-	5253	NCBI	PHF2	Orthology	-	ENSP00000352185;ENSP00000364525	yeast:SPP1	-	-	-	-	-	-	-
ENSG00000006459	Q6ZMT4	JmjC domain-containing histone demethylation protein 1D [Source:UniProtKB/Swiss-Prot;Acc:Q6ZMT4]	JHDM1D	PHD JmjC	non_CM	2.19805	0.362435	189	6.64e-10	-	-	80853	NCBI	JHDM1D	Orthology	-	ENSP00000006967;ENSP00000380692	yeast:SPP1	-	-	-	-	-	-	-
ENSG00000092377	Q9BQ87	F-box-like/WD repeat-containing protein TBL1Y (Transducin beta-like 1Y protein)(Transducin-beta-like 1, Y-linked) [Source:UniProtKB/Swiss-Prot;Acc:Q9BQ87]	TBL1Y	LisH WD40	non_CM	0.992796	0.0571537	206	-	GO:0006350|transcription|GOA:spkw|GO_REF:0000004|IEA;GO:0006355|regulation of transcription, DNA-dependent|GOA:spkw|GO_REF:0000004|IEA;GO:0019941|modification-dependent protein catabolic process|GOA:spkw|GO_REF:0000004|IEA	-	90665	NCBI	TBL1Y	Orthology	-	ENSP00000328879;ENSP00000347289;ENSP00000372499	yeast:SIF2	fly:ebi-PA	-	-	-	-	-	-
ENSG00000101558	Q9P0L0	Vesicle-associated membrane protein-associated protein A (VAMP-associated protein A)(VAMP-A)(VAP-A)(33 kDa Vamp-associated protein)(VAP-33) [Source:UniProtKB/Swiss-Prot;Acc:Q9P0L0]	VAPA	Motile_Sperm	non_CM	-	-	-	-	-	-	9218	NCBI	VAPA	Orthology	-	ENSP00000217602;ENSP00000345656;ENSP00000382879;ENSP00000382880	yeast:SCS2;yeast:SCS22	fly:Vap-33-1;worm:WBGene00018354;worm:vpr-1	-	-	-	-	-	-
ENSG00000124164	O95292	Vesicle-associated membrane protein-associated protein B/C (VAMP-associated protein B/C)(VAMP-B/VAMP-C)(VAP-B/VAP-C) [Source:UniProtKB/Swiss-Prot;Acc:O95292]	VAPB	Motile_Sperm	non_CM	-	-	-	-	-	-	9217	NCBI	VAPB	Orthology	-	ENSP00000265619;ENSP00000342443;ENSP00000379147	yeast:SCS2;yeast:SCS22	fly:Vap-33-1;worm:WBGene00018354;worm:vpr-1	Amyotrophic lateral sclerosis 8, 608627 (3) ; Spinal muscular atrophy, late-onset, Finkel type, 182980 (3)	-	ALS/amyotrophic lateral sclerosis	Amyotrophic lateral sclerosis; VAPB variant	Amyotrophic Lateral Sclerosis	-
ENSG00000100401	P46060	Ran GTPase-activating protein 1 (RanGAP1) [Source:UniProtKB/Swiss-Prot;Acc:P46060]	RANGAP1	-	non_CM	-	-	-	-	-	-	5905	NCBI	RANGAP1	Orthology	-	ENSP00000348577;ENSP00000385086;ENSP00000385354;ENSP00000385866	yeast:RNA1	fly:RanGap-PA;worm:ran-2	-	-	-	-	-	-
ENSG00000125676	Q8NI27	THO complex subunit 2 (Tho2) [Source:UniProtKB/Swiss-Prot;Acc:Q8NI27]	THOC2	-	non_CM	-	-	-	-	-	-	57187	NCBI	THOC2	Orthology	-	ENSP00000245838;ENSP00000347959;ENSP00000386221	yeast:RLR1	worm:thoc-2	-	-	-	-	-	-
ENSG00000198862	O94822	Zinc finger protein 294 (RING finger protein 160) [Source:UniProtKB/Swiss-Prot;Acc:O94822]	ZNF294	zf-C3HC4	non_CM	-	-	-	-	-	-	26046	NCBI	RNF160	Orthology	-	ENSP00000354977;ENSP00000373846;ENSP00000373847	yeast:RKR1	-	-	-	-	-	-	-
ENSG00000077721	P49459	Ubiquitin-conjugating enzyme E2 A (EC 6.3.2.19)(Ubiquitin-protein ligase A)(Ubiquitin carrier protein A)(HR6A)(hHR6A) [Source:UniProtKB/Swiss-Prot;Acc:P49459]	UBE2A	UQ_con	non_CM	-	-	-	-	-	-	7319	NCBI	UBE2A	Orthology	-	ENSP00000335027;ENSP00000360613;ENSP00000360624;ENSP00000384285	yeast:RAD6	fly:UbcD6-PA;worm:ubc-1	Mental retardation, X-linked syndromic (3)	-	-	Mental retardation, X-linked	Precursor Cell Lymphoblastic Leukemia-Lymphoma; Precursor Cell Lymphoblastic Leukemia-Lymphoma	-
ENSG00000119048	P63146	Ubiquitin-conjugating enzyme E2 B (EC 6.3.2.19)(Ubiquitin-protein ligase B)(Ubiquitin carrier protein B)(HR6B)(hHR6B)(E2-17 kDa) [Source:UniProtKB/Swiss-Prot;Acc:P63146]	UBE2B	UQ_con	non_CM	-	-	-	-	-	-	7320	NCBI	UBE2B	Orthology	-	ENSP00000265339	yeast:RAD6	fly:UbcD6-PA;worm:ubc-1	Male infertility (1) (?)	-	-	-	-	-
ENSG00000085999	Q92698	DNA repair and recombination protein RAD54-like (EC 3.6.1.-)(RAD54 homolog)(hRAD54)(hHR54) [Source:UniProtKB/Swiss-Prot;Acc:Q92698]	RAD54L	Helicase_C SNF2_N	non_CM	1.00016	0.000483359	204	-	GO:0000724|double-strand break repair via homologous recombination|GOA:compara|GO_REF:0000019|IEA;GO:0006310|DNA recombination|PMID:8805304|TAS;GO:0006974|response to DNA damage stimulus|GOA:spkw|GO_REF:0000004|IEA;GO:0007126|meiosis|PMID:8805304|TAS;GO:0010212|response to ionizing radiation|GOA:compara|GO_REF:0000019|IEA;GO:0042493|response to drug|GOA:compara|GO_REF:0000019|IEA;GO:0051276|chrom…	-	8438	NCBI	RAD54L	Orthology	-	ENSP00000361043	yeast:RAD54	fly:okr-PA;worm:rad-54	Breast cancer, invasive intraductal (3) ; Colon adenocarcinoma (3) ; Lymphoma, non-Hodgkin (3)	-	brain cancer; pancreatic cancer	Breast cancer	-	-
ENSG00000070950	Q9NS91	E3 ubiquitin-protein ligase RAD18 (EC 6.3.2.-)(Postreplication repair protein RAD18)(hRAD18)(hHR18)(RING finger protein 73) [Source:UniProtKB/Swiss-Prot;Acc:Q9NS91]	RAD18	SAP;zf-C3HC4	non_CM	-	-	-	-	-	-	56852	NCBI	RAD18	Orthology	-	ENSP00000264926	yeast:RAD18	-	-	-	-	-	-	-
ENSG00000146143	P49643	DNA primase large subunit (EC 2.7.7.-)(DNA primase 58 kDa subunit)(p58) [Source:UniProtKB/Swiss-Prot;Acc:P49643]	PRIM2A	DNA_primase_lrg	non_CM	1.00034	0.000618918	201	-	GO:0006260|DNA replication|GOA:spkw|GO_REF:0000004|IEA;GO:0006269|DNA replication, synthesis of RNA primer|PMID:8026492|TAS;GO:0006350|transcription|GOA:spkw|GO_REF:0000004|IEA	-	5558	NCBI	PRIM2	Orthology	-	ENSP00000274891;ENSP00000359721;ENSP00000374139	yeast:PRI2	fly:DNAprim-PA;worm:pri-2	-	-	-	-	Precursor Cell Lymphoblastic Leukemia-Lymphoma	-
ENSG00000198056	P49642	DNA primase small subunit (EC 2.7.7.-)(DNA primase 49 kDa subunit)(p49) [Source:UniProtKB/Swiss-Prot;Acc:P49642]	PRIM1	DNA_primase_S	non_CM	0.797364	0.245958	195	0.000593808	GO:0006260|DNA replication|GOA:spkw|GO_REF:0000004|IEA;GO:0006269|DNA replication, synthesis of RNA primer|PMID:8026492|TAS;GO:0006350|transcription|GOA:spkw|GO_REF:0000004|IEA	-	5557	BioMart	PRIM1	Orthology	-	ENSP00000350491	yeast:PRI1	fly:DNApol-alpha50-PA;worm:WBGene00020761;worm:pri-1	-	-	-	-	-	-
ENSG00000177084	Q07864	DNA polymerase epsilon catalytic subunit A (DNA polymerase II subunit A)(EC 2.7.7.7) [Source:UniProtKB/Swiss-Prot;Acc:Q07864]	POLE	DNA_pol_B DNA_pol_B_exo DUF1744	non_CM	1.00007	0.000502621	217	-	GO:0000082|G1/S transition of mitotic cell cycle|PMID:16762037|IMP;GO:0000731|DNA synthesis during DNA repair|PMID:1730053|IMP;GO:0006139|nucleobase, nucleoside, nucleotide and nucleic acid metabolic process|GOA:interpro|GO_REF:0000002|IEA;GO:0006297|nucleotide-excision repair, DNA gap filling|PMID:9111189|EXP;GO:0006974|response to DNA damage stimulus|GOA:spkw|GO_REF:0000004|IEA	-	5426	NCBI	POLE	Orthology	-	ENSP00000322473;ENSP00000322570;ENSP00000365761	yeast:POL2	fly:DNApol-epsilon-PA;worm:WBGene00009368	-	-	-	-	Precursor Cell Lymphoblastic Leukemia-Lymphoma; Precursor Cell Lymphoblastic Leukemia-Lymphoma; Precursor Cell Lymphoblastic Leukemia-Lymphoma	-
ENSG00000014138	Q14181	DNA polymerase subunit alpha B (DNA polymerase alpha 70 kDa subunit) [Source:UniProtKB/Swiss-Prot;Acc:Q14181]	POLA2	DNA_pol_E_B Pol_alpha_B_N	non_CM	1	0.000615609	219	-	GO:0000060|protein import into nucleus, translocation|GOA:compara|GO_REF:0000019|IEA;GO:0006260|DNA replication|PMID:8223465|NAS	-	23649	NCBI	POLA2	Orthology	-	ENSP00000265465	yeast:POL12	worm:div-1	-	-	-	-	-	-
ENSG00000101868	P09884	DNA polymerase alpha catalytic subunit (EC 2.7.7.7) [Source:UniProtKB/Swiss-Prot;Acc:P09884]	POLA1	DNA_pol_B zf-DNA_Pol DNA_pol_B_exo	non_CM	1.00006	0.000507323	180	-	GO:0000084|S phase of mitotic cell cycle|PMID:16762037|IDA;GO:0000731|DNA synthesis during DNA repair|PMID:1730053|IMP;GO:0000731|DNA synthesis during DNA repair|PMID:3335506|IDA;GO:0000731|DNA synthesis during DNA repair|PMID:1508673|IMP;GO:0006139|nucleobase, nucleoside, nucleotide and nucleic acid metabolic process|GOA:interpro|GO_REF:0000002|IEA;GO:0006270|DNA replication initiation|PMID:2175…	-	5422	NCBI	POLA1	Orthology	-	ENSP00000368349;ENSP00000368358	yeast:POL1	fly:DNApol-alpha180-PA;worm:WBGene00012936	N syndrome, 310465 (1) (?)	-	-	-	Precursor Cell Lymphoblastic Leukemia-Lymphoma	-
ENSG00000184207	A6NDG6	Phosphoglycolate phosphatase (PGPase)(PGP)(EC 3.1.3.18) [Source:UniProtKB/Swiss-Prot;Acc:A6NDG6]	PGP	-	non_CM	-	-	-	-	-	-	283871	NCBI	PGP	Orthology	-	ENSP00000330918	yeast:PHO13	fly:CG5567-PA;worm:WBGene00016892;worm:WBGene00018424;worm:WBGene00019301;worm:WBGene00019604	-	-	-	-	-	-
ENSG00000221912	Q96GD0	Pyridoxal phosphate phosphatase (PLP phosphatase)(EC 3.1.3.74) [Source:UniProtKB/Swiss-Prot;Acc:Q96GD0]	PDXP	Hydrolase	non_CM	-	-	-	-	-	-	57026	BioMart	PDXP	Orthology	-	ENSP00000215904;ENSP00000385336	yeast:PHO13	fly:CG5567-PA;worm:WBGene00016892;worm:WBGene00018424;worm:WBGene00019301;worm:WBGene00019604	-	-	-	-	-	-
ENSG00000006712	Q8N7H5	RNA polymerase II-associated factor 1 homolog (hPAF1)(Pancreatic differentiation protein 2) [Source:UniProtKB/Swiss-Prot;Acc:Q8N7H5]	PAF1	Paf1	non_CM	1.00036	0.00062848	219	-	GO:0006350|transcription|GOA:spkw|GO_REF:0000004|IEA;GO:0006355|regulation of transcription, DNA-dependent|GOA:spkw|GO_REF:0000004|IEA	-	54623	NCBI	PAF1	Orthology	-	ENSP00000221265;ENSP00000221266	yeast:PAF1	fly:atms-PA;worm:WBGene00008338	-	-	-	-	-	-
ENSG00000115947	O43929	Origin recognition complex subunit 4 [Source:UniProtKB/Swiss-Prot;Acc:O43929]	ORC4L	-	non_CM	-	-	-	-	-	-	5000	NCBI	ORC4L	Orthology	-	ENSP00000264169;ENSP00000376597;ENSP00000376598	yeast:ORC4	fly:Orc4-PA	-	-	-	-	-	-
ENSG00000139780	Q5VZV1	UPF0567 protein C13orf39 [Source:UniProtKB/Swiss-Prot;Acc:Q5VZV1]	C13orf39	-	non_CM	-	-	-	-	-	-	196541	NCBI	C13orf39	Orthology	-	ENSP00000267273	yeast:NNT1	-	-	-	-	-	-	-
ENSG00000029993	O15347	High mobility group protein B3 (High mobility group protein 4)(HMG-4)(High mobility group protein 2a)(HMG-2a) [Source:UniProtKB/Swiss-Prot;Acc:O15347]	HMGB3	HMG_box	non_CM	-	-	-	-	-	-	3149	NCBI	HMGB3	Orthology	-	ENSP00000359393	yeast:NHP6A;yeast:NHP6B	worm:hmg-1.2	-	-	-	-	Precursor Cell Lymphoblastic Leukemia-Lymphoma	-
ENSG00000067066	P23497	Nuclear autoantigen Sp-100 (Nuclear dot-associated Sp100 protein)(Speckled 100 kDa)(Lysp100b) [Source:UniProtKB/Swiss-Prot;Acc:P23497]	SP100	HMG_box;SAND;Sp100	non_CM	-	-	-	-	-	-	6672	NCBI	SP100	Orthology	-	ENSP00000264052;ENSP00000342729;ENSP00000343023;ENSP00000386404;ENSP00000386427;ENSP00000386998;ENSP00000387311	yeast:NHP6A;yeast:NHP6B	worm:hmg-1.2	-	-	cleft lip with cleft palate cleft lip without cleft palate cleft palate	-	-	-
ENSG00000092203	O94842	TOX high mobility group box family member 4 (Epidermal Langerhans cell protein LCP1) [Source:UniProtKB/Swiss-Prot;Acc:O94842]	TOX4	HMG_box	non_CM	-	-	-	-	-	-	9878	NCBI	TOX4	Orthology	-	ENSP00000262709;ENSP00000385102	yeast:NHP6A;yeast:NHP6B	-	-	-	-	-	-	-
ENSG00000103460	O15405	TOX high mobility group box family member 3 (Trinucleotide repeat-containing gene 9 protein)(CAG trinucleotide repeat-containing gene F9 protein) [Source:UniProtKB/Swiss-Prot;Acc:O15405]	TOX3	HMG_box	non_CM	-	-	-	-	-	-	27324	BioMart	TOX3	Orthology	-	ENSP00000219746;ENSP00000385705	yeast:NHP6A;yeast:NHP6B	-	-	-	-	-	Breast Neoplasms; Breast Neoplasms; Breast Neoplasms	-
ENSG00000124097	B2RPK0	Putative high mobility group protein 1-like 1 (HMG-1L1) [Source:UniProtKB/Swiss-Prot;Acc:B2RPK0]	HMGB1L1	-	non_CM	-	-	-	-	-	-	10357	NCBI	HMGB1L1	Orthology	-	ENSP00000243919	yeast:NHP6A;yeast:NHP6B	worm:hmg-1.2	-	-	-	-	-	-
ENSG00000124191	Q96NM4	TOX high mobility group box family member 2 (Granulosa cell HMG box protein 1)(GCX-1) [Source:UniProtKB/Swiss-Prot;Acc:Q96NM4]	C20orf100	HMG_box	non_CM	-	-	-	-	-	-	84969	NCBI	TOX2	Orthology	-	ENSP00000278976;ENSP00000344724;ENSP00000350849;ENSP00000362083;ENSP00000362090	yeast:NHP6A;yeast:NHP6B	-	-	-	-	-	-	-
ENSG00000164104	P26583	High mobility group protein B2 (High mobility group protein 2)(HMG-2) [Source:UniProtKB/Swiss-Prot;Acc:P26583]	HMGB2	HMG_box	non_CM	-	-	-	-	-	-	3148	NCBI	HMGB2	Orthology	-	ENSP00000296503	yeast:NHP6A;yeast:NHP6B	worm:hmg-1.2	-	-	-	-	-	-
ENSG00000176256	Q8WW32	High mobility group protein B4 [Source:UniProtKB/Swiss-Prot;Acc:Q8WW32]	HMGB4	HMG_box	non_CM	-	-	-	-	-	-	127540	NCBI	HMGB4	Orthology	-	ENSP00000315236;ENSP00000381124	yeast:NHP6A;yeast:NHP6B	-	-	-	-	-	-	-
ENSG00000189403	P09429	High mobility group protein B1 (High mobility group protein 1)(HMG-1) [Source:UniProtKB/Swiss-Prot;Acc:P09429]	HMGB1	HMG_box	non_CM	-	-	-	-	-	-	3146	NCBI	HMGB1	Orthology	-	ENSP00000343040;ENSP00000345347;ENSP00000369904;ENSP00000382410;ENSP00000382412;ENSP00000382417;ENSP00000384678	yeast:NHP6A;yeast:NHP6B	worm:hmg-1.2	-	-	-	-	-	-
ENSG00000198846	O94900	Thymocyte selection-associated high mobility group box protein TOX (Thymus high mobility group box protein TOX) [Source:UniProtKB/Swiss-Prot;Acc:O94900]	TOX	HMG_box	non_CM	-	-	-	-	-	-	9760	NCBI	TOX	Orthology	-	ENSP00000354842	yeast:NHP6A;yeast:NHP6B	-	-	-	breast cancer	-	-	-
ENSG00000164134	Q9BXJ9	NMDA receptor-regulated protein 1 (N-terminal acetyltransferase)(Protein tubedown-1)(Tbdn100)(Gastric cancer antigen Ga19) [Source:UniProtKB/Swiss-Prot;Acc:Q9BXJ9]	NARG1	TPR_2	non_CM	-	-	-	-	-	-	80155	NCBI	NARG1	Orthology	-	ENSP00000296543;ENSP00000381920	yeast:NAT1	fly:Nat1-PA;worm:WBGene00021754	-	-	-	-	-	-
ENSG00000172766	Q6N069	NMDA receptor-regulated 1-like protein (NARG1-like protein) [Source:UniProtKB/Swiss-Prot;Acc:Q6N069]	NARG1L	TPR_1;TPR_2	non_CM	-	-	-	-	-	-	79612	NCBI	NARG1L	Orthology	-	ENSP00000326162;ENSP00000368674;ENSP00000368716;ENSP00000386103	yeast:NAT1	fly:Nat1-PA;worm:WBGene00021754	-	-	-	-	-	-
ENSG00000005007	Q92900	Regulator of nonsense transcripts 1 (EC 3.6.1.-)(ATP-dependent helicase RENT1)(Nonsense mRNA reducing factor 1)(NORF1)(Up-frameshift suppressor 1 homolog)(hUpf1) [Source:UniProtKB/Swiss-Prot;Acc:Q92900]	UPF1	ResIII;UPF1_Zn_bind	non_CM	-	-	-	-	-	-	5976	NCBI	UPF1	Orthology	-	ENSP00000262803	yeast:NAM7	fly:Upf1-PA;worm:smg-2	-	-	-	-	-	-
ENSG00000113318	P20585	DNA mismatch repair protein Msh3 (Divergent upstream protein)(DUP)(Mismatch repair protein 1)(MRP1) [Source:UniProtKB/Swiss-Prot;Acc:P20585]	MSH3	MutS_II MutS_V MutS_I MutS_III	non_CM	0.507	0.293753	212	0.0421793	GO:0006298|mismatch repair|PMID:11005803|IDA;GO:0006298|mismatch repair|PMID:8782829|IMP;GO:0006974|response to DNA damage stimulus|GOA:spkw|GO_REF:0000004|IEA;GO:0016447|somatic recombination of immunoglobulin gene segments|GOA:compara|GO_REF:0000019|IEA;GO:0043570|maintenance of DNA repeat elements|PMID:16388310|IMP;GO:0045910|negative regulation of DNA recombination|PMID:17715146|IDA;GO:005109…	-	4437	NCBI	MSH3	Orthology	-	ENSP00000265081	yeast:MSH3	-	Endometrial carcinoma (3)	-	leukemia; bladder cancer; radiotherapy; leukemia, childhood acute lymphoblastic; microsatellite instability; ovarian cancer; colorectal cancer; head and neck cancer lung cancer	Colon cancer ?; Colon cancer, association with; Colorectal cancer, increased risk, association with; Proximal colon cancer, increased risk, association with	Precursor Cell Lymphoblastic Leukemia-Lymphoma	-
ENSG00000055917	Q8TB72	Pumilio homolog 2 (Pumilio-2) [Source:UniProtKB/Swiss-Prot;Acc:Q8TB72]	PUM2	PUF	non_CM	-	-	-	-	-	-	23369	NCBI	PUM2	Orthology	-	ENSP00000326746;ENSP00000338173;ENSP00000354370;ENSP00000385992	yeast:MPT5;yeast:PUF4	-	-	-	azoospermia	-	-	-
ENSG00000134644	Q14671	Pumilio homolog 1 (Pumilio-1)(HsPUM) [Source:UniProtKB/Swiss-Prot;Acc:Q14671]	PUM1	PUF	non_CM	-	-	-	-	-	-	9698	NCBI	PUM1	Orthology	-	ENSP00000257075;ENSP00000362846;ENSP00000362847;ENSP00000362852;ENSP00000362854	yeast:MPT5;yeast:PUF4	-	-	-	-	-	-	-
ENSG00000095564	O14981	TATA-binding protein-associated factor 172 (EC 3.6.1.-)(ATP-dependent helicase BTAF1)(TBP-associated factor 172)(TAF-172)(TAF(II)170)(B-TFIID transcription factor-associated 170 kDa subunit) [Source:UniProtKB/Swiss-Prot;Acc:O14981]	BTAF1	Helicase_C HEAT SNF2_N	non_CM	0.999963	0.000377135	188	-	-	-	9044	NCBI	BTAF1	Orthology	-	ENSP00000265990	yeast:MOT1	fly:Hel89B-PA;worm:btf-1	-	-	-	-	Precursor Cell Lymphoblastic Leukemia-Lymphoma	-
ENSG00000166508	P33993	DNA replication licensing factor MCM7 (CDC47 homolog)(P1.1-MCM3) [Source:UniProtKB/Swiss-Prot;Acc:P33993]	MCM7	MCM Mg_chelatase AAA_5	non_CM	0.999943	0.000490178	193	-	GO:0006260|DNA replication|PMID:12791985|EXP;GO:0006260|DNA replication|PMID:8798650|TAS;GO:0006268|DNA unwinding during replication|GOA:compara|GO_REF:0000019|IEA;GO:0006270|DNA replication initiation|GOA:interpro|GO_REF:0000002|IEA;GO:0006350|transcription|GOA:spkw|GO_REF:0000004|IEA;GO:0006355|regulation of transcription, DNA-dependent|GOA:spkw|GO_REF:0000004|IEA;GO:0006974|response to DNA dam…	-	4176	NCBI	MCM7	Orthology	-	ENSP00000307288;ENSP00000344006;ENSP00000346171;ENSP00000354752;ENSP00000377628	yeast:MCM7	fly:Mcm7-PA;worm:mcm-7	-	-	-	-	-	-
ENSG00000076003	Q14566	DNA replication licensing factor MCM6 (p105MCM) [Source:UniProtKB/Swiss-Prot;Acc:Q14566]	MCM6	MCM	non_CM	1.00002	0.000500623	211	-	GO:0006260|DNA replication|PMID:12791985|EXP;GO:0006260|DNA replication|PMID:9286856|NAS;GO:0006268|DNA unwinding during replication|GOA:compara|GO_REF:0000019|IEA;GO:0006270|DNA replication initiation|GOA:interpro|GO_REF:0000002|IEA;GO:0006350|transcription|GOA:spkw|GO_REF:0000004|IEA;GO:0006355|regulation of transcription, DNA-dependent|GOA:spkw|GO_REF:0000004|IEA;GO:0007049|cell cycle|GOA:spkw…	-	4175	NCBI	MCM6	Orthology	-	ENSP00000264156	yeast:MCM6	fly:Mcm6-PA;worm:mcm-6	Lactase persistance/nonpersistance, 223100 (3) ; [Tall stature, susceptibility to], 606255 (3)	-	-	-	-	-
ENSG00000100297	P33992	DNA replication licensing factor MCM5 (CDC46 homolog)(P1-CDC46) [Source:UniProtKB/Swiss-Prot;Acc:P33992]	MCM5	MCM	non_CM	0.999986	0.000521247	217	-	GO:0006260|DNA replication|PMID:8751386|TAS;GO:0006260|DNA replication|PMID:12791985|EXP;GO:0006270|DNA replication initiation|GOA:interpro|GO_REF:0000002|IEA;GO:0006350|transcription|GOA:spkw|GO_REF:0000004|IEA;GO:0006355|regulation of transcription, DNA-dependent|GOA:spkw|GO_REF:0000004|IEA	-	4174	NCBI	MCM5	Orthology	-	ENSP00000216122;ENSP00000371441;ENSP00000384337	yeast:MCM5	fly:Mcm5-PA;worm:mcm-5	-	-	-	-	-	-
ENSG00000104738	P33991	DNA replication licensing factor MCM4 (CDC21 homolog)(P1-CDC21) [Source:UniProtKB/Swiss-Prot;Acc:P33991]	MCM4	MCM Mg_chelatase	non_CM	1.00002	0.000528163	197	-	GO:0006260|DNA replication|PMID:12791985|EXP;GO:0006260|DNA replication|PMID:9465298|NAS;GO:0006268|DNA unwinding during replication|GOA:compara|GO_REF:0000019|IEA;GO:0006270|DNA replication initiation|GOA:interpro|GO_REF:0000002|IEA;GO:0006350|transcription|GOA:spkw|GO_REF:0000004|IEA;GO:0006355|regulation of transcription, DNA-dependent|GOA:spkw|GO_REF:0000004|IEA	-	4173	NCBI	MCM4	Orthology	-	ENSP00000262105;ENSP00000380038	yeast:MCM4	fly:dpa-PA;worm:mcm-4	-	-	-	-	-	-
ENSG00000112118	P25205	DNA replication licensing factor MCM3 (DNA polymerase alpha holoenzyme-associated protein P1)(RLF subunit beta)(P102 protein)(P1-MCM3) [Source:UniProtKB/Swiss-Prot;Acc:P25205]	MCM3	MCM Mg_chelatase	non_CM	0.99994	0.000544426	200	-	GO:0006260|DNA replication|PMID:12791985|EXP;GO:0006260|DNA replication|GOA:interpro|GO_REF:0000002|IEA;GO:0006270|DNA replication initiation|PMID:1549468|TAS;GO:0006350|transcription|GOA:spkw|GO_REF:0000004|IEA;GO:0006355|regulation of transcription, DNA-dependent|GOA:spkw|GO_REF:0000004|IEA;GO:0007049|cell cycle|GOA:spkw|GO_REF:0000004|IEA	-	4172	NCBI	MCM3	Orthology	-	ENSP00000229854;ENSP00000340566	yeast:MCM3	fly:Mcm3-PA;worm:mcm-3	-	-	-	-	-	-
ENSG00000073111	P49736	DNA replication licensing factor MCM2 (Minichromosome maintenance protein 2 homolog)(Nuclear protein BM28) [Source:UniProtKB/Swiss-Prot;Acc:P49736]	MCM2	MCM Mg_chelatase	non_CM	0.999996	0.000538664	224	-	GO:0006260|DNA replication|PMID:8175912|TAS;GO:0006260|DNA replication|PMID:12791985|EXP;GO:0006268|DNA unwinding during replication|GOA:compara|GO_REF:0000019|IEA;GO:0006270|DNA replication initiation|GOA:interpro|GO_REF:0000002|IEA;GO:0006334|nucleosome assembly|GOA:compara|GO_REF:0000019|IEA;GO:0006350|transcription|GOA:spkw|GO_REF:0000004|IEA;GO:0006355|regulation of transcription, DNA-depend…	-	4171	NCBI	MCM2	Orthology	-	ENSP00000265056	yeast:MCM2	fly:Mcm2-PA;worm:mcm-2	-	-	-	-	-	-
ENSG00000065328	Q7L590	Protein MCM10 homolog (HsMCM10) [Source:UniProtKB/Swiss-Prot;Acc:Q7L590]	MCM10	zf-primase Mcm10	non_CM	0.87868	0.00625085	194	-	GO:0006260|DNA replication|PMID:12791985|EXP;GO:0006260|DNA replication|GOA:spkw|GO_REF:0000004|IEA	-	55388	NCBI	MCM10	Orthology	-	ENSP00000354945;ENSP00000367966;ENSP00000367986	yeast:MCM10	-	-	-	-	-	-	-
ENSG00000166477	Q8WVC0	RNA polymerase-associated protein LEO1 (Replicative senescence down-regulated leo1-like protein) [Source:UniProtKB/Swiss-Prot;Acc:Q8WVC0]	LEO1	Leo1	non_CM	1.0004	0.000637566	215	-	GO:0006350|transcription|GOA:spkw|GO_REF:0000004|IEA;GO:0006355|regulation of transcription, DNA-dependent|GOA:spkw|GO_REF:0000004|IEA	-	123169	NCBI	LEO1	Orthology	-	ENSP00000299601;ENSP00000314610	yeast:LEO1	fly:Atu-PA;worm:WBGene00007110	-	-	-	-	-	-
ENSG00000099364	Q6PCT2	F-box/LRR-repeat protein 19 (F-box and leucine-rich repeat protein 19) [Source:UniProtKB/Swiss-Prot;Acc:Q6PCT2]	FBXL19	F-box;zf-CXXC	non_CM	-	-	-	-	-	-	54620	NCBI	FBXL19	Orthology	-	ENSP00000339712;ENSP00000369666	yeast:JHD1	worm:WBGene00020821	-	-	-	-	-	-
ENSG00000070061	O95163	Elongator complex protein 1 (ELP1)(IkappaB kinase complex-associated protein)(IKK complex-associated protein)(p150) [Source:UniProtKB/Swiss-Prot;Acc:O95163]	IKBKAP	IKI3	non_CM	1.00036	0.000598416	202	-	GO:0006350|transcription|GOA:spkw|GO_REF:0000004|IEA;GO:0006357|regulation of transcription from RNA polymerase II promoter|PMID:11818576|IDA;GO:0006461|protein complex assembly|PMID:9751059|TAS;GO:0006468|protein amino acid phosphorylation|PMID:9751059|TAS;GO:0006955|immune response|PMID:9751059|TAS	-	8518	NCBI	IKBKAP	Orthology	-	ENSP00000363779	yeast:IKI3	fly:CG10535-PA;worm:elpc-1	Dysautonomia, familial, 223900 (3)	-	Bronchial asthma (childhood & adult); asthma; familial dysautonomia; Bronchial asthma (childhood only); blood pressure, arterial hypertension	Dysautonomia, familial	-	-
ENSG00000185130	Q99880	Histone H2B type 1-L (H2B.c)(H2B/c) [Source:UniProtKB/Swiss-Prot;Acc:Q99880]	HIST1H2BL	Histone	non_CM	1.00015	0.000489307	195	-	-	-	8340	NCBI	HIST1H2BL	Orthology	-	ENSP00000366618	yeast:HTB1;yeast:HTB2	fly:His2B:CG33868-PA;worm:his-4;worm:his-41;worm:his-44;worm:his-48;worm:his-54;worm:his-8	-	-	-	-	-	-
ENSG00000196331	P23527	Histone H2B type 1-O (H2B.n)(H2B/n)(H2B.2) [Source:UniProtKB/Swiss-Prot;Acc:P23527]	HIST1H2BO	Histone	non_CM	1.00014	0.000530443	202	-	-	-	8348	NCBI	HIST1H2BO	Orthology	-	ENSP00000303408	yeast:HTB1;yeast:HTB2	fly:His2B:CG33868-PA;worm:his-4;worm:his-41;worm:his-44;worm:his-48;worm:his-54;worm:his-8	-	-	-	-	-	-
ENSG00000158373	P58876	Histone H2B type 1-D (H2B.b)(H2B/b)(H2B.1 B)(HIRA-interacting protein 2) [Source:UniProtKB/Swiss-Prot;Acc:P58876]	HIST1H2BD	Histone	non_CM	1.00012	0.000534178	190	-	-	-	3017	NCBI	HIST1H2BD	Orthology	-	ENSP00000289316;ENSP00000367008	yeast:HTB1;yeast:HTB2	fly:His2B:CG33868-PA;worm:his-4;worm:his-41;worm:his-44;worm:his-48;worm:his-54;worm:his-8	-	-	-	-	-	-
ENSG00000146047	Q96A08	Histone H2B type 1-A (Histone H2B, testis)(Testis-specific histone H2B) [Source:UniProtKB/Swiss-Prot;Acc:Q96A08]	HIST1H2BA	Histone	non_CM	1.00012	0.000516432	221	-	-	-	255626	NCBI	HIST1H2BA	Orthology	-	ENSP00000274764	yeast:HTB1;yeast:HTB2	fly:His2B:CG33868-PA;worm:his-4;worm:his-41;worm:his-44;worm:his-48;worm:his-54;worm:his-8	-	-	-	-	-	-
ENSG00000124635	P06899	Histone H2B type 1-J (H2B.r)(H2B/r)(H2B.1) [Source:UniProtKB/Swiss-Prot;Acc:P06899]	HIST1H2BJ	Histone	non_CM	1.00012	0.000477602	207	-	GO:0006334|nucleosome assembly|PMID:6647026|NAS;GO:0042742|defense response to bacterium|GOA:spkw|GO_REF:0000004|IEA	-	8970	NCBI	HIST1H2BJ	Orthology	-	ENSP00000244601;ENSP00000384622	yeast:HTB1;yeast:HTB2	fly:His2B:CG33868-PA;worm:his-4;worm:his-41;worm:his-44;worm:his-48;worm:his-54;worm:his-8	-	-	-	-	-	-
ENSG00000203814	Q5QNW6	Histone H2B type 2-F [Source:UniProtKB/Swiss-Prot;Acc:Q5QNW6]	HIST2H2BF	Histone	non_CM	1.00011	0.000544754	184	-	-	-	440689	NCBI	HIST2H2BF	Orthology	-	ENSP00000358164	yeast:HTB1;yeast:HTB2	fly:His2B:CG33868-PA;worm:his-4;worm:his-41;worm:his-44;worm:his-48;worm:his-54;worm:his-8	-	-	-	-	-	-
ENSG00000197459	Q93079	Histone H2B type 1-H (H2B.j)(H2B/j) [Source:UniProtKB/Swiss-Prot;Acc:Q93079]	HIST1H2BH	Histone	non_CM	1.00011	0.000518858	202	-	-	-	8345	NCBI	HIST1H2BH	Orthology	-	ENSP00000348706	yeast:HTB1;yeast:HTB2	fly:His2B:CG33868-PA;worm:his-4;worm:his-41;worm:his-44;worm:his-48;worm:his-54;worm:his-8	-	-	-	-	-	-
ENSG00000180596	P62807	Histone H2B type 1-C/E/F/G/I (H2B.a/g/h/k/l)(H2B.1 A)(H2B/a)(H2B/g)(H2B/h)(H2B/k)(H2B/l) [Source:UniProtKB/Swiss-Prot;Acc:P62807]	HIST1H2BC	Histone	non_CM	1.00011	0.000492161	217	-	GO:0006334|nucleosome assembly|PMID:9119399|NAS;GO:0006334|nucleosome assembly|PMID:422550|NAS;GO:0042742|defense response to bacterium|GOA:spkw|GO_REF:0000004|IEA	-	8347	NCBI	HIST1H2BC	Orthology	-	ENSP00000321744;ENSP00000380180	yeast:HTB1;yeast:HTB2	fly:His2B:CG33868-PA;worm:his-4;worm:his-41;worm:his-44;worm:his-48;worm:his-54;worm:his-8	-	-	-	-	-	-
ENSG00000197903	O60814	Histone H2B type 1-K (H2B K)(HIRA-interacting protein 1) [Source:UniProtKB/Swiss-Prot;Acc:O60814]	HIST1H2BK	Histone	non_CM	1.00008	0.000495092	219	-	GO:0006334|nucleosome assembly|GOA:interpro|GO_REF:0000002|IEA;GO:0042742|defense response to bacterium|GOA:spkw|GO_REF:0000004|IEA	-	85236	NCBI	HIST1H2BK	Orthology	-	ENSP00000349430;ENSP00000380100	yeast:HTB1;yeast:HTB2	fly:His2B:CG33868-PA;worm:his-4;worm:his-41;worm:his-44;worm:his-48;worm:his-54;worm:his-8	-	-	-	-	-	-
ENSG00000197409	P20671	Histone H2A type 1-D (H2A.3)(H2A/g) [Source:UniProtKB/Swiss-Prot;Acc:P20671]	HIST1H2AD	Histone	non_CM	1.00014	0.000517867	177	-	-	-	8351	NCBI	HIST1H3D	Orthology	-	ENSP00000341094;ENSP00000366999;ENSP00000367062	yeast:HTA1;yeast:HTA2	fly:His2A:CG31618-PA;fly:His2A:CG33853-PA;worm:his-35;worm:his-47	-	-	-	-	-	-
ENSG00000196787	P0C0S8	Histone H2A type 1 (H2A.1)(H2A/p) [Source:UniProtKB/Swiss-Prot;Acc:P0C0S8]	HIST1H2AG	Histone	non_CM	1.00012	0.000511895	209	-	-	-	8969	NCBI	HIST1H2AG	Orthology	-	ENSP00000352119	yeast:HTA1;yeast:HTA2	fly:His2A:CG31618-PA;fly:His2A:CG33853-PA;worm:his-35;worm:his-47	-	-	-	-	-	-
ENSG00000180573	Q93077	Histone H2A type 1-C (H2A/l) [Source:UniProtKB/Swiss-Prot;Acc:Q93077]	HIST1H2AC	Histone	non_CM	1.00011	0.000511318	186	-	-	-	8334	NCBI	HIST1H2AC	Orthology	-	ENSP00000321389;ENSP00000367022;ENSP00000380177	yeast:HTA1;yeast:HTA2	fly:His2A:CG31618-PA;fly:His2A:CG33853-PA;worm:his-35;worm:his-47	-	-	-	-	-	-
ENSG00000164508	Q96QV6	Histone H2A type 1-A (H2A/r) [Source:UniProtKB/Swiss-Prot;Acc:Q96QV6]	HIST1H2AA	Histone	non_CM	1.00011	0.000553672	213	-	-	-	221613	NCBI	HIST1H2AA	Orthology	-	ENSP00000297012	yeast:HTA1;yeast:HTA2	fly:His2A:CG31618-PA;fly:His2A:CG33853-PA;worm:his-35;worm:his-47	-	-	-	-	-	-
ENSG00000184825	Q96KK5	Histone H2A type 1-H (H2A/s) [Source:UniProtKB/Swiss-Prot;Acc:Q96KK5]	HIST1H2AH	Histone	non_CM	1.00011	0.000503919	218	-	-	-	85235	NCBI	HIST1H2AH	Orthology	-	ENSP00000366679	yeast:HTA1;yeast:HTA2	fly:His2A:CG31618-PA;fly:His2A:CG33853-PA;worm:his-35;worm:his-47	-	-	-	-	-	-
ENSG00000181218	Q7L7L0	Histone H2A type 3 [Source:UniProtKB/Swiss-Prot;Acc:Q7L7L0]	HIST3H2A	Histone	non_CM	1.00011	0.000496313	198	-	-	-	92815	NCBI	HIST3H2A	Orthology	-	ENSP00000355656	yeast:HTA1;yeast:HTA2	fly:His2A:CG31618-PA;fly:His2A:CG33853-PA;worm:his-35;worm:his-47	-	-	-	-	-	-
ENSG00000137259	P04908	Histone H2A type 1-B/E (H2A/m)(H2A.2)(H2A/a) [Source:UniProtKB/Swiss-Prot;Acc:P04908]	HIST1H2AB	Histone	non_CM	1.0001	0.000512559	201	-	-	-	8335	NCBI	HIST1H2AB	Orthology	-	ENSP00000259791	yeast:HTA1;yeast:HTA2	fly:His2A:CG31618-PA;fly:His2A:CG33853-PA;worm:his-35;worm:his-47	-	-	-	-	-	-
ENSG00000184270	Q8IUE6	Histone H2A type 2-B [Source:UniProtKB/Swiss-Prot;Acc:Q8IUE6]	HIST2H2AB	Histone	non_CM	1.0001	0.000499206	204	-	-	-	317772	NCBI	HIST2H2AB	Orthology	-	ENSP00000332790	yeast:HTA1;yeast:HTA2	fly:His2A:CG31618-PA;fly:His2A:CG33853-PA;worm:his-35;worm:his-47	-	-	-	-	-	-
ENSG00000182611	Q99878	Histone H2A type 1-J (H2A/e) [Source:UniProtKB/Swiss-Prot;Acc:Q99878]	HIST1H2AJ	Histone	non_CM	1.00008	0.000519866	181	-	-	-	8331	NCBI	HIST1H2AJ	Orthology	-	ENSP00000328484	yeast:HTA1;yeast:HTA2	fly:His2A:CG31618-PA;fly:His2A:CG33853-PA;worm:his-35;worm:his-47	-	-	-	-	-	-
ENSG00000111332	Q9BTM1	Histone H2A.J (H2a/j) [Source:UniProtKB/Swiss-Prot;Acc:Q9BTM1]	H2AFJ	Histone	non_CM	1.00006	0.000503882	202	-	-	-	55766	NCBI	H2AFJ	Orthology	-	ENSP00000228929;ENSP00000373730	yeast:HTA1;yeast:HTA2	fly:His2A:CG31618-PA;fly:His2A:CG33853-PA;worm:his-35;worm:his-47	-	-	-	-	-	-
ENSG00000183558	Q6FI13	Histone H2A type 2-A (H2A.2)(H2A/o) [Source:UniProtKB/Swiss-Prot;Acc:Q6FI13]	HIST2H2AA3	CBFD_NFYB_HMF Histone	non_CM	1.58598	0.580655	182	0.00315364	-	-	8337	NCBI	HIST2H2AA3	Orthology	-	ENSP00000358158	yeast:HTA1;yeast:HTA2	fly:His2A:CG31618-PA;fly:His2A:CG33853-PA;worm:his-35;worm:his-47	-	-	-	-	Osteoarthritis	-
ENSG00000184260	Q16777	Histone H2A type 2-C (H2A-GL101)(H2A/q) [Source:UniProtKB/Swiss-Prot;Acc:Q16777]	HIST2H2AC	CBFD_NFYB_HMF Histone	non_CM	1.50639	0.561032	191	0.00362621	-	-	8338	NCBI	HIST2H2AC	Orthology	-	ENSP00000332194	yeast:HTA1;yeast:HTA2	fly:His2A:CG31618-PA;fly:His2A:CG33853-PA;worm:his-35;worm:his-47	-	-	-	-	-	-
ENSG00000131503	O60516	Eukaryotic translation initiation factor 4E-binding protein 3 (eIF4E-binding protein 3)(4E-BP3) [Source:UniProtKB/Swiss-Prot;Acc:O60516]	ANKHD1	eIF_4EBP	non_CM	-	-	-	-	-	-	404734;54882;8637	NCBI	ANKHD1-EIF4EBP3;ANKHD1;EIF4EBP3	Orthology	-	ENSP00000253810;ENSP00000261805;ENSP00000297183;ENSP00000308472;ENSP00000311332;ENSP00000354085;ENSP00000378211;ENSP00000378212	yeast:HOS4	fly:mask	-	-	-	-	-	-
ENSG00000132466	O75179	Ankyrin repeat domain-containing protein 17 (Gene trap ankyrin repeat protein)(Serologically defined breast cancer antigen NY-BR-16) [Source:UniProtKB/Swiss-Prot;Acc:O75179]	ANKRD17	Ank;KH_1;MutS_V	non_CM	-	-	-	-	-	-	26057	NCBI	ANKRD17	Orthology	-	ENSP00000254802;ENSP00000332265;ENSP00000351416	yeast:HOS4	fly:mask	-	-	-	-	-	-
ENSG00000198366	P68431	Histone H3.1 (H3/a)(H3/b)(H3/c)(H3/d)(H3/f)(H3/h)(H3/i)(H3/j)(H3/k)(H3/l) [Source:UniProtKB/Swiss-Prot;Acc:P68431]	HIST1H3A	Histone	non_CM	1.00015	0.000473708	210	-	-	-	8350	NCBI	HIST1H3A	Orthology	-	ENSP00000350275	yeast:HHT1	worm:his-45	-	-	-	-	-	-
ENSG00000203818	TrEMBL:Q5TEC6	Histone H3 [Source:UniProtKB/TrEMBL;Acc:Q5TEC6]	HIST2H3PS2	Histone	non_CM	1.00012	0.000519059	197	-	-	-	440686	BiomartToHGNC	HIST2H3PS2	-	-	ENSP00000358175;ENSP00000376675	yeast:HHT1	-	-	-	-	-	-	-
ENSG00000188375	Q6NXT2	Histone H3-like [Source:UniProtKB/Swiss-Prot;Acc:Q6NXT2]	AC023050.36	Histone	non_CM	1.00012	0.000506594	196	-	-	-	440093	NCBI	LOC440093	Orthology	-	ENSP00000339835	yeast:HHT1	-	-	-	-	-	-	-
ENSG00000183598	Q71DI3	Histone H3.2 (H3/m)(H3/o) [Source:UniProtKB/Swiss-Prot;Acc:Q71DI3]	HIST2H3D	Histone	non_CM	1.00011	0.000518611	210	-	-	-	653604	NCBI	HIST2H3D	Orthology	-	ENSP00000333277;ENSP00000383789	yeast:HHT1	fly:His3:CG31613-PA;worm:his-45	-	-	-	-	-	-
ENSG00000132475	P84243	Histone H3.3 [Source:UniProtKB/Swiss-Prot;Acc:P84243]	H3F3B	Histone	non_CM	1.0001	0.000466819	202	-	-	-	3021	NCBI	H3F3B	Orthology	-	ENSP00000254810	yeast:HHT1	fly:His3.3B;worm:his-71;worm:his-72	-	-	-	-	Precursor Cell Lymphoblastic Leukemia-Lymphoma; Osteoarthritis	-
ENSG00000168148	Q16695	Histone H3.1t (H3t)(H3/t)(H3/g) [Source:UniProtKB/Swiss-Prot;Acc:Q16695]	HIST3H3	Histone	non_CM	1.00006	0.000514073	205	-	-	-	8290	NCBI	HIST3H3	Orthology	-	ENSP00000355657	yeast:HHT1	worm:his-45	-	-	-	-	-	-
ENSG00000124575	P16402	Histone H1.3 (Histone H1c) [Source:UniProtKB/Swiss-Prot;Acc:P16402]	HIST1H1D	Linker_histone	non_CM	-	-	-	-	-	-	3007	NCBI	HIST1H1D	Orthology	-	ENSP00000244534	yeast:HHO1	fly:His1:CG31617-PA;fly:His1:CG33801-PA;fly:His1:CG33807-PA;fly:His1:CG33834-PA;fly:His1:CG33855-PA;worm:hil-2;worm:hil-3;worm:hil-4;worm:hil-5;worm:hil-6;worm:his-24	-	-	-	-	-	Height
ENSG00000124610	Q02539	Histone H1.1 [Source:UniProtKB/Swiss-Prot;Acc:Q02539]	HIST1H1A	Linker_histone	non_CM	-	-	-	-	-	-	3024	NCBI	HIST1H1A	Orthology	-	ENSP00000244573	yeast:HHO1	fly:His1:CG31617-PA;fly:His1:CG33801-PA;fly:His1:CG33807-PA;fly:His1:CG33834-PA;fly:His1:CG33855-PA;worm:hil-2;worm:hil-3;worm:hil-4;worm:hil-5;worm:hil-6;worm:his-24	-	-	-	-	-	-
ENSG00000168298	P10412	Histone H1.4 (Histone H1b) [Source:UniProtKB/Swiss-Prot;Acc:P10412]	HIST1H1E	Linker_histone	non_CM	-	-	-	-	-	-	3008	NCBI	HIST1H1E	Orthology	-	ENSP00000307705	yeast:HHO1	fly:His1:CG31617-PA;fly:His1:CG33801-PA;fly:His1:CG33807-PA;fly:His1:CG33834-PA;fly:His1:CG33855-PA;worm:hil-2;worm:hil-3;worm:hil-4;worm:hil-5;worm:hil-6;worm:his-24	-	-	-	-	-	-
ENSG00000184357	P16401	Histone H1.5 (Histone H1a) [Source:UniProtKB/Swiss-Prot;Acc:P16401]	HIST1H1B	Linker_histone	non_CM	-	-	-	-	-	-	3009	NCBI	HIST1H1B	Orthology	-	ENSP00000330074	yeast:HHO1	fly:His1:CG31617-PA;fly:His1:CG33801-PA;fly:His1:CG33807-PA;fly:His1:CG33834-PA;fly:His1:CG33855-PA;worm:hil-2;worm:hil-3;worm:hil-4;worm:hil-5;worm:hil-6;worm:his-24	-	-	-	-	Colonic Neoplasms	-
ENSG00000187837	P16403	Histone H1.2 (Histone H1d) [Source:UniProtKB/Swiss-Prot;Acc:P16403]	HIST1H1C	Linker_histone	non_CM	-	-	-	-	-	-	3006	NCBI	HIST1H1C	Orthology	-	ENSP00000339566	yeast:HHO1	fly:His1:CG31617-PA;fly:His1:CG33801-PA;fly:His1:CG33807-PA;fly:His1:CG33834-PA;fly:His1:CG33855-PA;worm:hil-2;worm:hil-3;worm:hil-4;worm:hil-5;worm:hil-6;worm:his-24	-	-	-	-	-	-
ENSG00000189060	P07305	Histone H1.0 (Histone H1(0))(Histone H1') [Source:UniProtKB/Swiss-Prot;Acc:P07305]	H1F0	Linker_histone	non_CM	-	-	-	-	-	-	3005	NCBI	H1F0	Orthology	-	ENSP00000344504	yeast:HHO1	-	-	-	-	-	Precursor Cell Lymphoblastic Leukemia-Lymphoma	-
ENSG00000197837	P62805	Histone H4 [Source:UniProtKB/Swiss-Prot;Acc:P62805]	HIST4H4	Histone	non_CM	1.00009	0.000528383	202	-	GO:0006325|establishment or maintenance of chromatin architecture|PMID:15504738|NAS;GO:0006334|nucleosome assembly|GOA:interpro|GO_REF:0000002|IEA;GO:0048015|phosphoinositide-mediated signaling|PMID:15504738|NAS	-	121504	NCBI	HIST4H4	Orthology	-	ENSP00000350767	yeast:HHF1	fly:His4:CG33869-PA;fly:His4r;worm:his-46	-	-	-	-	-	-
ENSG00000132740	P38935	DNA-binding protein SMUBP-2 (EC 3.6.1.-)(ATP-dependent helicase IGHMBP2)(Immunoglobulin mu-binding protein 2)(SMUBP-2)(Glial factor 1)(GF-1) [Source:UniProtKB/Swiss-Prot;Acc:P38935]	IGHMBP2	R3H	non_CM	-	-	-	-	-	-	3508	NCBI	IGHMBP2	Orthology	-	ENSP00000255078	yeast:HCS1	-	Neuronopathy, distal hereditary motor, type VI, 604320 (3)	-	nephropathy in other diseases; breast cancer	Infantile neuropathy with diaphragmatic weakness; Spinal muscular atrophy with resp. distress 1	-	-
ENSG00000083750	Q5VZM2	Ras-related GTP-binding protein B (Rag B)(RagB) [Source:UniProtKB/Swiss-Prot;Acc:Q5VZM2]	RRAGB	Gtr1_RagA	non_CM	-	-	-	-	-	-	10325	NCBI	RRAGB	Orthology	-	ENSP00000262850;ENSP00000364077	yeast:GTR1	fly:CG11968-PA;worm:raga-1	-	-	-	-	-	-
ENSG00000155876	Q7L523	Ras-related GTP-binding protein A (Rag A)(RagA)(Adenovirus E3 14.7 kDa-interacting protein 1)(FIP-1) [Source:UniProtKB/Swiss-Prot;Acc:Q7L523]	RRAGA	Gtr1_RagA	non_CM	-	-	-	-	-	-	10670	NCBI	RRAGA	Orthology	-	ENSP00000369899	yeast:GTR1	fly:CG11968-PA;worm:raga-1	-	-	-	-	-	-
ENSG00000172531	P62136	Serine/threonine-protein phosphatase PP1-alpha catalytic subunit (PP-1A)(EC 3.1.3.16) [Source:UniProtKB/Swiss-Prot;Acc:P62136]	PPP1CA	Metallophos	non_CM	-	-	-	-	-	-	5499	NCBI	PPP1CA	Orthology	-	ENSP00000326031;ENSP00000350974;ENSP00000365936	yeast:GLC7	fly:Pp1-87B-PA;fly:Pp1alpha-96A-PA;worm:gsp-2	-	-	-	-	Precursor Cell Lymphoblastic Leukemia-Lymphoma	-
ENSG00000186298	P36873	Serine/threonine-protein phosphatase PP1-gamma catalytic subunit (PP-1G)(EC 3.1.3.16)(Protein phosphatase 1C catalytic subunit) [Source:UniProtKB/Swiss-Prot;Acc:P36873]	PPP1CC	Metallophos	non_CM	-	-	-	-	-	-	5501	NCBI	PPP1CC	Orthology	-	ENSP00000335084;ENSP00000341779	yeast:GLC7	fly:Pp1-87B-PA;fly:Pp1alpha-96A-PA	-	-	-	-	-	-
ENSG00000213639	P62140	Serine/threonine-protein phosphatase PP1-beta catalytic subunit (PP-1B)(EC 3.1.3.16) [Source:UniProtKB/Swiss-Prot;Acc:P62140]	PPP1CB	Metallophos	non_CM	-	-	-	-	-	-	5500	NCBI	PPP1CB	Orthology	-	ENSP00000296122;ENSP00000351298;ENSP00000378769;ENSP00000378770	yeast:GLC7	fly:flw;worm:gsp-1	-	-	-	-	Precursor Cell Lymphoblastic Leukemia-Lymphoma	-
ENSG00000141568	Q01167	Forkhead box protein K2 (Interleukin enhancer-binding factor 1)(Cellular transcription factor ILF-1)(FOXK1) [Source:UniProtKB/Swiss-Prot;Acc:Q01167]	FOXK2	FHA;Fork_head	non_CM	-	-	-	-	-	-	3607	NCBI	FOXK2	Orthology	-	ENSP00000269384;ENSP00000334321;ENSP00000335677	yeast:FKH1	-	-	-	-	-	-	-
ENSG00000164916	P85037	Forkhead box protein K1 (Myocyte nuclear factor)(MNF) [Source:UniProtKB/Swiss-Prot;Acc:P85037]	FOXK1	FHA;Fork_head	non_CM	-	-	-	-	-	-	221937	NCBI	FOXK1	Orthology	-	ENSP00000328720	yeast:FKH1	-	-	-	-	-	-	-
ENSG00000109911	Q96EB1	Elongator complex protein 4 (hELP4)(PAX6 neighbor gene protein) [Source:UniProtKB/Swiss-Prot;Acc:Q96EB1]	ELP4	PAXNEB	non_CM	1.00033	0.000585113	196	-	GO:0006350|transcription|GOA:spkw|GO_REF:0000004|IEA;GO:0006357|regulation of transcription from RNA polymerase II promoter|PMID:11818576|IDA	-	26610	NCBI	ELP4	Orthology	-	ENSP00000265650;ENSP00000298937;ENSP00000368461;ENSP00000379267	yeast:ELP4	-	-	-	-	Aniridia ?	-	-
ENSG00000134014	Q9H9T3	Elongator complex protein 3 (hELP3)(EC 2.3.1.48) [Source:UniProtKB/Swiss-Prot;Acc:Q9H9T3]	ELP3	Radical_SAM Acetyltransf_1	non_CM	0.999915	0.000525176	212	-	GO:0006350|transcription|GOA:spkw|GO_REF:0000004|IEA;GO:0006357|regulation of transcription from RNA polymerase II promoter|PMID:11818576|IDA;GO:0008152|metabolic process|GOA:interpro|GO_REF:0000002|IEA	-	55140	NCBI	ELP3	Orthology	-	ENSP00000256398;ENSP00000369711	yeast:ELP3	fly:Elp3-PA;worm:elpc-3	-	-	-	-	-	-
ENSG00000134759	Q6IA86	Elongator complex protein 2 (ELP2)(STAT3-interacting protein)(StIP1)(SHINC-2) [Source:UniProtKB/Swiss-Prot;Acc:Q6IA86]	STATIP1	WD40	non_CM	-	-	-	-	-	-	55250	NCBI	ELP2	Orthology	-	ENSP00000257191;ENSP00000316051;ENSP00000350967	yeast:ELP2	fly:StIP-PA;worm:elpc-2	-	-	-	-	-	-
ENSG00000154582	Q15369	Transcription elongation factor B polypeptide 1 (RNA polymerase II transcription factor SIII subunit C)(SIII p15)(Elongin 15 kDa subunit)(Elongin-C)(EloC) [Source:UniProtKB/Swiss-Prot;Acc:Q15369]	TCEB1	Skp1_POZ	non_CM	-	-	-	-	-	-	6921	NCBI	TCEB1	Orthology	-	ENSP00000284811	yeast:ELC1	fly:Elongin-C;worm:elc-1	-	-	-	-	-	-
ENSG00000100479	P56282	DNA polymerase epsilon subunit 2 (DNA polymerase II subunit 2)(EC 2.7.7.7)(DNA polymerase epsilon subunit B) [Source:UniProtKB/Swiss-Prot;Acc:P56282]	POLE2	DNA_pol_E_B	non_CM	0.765619	0.225564	218	0.000344153	GO:0006261|DNA-dependent DNA replication|GOA:interpro|GO_REF:0000002|IEA;GO:0006281|DNA repair|PMID:9405441|TAS;GO:0006297|nucleotide-excision repair, DNA gap filling|PMID:9111189|EXP	-	5427	NCBI	POLE2	Orthology	-	ENSP00000216367	yeast:DPB2	fly:Pole2-PA;worm:WBGene00017237	-	-	-	DNA polymerase epsilon 2 deficiency, association with	-	-
ENSG00000132510	O15054	Histone demethylase JMJD3 (EC 1.14.11.-)(JmjC domain-containing protein 3)(Jumonji domain-containing protein 3)(Lysine demethylase 6B) [Source:UniProtKB/Swiss-Prot;Acc:O15054]	JMJD3	JmjC	non_CM	0.782906	0.277808	191	0.00241511	GO:0000122|negative regulation of transcription from RNA polymerase II promoter|GOA:compara|GO_REF:0000019|IEA;GO:0006954|inflammatory response|GOA:spkw|GO_REF:0000004|IEA;GO:0016568|chromatin modification|GOA:spkw|GO_REF:0000004|IEA;GO:0016577|histone demethylation|GOA:compara|GO_REF:0000019|IEA;GO:0055114|oxidation reduction|GOA:spkw|GO_REF:0000004|IEA	EBI_CM	23135	NCBI	JMJD3	Orthology	-	ENSP00000254846	yeast:CYC8	-	-	-	-	-	Precursor Cell Lymphoblastic Leukemia-Lymphoma	-
ENSG00000183878	O14607	Histone demethylase UTY (EC 1.14.11.-)(Ubiquitously transcribed Y chromosome tetratricopeptide repeat protein)(Ubiquitously transcribed TPR protein on the Y chromosome) [Source:UniProtKB/Swiss-Prot;Acc:O14607]	UTY	TPR_1 JmjC	non_CM	0.521574	0.293193	202	0.0376245	GO:0016568|chromatin modification|GOA:spkw|GO_REF:0000004|IEA;GO:0055114|oxidation reduction|GOA:spkw|GO_REF:0000004|IEA	EBI_CM	7404	NCBI	UTY	Orthology	-	ENSP00000328939;ENSP00000330446;ENSP00000355420;ENSP00000372349;ENSP00000372352;ENSP00000372355	yeast:CYC8	-	-	-	-	-	-	-
ENSG00000147050	O15550	Histone demethylase UTX (EC 1.14.11.-)(Ubiquitously transcribed X chromosome tetratricopeptide repeat protein)(Ubiquitously transcribed TPR protein on the X chromosome)(Lysine demethylase 6A) [Source:UniProtKB/Swiss-Prot;Acc:O15550]	UTX	TPR_2 TPR_1 JmjC	non_CM	0.381224	0.261977	205	0.0728096	GO:0016568|chromatin modification|GOA:spkw|GO_REF:0000004|IEA;GO:0055114|oxidation reduction|GOA:spkw|GO_REF:0000004|IEA	EBI_CM	7403	NCBI	UTX	Orthology	-	ENSP00000334340;ENSP00000367203	yeast:CYC8	-	-	-	-	-	-	-
ENSG00000036257	Q13618	Cullin-3 (CUL-3) [Source:UniProtKB/Swiss-Prot;Acc:Q13618]	CUL3	Cullin;Cullin_Nedd8	non_CM	-	-	-	-	-	-	8452	NCBI	CUL3	Orthology	-	ENSP00000264414;ENSP00000343601;ENSP00000386525;ENSP00000387200	yeast:CUL3	fly:gft;worm:cul-3	-	-	-	-	-	-
ENSG00000139842	Q13619	Cullin-4A (CUL-4A) [Source:UniProtKB/Swiss-Prot;Acc:Q13619]	CUL4A	Cullin;Cullin_Nedd8	non_CM	-	-	-	-	-	-	8451	NCBI	CUL4A	Orthology	-	ENSP00000322132;ENSP00000364584;ENSP00000364589;ENSP00000364590	yeast:CUL3	fly:cul-4-PA	-	-	-	-	-	-
ENSG00000158290	Q13620	Cullin-4B (CUL-4B) [Source:UniProtKB/Swiss-Prot;Acc:Q13620]	CUL4B	Cullin;Cullin_Nedd8	non_CM	-	-	-	-	-	-	8450	NCBI	CUL4B	Orthology	-	ENSP00000338919;ENSP00000360373;ENSP00000360374;ENSP00000384109	yeast:CUL3	fly:cul-4-PA	Mental retardation syndrome, X-linked, Cabezas type, 300354 (3) ; Mental retardation-hypotonic facies syndrome, X-linked, 2, 300639 (3)	-	-	Mental retardation, X-linked	Precursor Cell Lymphoblastic Leukemia-Lymphoma; Precursor Cell Lymphoblastic Leukemia-Lymphoma	-
ENSG00000198730	Q6PD62	RNA polymerase-associated protein CTR9 homolog (SH2 domain-binding protein 1) [Source:UniProtKB/Swiss-Prot;Acc:Q6PD62]	CTR9	TPR_1	non_CM	-	-	-	-	-	-	9646	NCBI	CTR9	Orthology	-	ENSP00000355013	yeast:CTR9	fly:CG2469;worm:WBGene00007184	-	-	-	-	-	-
ENSG00000084072	Q9UNP9	Peptidyl-prolyl cis-trans isomerase E (PPIase E)(Rotamase E)(EC 5.2.1.8)(Cyclophilin E)(Cyclophilin-33) [Source:UniProtKB/Swiss-Prot;Acc:Q9UNP9]	PPIE	Pro_isomerase;RRM_1	non_CM	-	-	-	-	-	-	10450	NCBI	PPIE	Orthology	-	ENSP00000312769;ENSP00000348904;ENSP00000361918;ENSP00000361924;ENSP00000361925	yeast:CPR1	-	-	-	-	-	-	-
ENSG00000108179	P30405	Peptidyl-prolyl cis-trans isomerase, mitochondrial Precursor (PPIase)(Rotamase)(EC 5.2.1.8)(Cyclophilin F) [Source:UniProtKB/Swiss-Prot;Acc:P30405]	PPIF	Pro_isomerase	non_CM	-	-	-	-	-	-	10105	NCBI	PPIF	Orthology	-	ENSP00000225174;ENSP00000378080	yeast:CPR1	fly:CG7768;fly:Cyp1-PA;worm:cyn-1;worm:cyn-2;worm:cyn-3;worm:cyn-7	-	-	-	-	-	-
ENSG00000173575	O14647	Chromodomain-helicase-DNA-binding protein 2 (CHD-2)(EC 3.6.1.-)(ATP-dependent helicase CHD2) [Source:UniProtKB/Swiss-Prot;Acc:O14647]	CHD2	Helicase_C AT_hook ResIII Chromo SNF2_N	non_CM	1.80474	0.322861	199	1.14e-08	GO:0006333|chromatin assembly or disassembly|GOA:interpro|GO_REF:0000002|IEA;GO:0006357|regulation of transcription from RNA polymerase II promoter|PMID:9326634|TAS	-	1106	NCBI	CHD2	Orthology	-	ENSP00000311700;ENSP00000377747	yeast:CHD1	fly:Chd1-PA;worm:WBGene00010369	-	-	-	Scoliosis ?	-	-
ENSG00000097046	O00311	Cell division cycle 7-related protein kinase (CDC7-related kinase)(HsCdc7)(huCdc7)(EC 2.7.11.1) [Source:UniProtKB/Swiss-Prot;Acc:O00311]	CDC7	Pkinase	non_CM	-	-	-	-	-	-	8317	NCBI	CDC7	Orthology	-	ENSP00000234626;ENSP00000359443	yeast:CDC7	fly:CG5790-PA;fly:l(1)G0148-PA;worm:WBGene00016421	-	-	-	-	-	-
ENSG00000094804	Q99741	Cell division control protein 6 homolog (CDC6-related protein)(p62(cdc6))(HsCDC6)(HsCDC18) [Source:UniProtKB/Swiss-Prot;Acc:Q99741]	CDC6	AAA;Cdc6_C	non_CM	-	-	-	-	-	-	990	NCBI	CDC6	Orthology	-	ENSP00000209728	yeast:CDC6	fly:Cdc6-PA;worm:cdc-6	-	-	-	Colorectal cancer, increased risk, assoc. with	-	-
ENSG00000093009	O75419	CDC45-related protein (Cdc45)(PORC-PI-1) [Source:UniProtKB/Swiss-Prot;Acc:O75419]	CDC45L	CDC45	non_CM	1.00029	0.000627185	203	-	GO:0000076|DNA replication checkpoint|PMID:9660782|TAS;GO:0006260|DNA replication|PMID:12791985|EXP;GO:0006260|DNA replication|GOA:spkw|GO_REF:0000004|IEA;GO:0006270|DNA replication initiation|PMID:9660782|TAS;GO:0007049|cell cycle|GOA:spkw|GO_REF:0000004|IEA	-	8318	NCBI	CDC45L	Orthology	-	ENSP00000263201;ENSP00000384978;ENSP00000385240	yeast:CDC45	fly:CDC45L-PA;worm:WBGene00009372	-	-	-	-	-	-
ENSG00000079335	Q9UNH5	Dual specificity protein phosphatase CDC14A (EC 3.1.3.48)(EC 3.1.3.16)(CDC14 cell division cycle 14 homolog A) [Source:UniProtKB/Swiss-Prot;Acc:Q9UNH5]	CDC14A	DSPc	non_CM	-	-	-	-	-	-	8556	NCBI	CDC14A	Orthology	-	ENSP00000336739;ENSP00000354916;ENSP00000359142;ENSP00000359143	yeast:CDC14	fly:cdc14-PA;worm:cdc-14	-	-	-	-	-	-
ENSG00000081377	O60729	Dual specificity protein phosphatase CDC14B (EC 3.1.3.48)(EC 3.1.3.16)(CDC14 cell division cycle 14 homolog B) [Source:UniProtKB/Swiss-Prot;Acc:O60729]	CDC14B	DSPc	non_CM	-	-	-	-	-	-	8555	NCBI	CDC14B	Orthology	-	ENSP00000265659;ENSP00000364384;ENSP00000364385;ENSP00000364388;ENSP00000364389;ENSP00000364390	yeast:CDC14	fly:cdc14-PA;worm:cdc-14	-	-	-	-	-	-
ENSG00000121152	Q15003	Condensin complex subunit 2 (Non-SMC condensin I complex subunit H)(Barren homolog protein 1)(Chromosome-associated protein H)(hCAP-H)(XCAP-H homolog) [Source:UniProtKB/Swiss-Prot;Acc:Q15003]	NCAPH	Barren	non_CM	-	-	-	-	-	-	23397	NCBI	NCAPH	Orthology	-	ENSP00000240423	yeast:BRN1	fly:barr	-	-	-	-	-	-
ENSG00000185024	Q92994	Transcription factor IIIB 90 kDa subunit (TFIIIB90)(hTFIIIB90)(B-related factor 1)(BRF-1)(hBRF)(TATA box-binding protein-associated factor, RNA polymerase III, subunit 2)(TAF3B2) [Source:UniProtKB/Swiss-Prot;Acc:Q92994]	BRF1	TFIIB BRF1 TFIIB_Zn_Ribbon	non_CM	0.999909	0.000514259	187	-	GO:0006355|regulation of transcription, DNA-dependent|GOA:interpro|GO_REF:0000002|IEA;GO:0006384|transcription initiation from RNA polymerase III promoter|PMID:7624363|TAS;GO:0006413|translational initiation|GOA:interpro|GO_REF:0000002|IEA;GO:0009303|rRNA transcription|PMID:7624363|TAS;GO:0009304|tRNA transcription|PMID:8943358|TAS;GO:0045941|positive regulation of transcription|GOA:interpro|GO_R…	-	2972	NCBI	BRF1	Orthology	-	ENSP00000329029;ENSP00000333220;ENSP00000339442;ENSP00000369264;ENSP00000369269;ENSP00000376340	yeast:BRF1	fly:Brf-PA;worm:brf-1	-	-	-	-	-	-
ENSG00000145734	A6H8Y1	Transcription factor TFIIIB component B'' homolog (Transcription factor IIIB 150)(TFIIIB150)(Transcription factor-like nuclear regulator) [Source:UniProtKB/Swiss-Prot;Acc:A6H8Y1]	BDP1	Myb_DNA-binding	non_CM	0.99999	0.000531819	205	-	GO:0006350|transcription|GOA:spkw|GO_REF:0000004|IEA;GO:0006355|regulation of transcription, DNA-dependent|GOA:spkw|GO_REF:0000004|IEA	-	55814	NCBI	BDP1	Orthology	-	ENSP00000351575;ENSP00000370050	yeast:BDP1	worm:WBGene00015091	-	-	-	-	-	-
ENSG00000169925	Q15059	Bromodomain-containing protein 3 (RING3-like protein) [Source:UniProtKB/Swiss-Prot;Acc:Q15059]	BRD3	Bromodomain	non_CM	0.834629	0.224206	197	9.86e-05	-	-	8019	NCBI	BRD3	Orthology	-	ENSP00000305918;ENSP00000350557;ENSP00000360900;ENSP00000360901;ENSP00000360908	yeast:BDF1	fly:fs(1)h;worm:tag-332	-	-	-	-	-	-
ENSG00000137948	Q58F21	Bromodomain testis-specific protein (RING3-like protein)(Cancer/testis antigen 9)(CT9) [Source:UniProtKB/Swiss-Prot;Acc:Q58F21]	BRDT	Bromodomain	non_CM	0.826978	0.241609	183	0.000309949	GO:0006338|chromatin remodeling|GOA:compara|GO_REF:0000019|IEA;GO:0006350|transcription|GOA:spkw|GO_REF:0000004|IEA;GO:0006355|regulation of transcription, DNA-dependent|GOA:spkw|GO_REF:0000004|IEA	EBI_CM	676	NCBI	BRDT	Orthology	-	ENSP00000260512;ENSP00000354568;ENSP00000359416;ENSP00000378038;ENSP00000384051	yeast:BDF1	worm:tag-332	-	-	-	-	-	-
ENSG00000141867	O60885	Bromodomain-containing protein 4 (HUNK1 protein) [Source:UniProtKB/Swiss-Prot;Acc:O60885]	BRD4	Bromodomain	non_CM	0.804089	0.252012	203	0.000709761	-	-	23476	NCBI	BRD4	Orthology	-	ENSP00000263377;ENSP00000353112;ENSP00000376617	yeast:BDF1	fly:fs(1)h;worm:tag-332	-	lethal midline carcinoma of young people,	-	-	-	-
ENSG00000112526	P25440	Bromodomain-containing protein 2 (Protein RING3)(O27.1.1) [Source:UniProtKB/Swiss-Prot;Acc:P25440]	BRD2	Bromodomain	non_CM	0.792709	0.266846	203	0.00148585	-	-	6046	BioMart	BRD2	-	-	ENSP00000309923;ENSP00000372588;ENSP00000382253	yeast:BDF1	fly:fs(1)h;worm:tag-332	-	-	juvenile myoclonic epilepsy; azoospermia; photoparoxysmal response	-	-	-
ENSG00000156269	Q9BSU3	N-terminal acetyltransferase complex ARD1 subunit homolog B (hARD2)(EC 2.3.1.88) [Source:UniProtKB/Swiss-Prot;Acc:Q9BSU3]	ARD1B	Acetyltransf_1	non_CM	1.00021	0.000531819	205	-	-	-	84779	NCBI	ARD1B	Orthology	-	ENSP00000286794	yeast:ARD1	fly:Ard1;worm:WBGene00019505	-	-	-	-	-	-
ENSG00000102030	P41227	N-terminal acetyltransferase complex ARD1 subunit homolog A (EC 2.3.1.88)(EC 2.3.1.-) [Source:UniProtKB/Swiss-Prot;Acc:P41227]	ARD1A	Acetyltransf_1	non_CM	0.999979	0.00229946	191	-	GO:0006323|DNA packaging|PMID:7981673|TAS;GO:0006474|N-terminal protein amino acid acetylation|PMID:15496142|IDA;GO:0006475|internal protein amino acid acetylation|PMID:7981673|TAS;GO:0008152|metabolic process|GOA:interpro|GO_REF:0000002|IEA	-	8260	NCBI	ARD1A	Orthology	-	ENSP00000359026;ENSP00000359028;ENSP00000359032;ENSP00000377313;ENSP00000377315	yeast:ARD1	fly:Ard1;worm:WBGene00019505	-	-	sleep disorders; schizophrenia; body mass	-	-	-
ENSG00000169067	Q562R1	Beta-actin-like protein 2 (Kappa-actin) [Source:UniProtKB/Swiss-Prot;Acc:Q562R1]	ACTBL2	Actin	non_CM	1.00038	0.00061565	194	-	-	-	345651	NCBI	ACTBL2	Orthology	-	ENSP00000306469	yeast:ACT1	-	-	-	-	-	-	-
ENSG00000107796	P62736	Actin, aortic smooth muscle (Alpha-actin-2)(Cell growth-inhibiting gene 46 protein) [Source:UniProtKB/Swiss-Prot;Acc:P62736]	ACTA2	Actin	non_CM	1.00036	0.000606439	176	-	GO:0008217|regulation of blood pressure|GOA:compara|GO_REF:0000019|IEA;GO:0014829|vascular smooth muscle contraction|GOA:compara|GO_REF:0000019|IEA	-	59	NCBI	ACTA2	Orthology	-	ENSP00000224784	yeast:ACT1	-	Aortic aneurysm, familial thoracic 6, 611788 (3)	-	-	Thoracic aortic aneurysms & dissections	Aortic Aneurysm, Thoracic; Skin Diseases, Vascular; Thoracic Aortic Aneurysms and Dissections (TAAD)	-
ENSG00000159251	P68032	Actin, alpha cardiac muscle 1 (Alpha-cardiac actin) [Source:UniProtKB/Swiss-Prot;Acc:P68032]	ACTC1	Actin	non_CM	1.00036	0.000602864	195	-	GO:0006915|apoptosis|GO_REF:0000024|ISS;GO:0030048|actin filament-based movement|PMID:16611632|IDA;GO:0030240|muscle thin filament assembly|GO_REF:0000024|ISS;GO:0031032|actomyosin structure organization|GO_REF:0000024|ISS;GO:0055003|cardiac myofibril assembly|GO_REF:0000024|ISS;GO:0055008|cardiac muscle tissue morphogenesis|GO_REF:0000024|ISS;GO:0060047|heart contraction|PMID:17611253|IMP;GO:006…	-	70	NCBI	ACTC1	Orthology	-	ENSP00000290378	yeast:ACT1	-	Cardiomyopathy, dilated, 1R (3) ; Cardiomyopathy, familial hypertrophic, 11, 612098 (3)	-	cardiomyopathy	Atrial septal defect; Atrial septal defect ?; Cardiomyopathy, dilated; Cardiomyopathy, hypertrophic	-	-
ENSG00000163017	P63267	Actin, gamma-enteric smooth muscle (Smooth muscle gamma-actin)(Gamma-2-actin)(Alpha-actin-3) [Source:UniProtKB/Swiss-Prot;Acc:P63267]	ACTG2	Actin	non_CM	1.00032	0.000642047	197	-	-	-	72	NCBI	ACTG2	Orthology	-	ENSP00000295137;ENSP00000386857;ENSP00000386929;ENSP00000387182	yeast:ACT1	-	-	-	-	-	-	-
ENSG00000143632	P68133	Actin, alpha skeletal muscle (Alpha-actin-1) [Source:UniProtKB/Swiss-Prot;Acc:P68133]	ACTA1	Actin	non_CM	1.00029	0.000594938	203	-	GO:0006936|muscle contraction|PMID:10508519|TAS;GO:0030240|muscle thin filament assembly|PMID:11333380|IMP;GO:0048741|skeletal muscle fiber development|GO_REF:0000024|ISS	-	58	NCBI	ACTA1	Orthology	-	ENSP00000312351;ENSP00000344142;ENSP00000355643;ENSP00000355644;ENSP00000355645	yeast:ACT1	-	Myopathy, actin, congenital, with cores (3) ; Myopathy, actin, congenital, with excess of thin myofilaments, 161800 (3) ; Myopathy, congenital, with fiber-type disporportion 1, 255310 (3) ; Myopathy, nemaline, 3, 161800 (3)	-	Parkinson's disease; Alzheimer's Disease	Actin myopathy; Congenital myopathy with fibre-type disproportion; Core myopathy; Nemaline myopathy; Nemaline myopathy and hypertrophic cardiomyopathy	-	-
ENSG00000204434	Q9BYX7	Kappa-actin [Source:UniProtKB/Swiss-Prot;Acc:Q9BYX7]	ACTBL3	-	non_CM	-	-	-	-	-	-	440915	NCBI	ACTBL3	Orthology	-	ENSP00000365045;ENSP00000380624	yeast:ACT1	-	-	-	-	-	-	-
ENSG00000131069	Q9NR19	Acetyl-coenzyme A synthetase, cytoplasmic (EC 6.2.1.1)(Acetate--CoA ligase)(Acyl-activating enzyme)(Acetyl-CoA synthetase)(AceCS)(ACS)(Acyl-CoA synthetase short-chain family member 2) [Source:UniProtKB/Swiss-Prot;Acc:Q9NR19]	ACSS2	AMP-binding	non_CM	-	-	-	-	-	-	55902	NCBI	ACSS2	Orthology	-	ENSP00000253382;ENSP00000337190;ENSP00000353804;ENSP00000363825	yeast:ACS1;yeast:ACS2	fly:AcCoAS;worm:WBGene00007969	-	-	-	-	-	-
ENSG00000078403	P55197	Protein AF-10 [Source:UniProtKB/Swiss-Prot;Acc:P55197]	MLLT10	PHD	non_CM	1.00015	0.000534286	181	-	-	-	8028	NCBI	MLLT10	Orthology	-	ENSP00000307411;ENSP00000366258;ENSP00000366272;ENSP00000366295;ENSP00000366304;ENSP00000379781	worm:zfp-1	-	Leukemia, acute T-cell lymphoblastic (3) ; Leukemia, acute myeloid, 601626 (3)	AL,	-	-	-	-
ENSG00000108292	P55198	Protein AF-17 [Source:UniProtKB/Swiss-Prot;Acc:P55198]	MLLT6	PHD	non_CM	1.00012	0.000508349	209	-	-	-	4302	NCBI	MLLT6	Orthology	-	ENSP00000316426;ENSP00000351063;ENSP00000367377	worm:zfp-1	-	-	AL,	-	-	-	-
ENSG00000215766	SpliceVariant:P46100-5	ATRX_HUMAN Isoform 5 of P46100 - Homo sapiens (Human) [Source:UniprotKB/SpliceVariant;Acc:P46100-5]	BX276116.7	Helicase_C SNF2_N	non_CM	1.00019	0.000489706	204	-	-	-	-	-	-	-	-	ENSP00000383658;ENSP00000383659;ENSP00000383663;ENSP00000383667;ENSP00000383668	worm:xnp-1	-	-	-	-	-	-	-
ENSG00000077684	Q6IE81	Protein Jade-1 (PHD finger protein 17) [Source:UniProtKB/Swiss-Prot;Acc:Q6IE81]	PHF17	PHD	non_CM	1.00015	0.00048624	201	-	GO:0006350|transcription|GOA:spkw|GO_REF:0000004|IEA;GO:0006355|regulation of transcription, DNA-dependent|GOA:spkw|GO_REF:0000004|IEA;GO:0006915|apoptosis|PMID:12169691|NAS;GO:0006950|response to stress|PMID:12169691|NAS;GO:0030308|negative regulation of cell growth|PMID:12169691|NAS	-	79960	NCBI	PHF17	Orthology	-	ENSP00000226319	worm:WBGene00021810	-	-	-	-	-	-	-
ENSG00000043143	Q9NQC1	Protein Jade-2 (PHD finger protein 15) [Source:UniProtKB/Swiss-Prot;Acc:Q9NQC1]	PHF15	PHD	non_CM	1.00014	0.000556651	191	-	-	-	23338	NCBI	PHF15	Orthology	-	ENSP00000282605;ENSP00000354425;ENSP00000378451;ENSP00000384671	worm:WBGene00021810	-	-	-	-	-	Precursor Cell Lymphoblastic Leukemia-Lymphoma; Precursor Cell Lymphoblastic Leukemia-Lymphoma	-
ENSG00000102221	Q92613	Protein Jade-3 (PHD finger protein 16) [Source:UniProtKB/Swiss-Prot;Acc:Q92613]	PHF16	PHD	non_CM	1.00013	0.00050128	193	-	-	-	9767	NCBI	PHF16	Orthology	-	ENSP00000218343;ENSP00000380373	worm:WBGene00021810	-	-	-	-	-	-	-
ENSG00000114982	SpliceVariant:Q9P2N6-4	K1310_HUMAN Isoform 4 of Q9P2N6 - Homo sapiens (Human) [Source:UniprotKB/SpliceVariant;Acc:Q9P2N6-4]	KIAA1310	-	non_CM	-	-	-	-	-	-	55683	NCBI	KIAA1310	Orthology	-	ENSP00000346144	worm:WBGene00018812	-	-	-	-	-	-	-
ENSG00000186462	Q9ULW6	Nucleosome assembly protein 1-like 2 (Brain-specific protein, X-linked) [Source:UniProtKB/Swiss-Prot;Acc:Q9ULW6]	NAP1L2	NAP	non_CM	-	-	-	-	-	-	4674	NCBI	NAP1L2	Orthology	-	ENSP00000362616	worm:WBGene00017075	-	-	-	-	-	-	-
ENSG00000187109	P55209	Nucleosome assembly protein 1-like 1 (NAP-1-related protein)(hNRP) [Source:UniProtKB/Swiss-Prot;Acc:P55209]	NAP1L1	NAP	non_CM	-	-	-	-	-	-	4673	NCBI	NAP1L1	Orthology	-	ENSP00000261182;ENSP00000376947	worm:WBGene00017075	-	-	-	-	-	Precursor Cell Lymphoblastic Leukemia-Lymphoma	-
ENSG00000205531	Q99733	Nucleosome assembly protein 1-like 4 (Nucleosome assembly protein 2)(NAP2) [Source:UniProtKB/Swiss-Prot;Acc:Q99733]	NAP1L4	NAP	non_CM	-	-	-	-	-	-	4676	NCBI	NAP1L4	Orthology	-	ENSP00000369915;ENSP00000382523;ENSP00000382533	worm:WBGene00017075	-	-	-	-	-	-	-
ENSG00000148308	Q9Y5Q8	General transcription factor 3C polypeptide 5 (Transcription factor IIIC subunit epsilon)(TF3C-epsilon)(TFIIIC 63 kDa subunit)(TFIIIC63) [Source:UniProtKB/Swiss-Prot;Acc:Q9Y5Q8]	GTF3C5	Tau95	non_CM	-	-	-	-	-	-	9328	NCBI	GTF3C5	Orthology	-	ENSP00000339530;ENSP00000361161;ENSP00000361167;ENSP00000361169;ENSP00000361171;ENSP00000361180	worm:WBGene00011368	-	-	-	-	-	-	-
ENSG00000138757	Q9UN86	Ras GTPase-activating protein-binding protein 2 (G3BP-2)(GAP SH3 domain-binding protein 2) [Source:UniProtKB/Swiss-Prot;Acc:Q9UN86]	G3BP2	NTF2;RRM_1	non_CM	-	-	-	-	-	-	9908	NCBI	G3BP2	Orthology	-	ENSP00000350518;ENSP00000352738;ENSP00000379069	worm:WBGene00010677	-	-	-	-	-	-	-
ENSG00000145907	Q13283	Ras GTPase-activating protein-binding protein 1 (EC 3.6.1.-)(G3BP-1)(ATP-dependent DNA helicase VIII)(HDH-VIII)(GAP SH3 domain-binding protein 1) [Source:UniProtKB/Swiss-Prot;Acc:Q13283]	G3BP1	NTF2;RRM_1	non_CM	-	-	-	-	-	-	10146	NCBI	G3BP1	Orthology	-	ENSP00000274596;ENSP00000348578;ENSP00000377681	worm:WBGene00010677	-	-	-	-	-	-	-
ENSG00000154832	Q9P0U4	CpG-binding protein (PHD finger and CXXC domain-containing protein 1)(CXXC-type zinc finger protein 1) [Source:UniProtKB/Swiss-Prot;Acc:Q9P0U4]	CXXC1	zf-CXXC PHD	non_CM	0.889622	0.126222	209	9.13e-13	GO:0006350|transcription|GOA:spkw|GO_REF:0000004|IEA;GO:0006355|regulation of transcription, DNA-dependent|PMID:10688657|IDA	-	30827	NCBI	CXXC1	Orthology	-	ENSP00000285106	worm:WBGene00009924;yeast:SPP1	-	-	-	-	-	-	-
ENSG00000090686	Q86UV5	Ubiquitin carboxyl-terminal hydrolase 48 (EC 3.1.2.15)(Ubiquitin thioesterase 48)(Ubiquitin-specific-processing protease 48)(Deubiquitinating enzyme 48) [Source:UniProtKB/Swiss-Prot;Acc:Q86UV5]	USP48	UCH	non_CM	-	-	-	-	-	-	84196	NCBI	USP48	Orthology	-	ENSP00000309262;ENSP00000363862;ENSP00000363864;ENSP00000383157	worm:WBGene00009267	-	-	-	-	-	-	-
ENSG00000103275	P63279	SUMO-conjugating enzyme UBC9 (EC 6.3.2.-)(SUMO-protein ligase)(Ubiquitin-conjugating enzyme E2 I)(Ubiquitin-protein ligase I)(Ubiquitin carrier protein I)(Ubiquitin carrier protein 9)(p18) [Source:UniProtKB/Swiss-Prot;Acc:P63279]	UBE2I	UQ_con	non_CM	-	-	-	-	-	-	7329	NCBI	UBE2I	Orthology	-	ENSP00000324897;ENSP00000348056;ENSP00000380649;ENSP00000380650;ENSP00000384361;ENSP00000384568;ENSP00000385009	worm:ubc-9	-	-	-	-	-	-	-
ENSG00000126261	Q9UBT2	SUMO-activating enzyme subunit 2 (EC 6.3.2.-)(Ubiquitin-like 1-activating enzyme E1B)(Anthracycline-associated resistance ARX) [Source:UniProtKB/Swiss-Prot;Acc:Q9UBT2]	UBA2	ThiF;UBACT;UBA_e1_thiolCys	non_CM	-	-	-	-	-	-	10054	NCBI	UBA2	Orthology	-	ENSP00000246548	worm:uba-2	-	-	-	-	-	-	-
ENSG00000117174	Q9NWK9	Zinc finger HIT domain-containing protein 6 (Serologically defined breast cancer antigen NY-BR-75) [Source:UniProtKB/Swiss-Prot;Acc:Q9NWK9]	ZNHIT6	-	non_CM	-	-	-	-	-	-	54680	NCBI	ZNHIT6	Orthology	-	ENSP00000359606	worm:tag-143	-	-	-	-	-	-	-
ENSG00000196981	Q86VZ2	WD repeat-containing protein 5B [Source:UniProtKB/Swiss-Prot;Acc:Q86VZ2]	WDR5B	WD40	non_CM	-	-	-	-	-	-	54554	NCBI	WDR5B	Orthology	-	ENSP00000330381	worm:tag-125;yeast:SWD3	-	-	-	-	-	-	-
ENSG00000116030	P63165	Small ubiquitin-related modifier 1 Precursor (SUMO-1)(Sentrin)(Ubiquitin-like protein SMT3C)(SMT3 homolog 3)(Ubiquitin-homology domain protein PIC1)(Ubiquitin-like protein UBL1)(GAP-modifying protein 1)(GMP1) [Source:UniProtKB/Swiss-Prot;Acc:P63165]	SUMO1	ubiquitin	non_CM	-	-	-	-	-	-	7341	NCBI	SUMO1	Orthology	-	ENSP00000264281;ENSP00000376075;ENSP00000376076;ENSP00000376077;ENSP00000386267;ENSP00000386296;ENSP00000386472;ENSP00000386500;ENSP00000386753;ENSP00000387204	worm:smo-1	-	Orofacial cleft 10 (3)	-	-	Cleft lip and palate	Cleft Lip; Cleft Palate; Cleft Palate; Cleft Palate, X-Linked	-
ENSG00000099341	P48556	26S proteasome non-ATPase regulatory subunit 8 (26S proteasome regulatory subunit S14)(p31) [Source:UniProtKB/Swiss-Prot;Acc:P48556]	PSMD8	SAC3_GANP	non_CM	-	-	-	-	-	-	5714	NCBI	PSMD8	Orthology	-	ENSP00000215071;ENSP00000385454	worm:rpn-12	-	-	-	-	-	-	-
ENSG00000159352	P55036	26S proteasome non-ATPase regulatory subunit 4 (26S proteasome regulatory subunit S5A)(Rpn10)(Multiubiquitin chain-binding protein)(Antisecretory factor 1)(ASF)(AF) [Source:UniProtKB/Swiss-Prot;Acc:P55036]	PSMD4	UIM	non_CM	-	-	-	-	-	-	5710	NCBI	PSMD4	Orthology	-	ENSP00000357876;ENSP00000357879	worm:rpn-10	-	-	-	-	-	-	-
ENSG00000180764	A2A3N6	Putative PIP5K1A and PSMD4-like protein (PIP5K1A-PSMD4) [Source:UniProtKB/Swiss-Prot;Acc:A2A3N6]	PIPSL	-	non_CM	-	-	-	-	-	-	266971	BiomartToHGNC	PIPSL	Orthology	-	ENSP00000375503	worm:rpn-10	-	-	-	-	-	-	-
ENSG00000109685	O96028	Probable histone-lysine N-methyltransferase NSD2 (EC 2.1.1.43)(Nuclear SET domain-containing protein 2)(Wolf-Hirschhorn syndrome candidate 1 protein)(Multiple myeloma SET domain-containing protein)(Protein trithorax-5) [Source:UniProtKB/Swiss-Prot;Acc:O96028]	WHSC1	HMG_box PHD SET PWWP	non_CM	2.13938	0.592061	211	0.000151111	GO:0006350|transcription|GOA:spkw|GO_REF:0000004|IEA;GO:0006355|regulation of transcription, DNA-dependent|GOA:spkw|GO_REF:0000004|IEA;GO:0009653|anatomical structure morphogenesis|PMID:9618163|TAS;GO:0016568|chromatin modification|GOA:spkw|GO_REF:0000004|IEA	EBI_CM	7468	NCBI	WHSC1	Orthology	-	ENSP00000264753;ENSP00000308780;ENSP00000329167;ENSP00000372344;ENSP00000372345;ENSP00000372347;ENSP00000372348;ENSP00000372351;ENSP00000381311	worm:mes-4	fly:Mes-4-PA	Wolf-Hirschhorn syndrome (2)	MM,	-	-	-	-
ENSG00000152217	Q9Y6X0	SET-binding protein (SEB) [Source:UniProtKB/Swiss-Prot;Acc:Q9Y6X0]	SETBP1	AT_hook	non_CM	-	-	-	-	-	-	26040	NCBI	SETBP1	Orthology	-	ENSP00000282030;ENSP00000372516	worm:lin-59	-	Leukemia, acute T-cell lymphoblastic (3)	-	-	-	-	-
ENSG00000100425	O95696	Bromodomain-containing protein 1 (BR140-like protein) [Source:UniProtKB/Swiss-Prot;Acc:O95696]	BRD1	PHD Bromodomain	non_CM	1.90316	0.312386	213	5.58e-10	-	-	23774	NCBI	BRD1	Orthology	-	ENSP00000216267;ENSP00000345886;ENSP00000351861;ENSP00000384076;ENSP00000385858	worm:lin-49;yeast:NTO1	fly:CG1845-PA	-	-	-	-	-	-
ENSG00000156983	P55201	Peregrin (Bromodomain and PHD finger-containing protein 1)(BR140 protein) [Source:UniProtKB/Swiss-Prot;Acc:P55201]	BRPF1	AT_hook PHD Bromodomain PWWP	non_CM	1.65513	0.542644	226	0.0011438	GO:0006350|transcription|GOA:spkw|GO_REF:0000004|IEA;GO:0006355|regulation of transcription, DNA-dependent|GOA:spkw|GO_REF:0000004|IEA	-	7862	NCBI	BRPF1	Orthology	-	ENSP00000306297;ENSP00000373340	worm:lin-49;yeast:NTO1	fly:CG1845-PA	-	-	-	-	-	-
ENSG00000096070	Q9ULD4	Bromodomain and PHD finger-containing protein 3 [Source:UniProtKB/Swiss-Prot;Acc:Q9ULD4]	BRPF3	PHD Bromodomain PWWP	non_CM	1.541	0.600764	202	0.00515785	-	-	27154	NCBI	BRPF3	Orthology	-	ENSP00000345419;ENSP00000350267;ENSP00000378073	worm:lin-49;yeast:NTO1	fly:CG1845-PA	-	-	-	-	-	-
ENSG00000126803	P54652	Heat shock-related 70 kDa protein 2 (Heat shock 70 kDa protein 2) [Source:UniProtKB/Swiss-Prot;Acc:P54652]	HSPA2	HSP70	non_CM	-	-	-	-	-	-	3306	NCBI	HSPA2	Orthology	-	ENSP00000247207;ENSP00000378199	worm:hsp-1	-	-	-	bone loss; Alzheimer's Disease; mediterranean visceral leishmaniasis; sepsis; Crohn's disease; Systemic Lupus Erythematosus (SLE); Septic shock; systemic lupus erythematosus; lupus erythematosus; hearing loss, noise-induced; Crohn's disease ulcerative colitis	-	-	-
ENSG00000094916	P45973	Chromobox protein homolog 5 (Heterochromatin protein 1 homolog alpha)(HP1 alpha)(Antigen p25) [Source:UniProtKB/Swiss-Prot;Acc:P45973]	CBX5	Chromo_shadow Chromo	non_CM	205	0.000541002	205	-	GO:0006333|chromatin assembly or disassembly|GOA:interpro|GO_REF:0000002|IEA;GO:0016481|negative regulation of transcription|PMID:9636147|IDA	-	23468	NCBI	CBX5	Orthology	-	ENSP00000209875	worm:hpl-1;worm:hpl-2	fly:HP1b-PA	-	-	-	-	-	-
ENSG00000108468	P83916	Chromobox protein homolog 1 (Heterochromatin protein 1 homolog beta)(HP1 beta)(Modifier 1 protein)(M31)(Heterochromatin protein p25)(HP1Hsbeta)(p25beta) [Source:UniProtKB/Swiss-Prot;Acc:P83916]	CBX1	Chromo_shadow Chromo	non_CM	0.999979	0.000543919	189	-	-	-	10951	NCBI	CBX1	Orthology	-	ENSP00000225603;ENSP00000377060;ENSP00000385413	worm:hpl-1;worm:hpl-2	fly:HP1b-PA	-	-	-	-	Precursor Cell Lymphoblastic Leukemia-Lymphoma	-
ENSG00000111727	Q9Y5Z7	Host cell factor 2 (HCF-2)(C2 factor) [Source:UniProtKB/Swiss-Prot;Acc:Q9Y5Z7]	HCFC2	Kelch_1;Kelch_2;fn3	non_CM	-	-	-	-	-	-	29915	NCBI	HCFC2	Orthology	-	ENSP00000229330;ENSP00000376604	worm:hcf-1	-	-	-	-	-	-	-
ENSG00000123636	Q9UIF8	Bromodomain adjacent to zinc finger domain protein 2B (hWALp4) [Source:UniProtKB/Swiss-Prot;Acc:Q9UIF8]	BAZ2B	DDT PHD Bromodomain MBD	non_CM	4.15259	0.337801	187	-	GO:0006350|transcription|GOA:spkw|GO_REF:0000004|IEA;GO:0006355|regulation of transcription, DNA-dependent|GOA:spkw|GO_REF:0000004|IEA	-	29994	NCBI	BAZ2B	Orthology	-	ENSP00000294905;ENSP00000339670;ENSP00000348087;ENSP00000376533;ENSP00000376534	fly:tou	worm:flt-1	-	-	-	-	-	-
ENSG00000131747	SpliceVariant:P11388-2	TOP2A_HUMAN Isoform 2 of P11388 - Homo sapiens (Human) [Source:UniprotKB/SpliceVariant;Acc:P11388-2]	TOP2A	DNA_topoisoIV DTHCT HATPase_c DNA_gyraseB	non_CM	1.00006	0.000496226	212	-	GO:0006265|DNA topological change|GOA:compara|GO_REF:0000019|IEA;GO:0007059|chromosome segregation|GOA:compara|GO_REF:0000019|IEA;GO:0030261|chromosome condensation|GOA:compara|GO_REF:0000019|IEA;GO:0040016|embryonic cleavage|GOA:compara|GO_REF:0000019|IEA;GO:0045944|positive regulation of transcription from RNA polymerase II promoter|GOA:compara|GO_REF:0000019|IEA	-	7153	BiomartToHGNC	TOP2A	Orthology	-	ENSP00000269577;ENSP00000342944;ENSP00000350217	fly:Top2-PA;yeast:TOP2	worm:top-2	DNA topoisomerase II, resistance to inhibition of, by amsacrine (3)	-	lymphoma; leukemia, acute myeloblastic	-	Neoplasms; Leukemia, Myelocytic, Acute; Precursor Cell Lymphoblastic Leukemia-Lymphoma	-
ENSG00000108175	Q9ULJ6	Zinc finger MIZ domain-containing protein 1 (Retinoic acid-induced protein 17)(PIAS-like protein Zimp10) [Source:UniProtKB/Swiss-Prot;Acc:Q9ULJ6]	ZMIZ1	zf-MIZ	non_CM	0.75805	0.19983	201	7.43e-05	GO:0006350|transcription|GOA:spkw|GO_REF:0000004|IEA;GO:0006355|regulation of transcription, DNA-dependent|GOA:spkw|GO_REF:0000004|IEA;GO:0007569|cell aging|GOA:compara|GO_REF:0000019|IEA	-	57178	NCBI	ZMIZ1	Orthology	-	ENSP00000334474;ENSP00000353482;ENSP00000361422;ENSP00000378092	fly:tna	-	-	-	-	-	-	-
ENSG00000122515	Q8NF64	Zinc finger MIZ domain-containing protein 2 (PIAS-like protein Zimp7) [Source:UniProtKB/Swiss-Prot;Acc:Q8NF64]	ZMIZ2	zf-MIZ	non_CM	0.746	0.205735	188	0.000143943	GO:0006350|transcription|GOA:spkw|GO_REF:0000004|IEA;GO:0006355|regulation of transcription, DNA-dependent|GOA:spkw|GO_REF:0000004|IEA;GO:0045944|positive regulation of transcription from RNA polymerase II promoter|PMID:16051670|IDA	-	83637	NCBI	ZMIZ2	Orthology	-	ENSP00000265346;ENSP00000311778	fly:tna	-	-	-	-	-	-	-
ENSG00000198586	Q9UKI8	Serine/threonine-protein kinase tousled-like 1 (EC 2.7.11.1)(Tousled-like kinase 1)(PKU-beta) [Source:UniProtKB/Swiss-Prot;Acc:Q9UKI8]	TLK1	Pkinase	non_CM	-1.00002	0.000578218	218	1	GO:0001672|regulation of chromatin assembly or disassembly|PMID:12660173|IDA;GO:0006468|protein amino acid phosphorylation|PMID:12660173|IDA;GO:0006886|intracellular protein transport|PMID:10588641|IDA;GO:0006974|response to DNA damage stimulus|GOA:spkw|GO_REF:0000004|IEA;GO:0007049|cell cycle|GOA:spkw|GO_REF:0000004|IEA;GO:0007242|intracellular signaling cascade|PMID:12660173|IDA;GO:0016568|chro…	EBI_CM	9874	NCBI	TLK1	Orthology	-	ENSP00000348376;ENSP00000352810;ENSP00000354089;ENSP00000387313	fly:tlk	worm:tlk-1	-	-	-	-	-	-
ENSG00000146872	Q86UE8	Serine/threonine-protein kinase tousled-like 2 (EC 2.7.11.1)(Tousled-like kinase 2)(PKU-alpha) [Source:UniProtKB/Swiss-Prot;Acc:Q86UE8]	TLK2	Pkinase	non_CM	-1.00004	0.000537097	186	1	GO:0001672|regulation of chromatin assembly or disassembly|PMID:12660173|IDA;GO:0006468|protein amino acid phosphorylation|PMID:12660173|IDA;GO:0006974|response to DNA damage stimulus|GOA:spkw|GO_REF:0000004|IEA;GO:0007049|cell cycle|GOA:spkw|GO_REF:0000004|IEA;GO:0007242|intracellular signaling cascade|PMID:12660173|IDA;GO:0016568|chromatin modification|GOA:spkw|GO_REF:0000004|IEA	EBI_CM	11011	NCBI	TLK2	Orthology	-	ENSP00000275780;ENSP00000316512;ENSP00000340800	fly:tlk	worm:tlk-1	-	-	-	-	-	-
ENSG00000149311	Q13315	Serine-protein kinase ATM (EC 2.7.11.1)(Ataxia telangiectasia mutated)(A-T, mutated) [Source:UniProtKB/Swiss-Prot;Acc:Q13315]	ATM	PI3_PI4_kinase FAT FATC	non_CM	1.85755	0.294117	212	1.35e-10	GO:0006281|DNA repair|PMID:9733515|TAS;GO:0006974|response to DNA damage stimulus|GOA:spkw|GO_REF:0000004|IEA;GO:0007094|mitotic cell cycle spindle assembly checkpoint|PMID:11943150|IMP;GO:0007131|reciprocal meiotic recombination|PMID:7792600|TAS;GO:0007165|signal transduction|PMID:7792600|TAS;GO:0008219|cell death|GOA:spkw|GO_REF:0000004|IEA;GO:0010212|response to ionizing radiation|PMID:1137597…	-	472	NCBI	ATM	Orthology	-	ENSP00000278616;ENSP00000299392;ENSP00000374162	fly:tefu-PB	worm:atm-1	Ataxia-telangiectasia, 208900 (3) ; Lymphoma, B-cell non-Hodgkin, somatic (3) ; Lymphoma, mantle cell (3) ; T-cell prolymphocytic leukemia, sporadic (3) ; {Breast cancer, susceptibility to}, 114480 (3)	T-PLL,leukemia, lymphoma, medulloblastoma, glioma,Ataxia-telangiectasia,	diffuse large B-cell lymphoma; breast cancer; mutations in the ATM gene; Hodgkin disease; gastric cancer; leukemia; prostate cancer; colorectal cancer; Hodgkin's disease; radiosensitivity; ataxia telangiectasia; radiotherapy response; radiotherapy; radiation-induced ocular telangiectasia; hypertension; ataxia-telangiectasia; rectal cancer; fibrosis, subcutaneous; subcutaneous fibrosis; lung cance…	Acute lymphoblastic leukaemia; Ataxia telangiectasia; Ataxia telangiectasia ?; Breast cancer, association with; Breast cancer, susceptibility to; Breast cancer, susceptibility to ?; Hodgkin disease ?; Lung cancer, increased risk, association with; Mantle cell lymphoma; Multiple cancers; Ocular telangiectasia	Precursor Cell Lymphoblastic Leukemia-Lymphoma; Neoplasms; Breast Neoplasms; Breast Neoplasms; Ataxia Telangiectasia	-
ENSG00000122728	Q8IZX4	Transcription initiation factor TFIID 210 kDa subunit (TBP-associated factor 210 kDa)(TAF(II)210)(TBP-associated factor 1-like) [Source:UniProtKB/Swiss-Prot;Acc:Q8IZX4]	TAF1L	TBP-binding Bromodomain	non_CM	1.00006	0.000575771	182	-	GO:0006350|transcription|GOA:spkw|GO_REF:0000004|IEA;GO:0006352|transcription initiation|GOA:interpro|GO_REF:0000002|IEA;GO:0006357|regulation of transcription from RNA polymerase II promoter|PMID:12217962|IDA;GO:0007049|cell cycle|GOA:spkw|GO_REF:0000004|IEA;GO:0007140|male meiosis|PMID:12217962|IEP	-	138474	NCBI	TAF1L	Orthology	-	ENSP00000242310	fly:Taf1;yeast:TAF1	worm:taf-1	-	-	-	Protein kinase deficiency	Retinitis Pigmentosa	-
ENSG00000130741	P41091	Eukaryotic translation initiation factor 2 subunit 3 (Eukaryotic translation initiation factor 2 subunit gamma)(eIF-2-gamma) [Source:UniProtKB/Swiss-Prot;Acc:P41091]	EIF2S3	GTP_EFTU;GTP_EFTU_D2;eIF2_C	non_CM	-	-	-	-	-	-	1968	NCBI	EIF2S3	Orthology	-	ENSP00000253039	fly:Su(var)3-9	worm:WBGene00021466	-	-	-	-	-	-
ENSG00000156414	Q8NDG6	Putative ATP-dependent RNA helicase TDRD9 (EC 3.6.1.-)(Tudor domain-containing protein 9) [Source:UniProtKB/Swiss-Prot;Acc:Q8NDG6]	TDRD9	-	non_CM	-	-	-	-	-	-	122402	NCBI	TDRD9	Orthology	-	ENSP00000286956;ENSP00000343545;ENSP00000354422;ENSP00000387303	fly:spn-E-PA	-	-	-	-	-	-	-
ENSG00000163357	Q5T197	DC-STAMP domain-containing protein 1 [Source:UniProtKB/Swiss-Prot;Acc:Q5T197]	DCST1	DC_STAMP	non_CM	-	-	-	-	-	-	149095	NCBI	DCST1	Orthology	-	ENSP00000295542;ENSP00000357404;ENSP00000357405;ENSP00000376271	fly:snky-PA	worm:WBGene00019667	-	-	-	-	-	-
ENSG00000011258	Q05BQ5	MBT domain-containing protein 1 [Source:UniProtKB/Swiss-Prot;Acc:Q05BQ5]	MBTD1	MBT	non_CM	0.852416	0.26578	185	0.000670168	-	-	54799	NCBI	MBTD1	Orthology	-	ENSP00000262063;ENSP00000365561;ENSP00000374147;ENSP00000376878;ENSP00000386072	fly:Sfmbt	worm:lin-61;worm:mbtr-1	-	-	-	-	-	-
ENSG00000137815	Q92541	RNA polymerase-associated protein RTF1 homolog [Source:UniProtKB/Swiss-Prot;Acc:Q92541]	RTF1	Plus-3	non_CM	1.00037	0.000594397	201	-	GO:0006350|transcription|GOA:spkw|GO_REF:0000004|IEA;GO:0006352|transcription initiation|GOA:interpro|GO_REF:0000002|IEA;GO:0006355|regulation of transcription, DNA-dependent|GOA:spkw|GO_REF:0000004|IEA;GO:0016570|histone modification|GOA:interpro|GO_REF:0000002|IEA	EBI_CM	23168	NCBI	RTF1	Orthology	-	ENSP00000260373;ENSP00000374279;ENSP00000374280	fly:Rtf1-PA;yeast:RTF1	worm:WBGene00009103	Congenital disorder of glycosylation, type In, 612015 (3)	-	-	-	-	-
ENSG00000144231	O15514	DNA-directed RNA polymerase II subunit RPB4 (RNA polymerase II subunit B4)(DNA-directed RNA polymerase II subunit D)(DNA-directed RNA polymerase II 16 kDa polypeptide) [Source:UniProtKB/Swiss-Prot;Acc:O15514]	POLR2D	RNA_pol_Rpb4	non_CM	-	-	-	-	-	-	5433	NCBI	POLR2D	Orthology	-	ENSP00000272645;ENSP00000387117;ENSP00000387323	fly:Rpb4	worm:rpb-4	-	-	-	-	-	-
ENSG00000056661	P35227	Polycomb group RING finger protein 2 (DNA-binding protein Mel-18)(RING finger protein 110)(Zinc finger protein 144) [Source:UniProtKB/Swiss-Prot;Acc:P35227]	PCGF2	zf-C3HC4	non_CM	-	-	-	-	-	-	7703	NCBI	PCGF2	Orthology	-	ENSP00000354033	fly:Psc-PA	-	-	-	-	-	Breast Neoplasms	-
ENSG00000179899	TrEMBL:Q6N083	Putative uncharacterized protein DKFZp686A1782 [Source:UniProtKB/TrEMBL;Acc:Q6N083]	PHC1B	-	non_CM	-	-	-	-	-	-	653441	NCBI	PHC1B	Orthology	-	ENSP00000323846;ENSP00000368985	fly:ph-d;fly:ph-p-PA	-	-	-	-	-	-	-
ENSG00000183741	O95503	Chromobox protein homolog 6 [Source:UniProtKB/Swiss-Prot;Acc:O95503]	CBX6	Chromo	non_CM	0.983047	0.0485727	190	-	GO:0006333|chromatin assembly or disassembly|GOA:interpro|GO_REF:0000002|IEA;GO:0006350|transcription|GOA:spkw|GO_REF:0000004|IEA;GO:0006355|regulation of transcription, DNA-dependent|GOA:spkw|GO_REF:0000004|IEA;GO:0016568|chromatin modification|GOA:spkw|GO_REF:0000004|IEA	EBI_CM	23466;23467	NCBI	CBX6;NPTXR	Orthology	-	ENSP00000216083;ENSP00000384490	fly:Pc-PA	worm:cec-1	-	-	-	-	-	-
ENSG00000106236	P47972	Neuronal pentraxin-2 Precursor (NP2)(Neuronal pentraxin II)(NP-II) [Source:UniProtKB/Swiss-Prot;Acc:P47972]	NPTX2	Pentaxin	non_CM	-	-	-	-	-	-	4885	NCBI	NPTX2	Orthology	-	ENSP00000265634	fly:Pc-PA	-	-	-	autism	-	-	-
ENSG00000171246	Q15818	Neuronal pentraxin-1 Precursor (NP1)(Neuronal pentraxin I)(NP-I) [Source:UniProtKB/Swiss-Prot;Acc:Q15818]	NPTX1	Pentaxin	non_CM	-	-	-	-	-	-	4884	NCBI	NPTX1	Orthology	-	ENSP00000307549	fly:Pc-PA	-	-	-	-	-	-	-
ENSG00000119403	Q5T6S3	PHD finger protein 19 (Polycomb-like protein 3)(hPCL3) [Source:UniProtKB/Swiss-Prot;Acc:Q5T6S3]	PHF19	PHD	non_CM	1.00015	0.000492149	208	-	GO:0006350|transcription|GOA:spkw|GO_REF:0000004|IEA;GO:0006355|regulation of transcription, DNA-dependent|GOA:spkw|GO_REF:0000004|IEA	-	26147	NCBI	PHF19	Orthology	-	ENSP00000310372;ENSP00000363003	fly:Pcl-PA	-	-	-	-	-	-	-
ENSG00000143033	Q9Y483	Metal-response element-binding transcription factor 2 (Metal-response element DNA-binding protein M96)(Metal regulatory transcription factor 2)(Polycomb-like protein 2)(hPCl2) [Source:UniProtKB/Swiss-Prot;Acc:Q9Y483]	MTF2	PHD	non_CM	1.00015	0.000509079	210	-	-	-	22823	NCBI	MTF2	Orthology	-	ENSP00000359320;ENSP00000359321;ENSP00000359322;ENSP00000359326	fly:Pcl-PA	-	-	-	-	-	Precursor Cell Lymphoblastic Leukemia-Lymphoma; Precursor Cell Lymphoblastic Leukemia-Lymphoma	-
ENSG00000112511	O43189	PHD finger protein 1 (Protein PHF1)(Polycomb-like protein 1)(hPCl1) [Source:UniProtKB/Swiss-Prot;Acc:O43189]	PHF1	PHD	non_CM	1.0001	0.0005115	213	-	GO:0006350|transcription|GOA:spkw|GO_REF:0000004|IEA;GO:0006355|regulation of transcription, DNA-dependent|GOA:spkw|GO_REF:0000004|IEA;GO:0016568|chromatin modification|GOA:spkw|GO_REF:0000004|IEA	EBI_CM	5252	NCBI	PHF1	Orthology	-	ENSP00000363636;ENSP00000363640	fly:Pcl-PA	-	-	-	-	-	-	-
ENSG00000214982	Q86W56	Poly(ADP-ribose) glycohydrolase (EC 3.2.1.143) [Source:UniProtKB/Swiss-Prot;Acc:Q86W56]	PARG	PARG_cat	non_CM	-	-	-	-	-	-	8505	BioMart	PARG	Orthology	-	ENSP00000363214;ENSP00000382303;ENSP00000384408;ENSP00000384632	fly:Parg-PA	worm:pme-3;worm:pme-4	-	-	-	-	Precursor Cell Lymphoblastic Leukemia-Lymphoma; Precursor Cell Lymphoblastic Leukemia-Lymphoma	-
ENSG00000091651	Q9Y5N6	Origin recognition complex subunit 6 [Source:UniProtKB/Swiss-Prot;Acc:Q9Y5N6]	ORC6L	ORC6	non_CM	1.00034	0.000621988	197	-	GO:0006260|DNA replication|PMID:12791985|EXP;GO:0006260|DNA replication|GOA:interpro|GO_REF:0000002|IEA	-	23594	NCBI	ORC6L	Orthology	-	ENSP00000219097	fly:Orc6-PA	-	-	-	-	-	-	-
ENSG00000164815	O43913	Origin recognition complex subunit 5 [Source:UniProtKB/Swiss-Prot;Acc:O43913]	ORC5L	-	non_CM	-	-	-	-	-	-	5001	NCBI	ORC5L	Orthology	-	ENSP00000297431	fly:Orc5-PA;yeast:ORC5	-	-	-	-	-	-	-
ENSG00000115942	Q13416	Origin recognition complex subunit 2 [Source:UniProtKB/Swiss-Prot;Acc:Q13416]	ORC2L	ORC2	non_CM	0.483245	0.248796	204	0.0260481	GO:0000122|negative regulation of transcription from RNA polymerase II promoter|PMID:8808289|TAS;GO:0006260|DNA replication|PMID:12791985|EXP;GO:0006260|DNA replication|GOA:interpro|GO_REF:0000002|IEA;GO:0006270|DNA replication initiation|PMID:8808289|TAS	-	4999	NCBI	ORC2L	Orthology	-	ENSP00000234296;ENSP00000386390	fly:Orc2-PA;yeast:ORC2	worm:orc-2	-	-	-	-	-	-
ENSG00000085840	Q13415	Origin recognition complex subunit 1 (Replication control protein 1) [Source:UniProtKB/Swiss-Prot;Acc:Q13415]	ORC1L	AAA Cdc6_C BAH	non_CM	0.761733	0.202155	191	8.23e-05	GO:0006260|DNA replication|PMID:12791985|EXP;GO:0006260|DNA replication|GOA:spkw|GO_REF:0000004|IEA;GO:0006270|DNA replication initiation|PMID:7502077|TAS	-	4998	NCBI	ORC1L	Orthology	-	ENSP00000360621;ENSP00000360623	fly:Orc1-PA	worm:WBGene00012650	-	-	-	-	-	-
ENSG00000138777	Q9H2U2	Inorganic pyrophosphatase 2, mitochondrial Precursor (PPase 2)(EC 3.6.1.1)(Pyrophosphatase SID6-306) [Source:UniProtKB/Swiss-Prot;Acc:Q9H2U2]	PPA2	Pyrophosphatase	non_CM	-	-	-	-	-	-	27068	NCBI	PPA2	Orthology	-	ENSP00000273977;ENSP00000311150;ENSP00000313061;ENSP00000340352;ENSP00000343885;ENSP00000349996;ENSP00000369340	fly:Nurf-38;worm:pyp-1	-	-	-	-	-	-	-
ENSG00000180817	Q15181	Inorganic pyrophosphatase (EC 3.6.1.1)(Pyrophosphate phospho-hydrolase)(PPase) [Source:UniProtKB/Swiss-Prot;Acc:Q15181]	PPA1	Pyrophosphatase	non_CM	-	-	-	-	-	-	5464	NCBI	PPA1	Orthology	-	ENSP00000362327;ENSP00000362329	fly:Nurf-38;worm:pyp-1	-	-	-	-	-	-	-
ENSG00000180991	A6NNY8	Ubiquitin carboxyl-terminal hydrolase 27 (EC 3.1.2.15)(Ubiquitin thioesterase 27)(Ubiquitin-specific-processing protease 27)(Deubiquitinating enzyme 27)(X-linked ubiquitin carboxyl-terminal hydrolase 27)(Ubiquitin carboxyl-terminal hydrolase 22-like) [Source:UniProtKB/Swiss-Prot;Acc:A6NNY8]	USP27X	UCH;zf-UBP	non_CM	-	-	-	-	-	-	389856	NCBI	USP27X	Orthology	-	ENSP00000365297	fly:not-PA;yeast:UBP8	-	-	-	-	-	-	-
ENSG00000185295	Q70EK9	Ubiquitin carboxyl-terminal hydrolase 51 (EC 3.1.2.15)(Ubiquitin thioesterase 51)(Ubiquitin-specific-processing protease 51)(Deubiquitinating enzyme 51) [Source:UniProtKB/Swiss-Prot;Acc:Q70EK9]	USP51	UCH;zf-UBP	non_CM	-	-	-	-	-	-	158880	NCBI	USP51	Orthology	-	ENSP00000329395	fly:not-PA;yeast:UBP8	-	-	-	-	-	-	-
ENSG00000116254	Q8TDI0	Chromodomain-helicase-DNA-binding protein 5 (CHD-5)(EC 3.6.1.-)(ATP-dependent helicase CHD5) [Source:UniProtKB/Swiss-Prot;Acc:Q8TDI0]	CHD5	Helicase_C CHDNT DUF1086 PHD Chromo CHDCT2 SNF2_N DUF1087	non_CM	2.07773	0.113104	207	-	GO:0006333|chromatin assembly or disassembly|GOA:interpro|GO_REF:0000002|IEA;GO:0006355|regulation of transcription, DNA-dependent|GOA:spkw|GO_REF:0000004|IEA;GO:0016568|chromatin modification|GOA:spkw|GO_REF:0000004|IEA	EBI_CM	26038	NCBI	CHD5	Orthology	-	ENSP00000262450;ENSP00000367238;ENSP00000367240;ENSP00000367245;ENSP00000367260;ENSP00000367280	fly:Mi-2;worm:chd-3;worm:let-418	-	-	-	-	-	Breast Neoplasms; Motor Neuron Disease	-
ENSG00000173276	Q9ULJ3	Zinc finger protein 295 (Zinc finger and BTB domain-containing protein 21) [Source:UniProtKB/Swiss-Prot;Acc:Q9ULJ3]	ZNF295	BTB;zf-C2H2	non_CM	-	-	-	-	-	-	49854	NCBI	ZNF295	Orthology	-	ENSP00000308759;ENSP00000381510;ENSP00000381512;ENSP00000381517;ENSP00000381523	fly:lolal	-	-	-	-	-	-	-
ENSG00000185621	Q96KR4	Leishmanolysin-like peptidase (EC 3.4.24.-)(Invadolysin) [Source:UniProtKB/Swiss-Prot;Acc:Q96KR4]	LMLN	Peptidase_M8	non_CM	-	-	-	-	-	-	89782	NCBI	LMLN	Orthology	-	ENSP00000328611;ENSP00000328829;ENSP00000376171	fly:Invadolysin-PA	worm:WBGene00012796	-	-	-	-	-	-
ENSG00000101109	Q13043	Serine/threonine-protein kinase 4 (EC 2.7.11.1)(STE20-like kinase MST1)(MST-1)(Mammalian STE20-like protein kinase 1)(Serine/threonine-protein kinase Krs-2) [Source:UniProtKB/Swiss-Prot;Acc:Q13043]	STK4	Pkinase	non_CM	-	-	-	-	-	-	6789	NCBI	STK4	Orthology	-	ENSP00000361887;ENSP00000361892;ENSP00000379956;ENSP00000379957	fly:hpo-PA	worm:cst-1;worm:cst-2	-	-	-	-	-	-
ENSG00000104375	Q13188	Serine/threonine-protein kinase 3 (EC 2.7.11.1)(STE20-like kinase MST2)(MST-2)(Mammalian STE20-like protein kinase 2)(Serine/threonine-protein kinase Krs-1) [Source:UniProtKB/Swiss-Prot;Acc:Q13188]	STK3	Pkinase	non_CM	-	-	-	-	-	-	6788	BioMart	STK3	Orthology	-	ENSP00000341976;ENSP00000347009	fly:hpo-PA	worm:cst-1;worm:cst-2	-	-	-	-	Autism Spectrum Disorder	-
ENSG00000105968	Q71UI9	Histone H2A.V (H2A.F/Z) [Source:UniProtKB/Swiss-Prot;Acc:Q71UI9]	H2AFV	Histone	non_CM	1.0001	0.0005061	221	-	-	-	94239	NCBI	H2AFV	Orthology	-	ENSP00000222690;ENSP00000308405;ENSP00000340708;ENSP00000342714;ENSP00000370516	fly:His2Av-PA;worm:htz-1;yeast:HTZ1	-	-	-	-	-	-	-
ENSG00000102081	Q06787	Fragile X mental retardation 1 protein (Protein FMR-1)(FMRP) [Source:UniProtKB/Swiss-Prot;Acc:Q06787]	FMR1	Agenet;KH_1	non_CM	-	-	-	-	-	-	2332	NCBI	FMR1	Orthology	-	ENSP00000218200;ENSP00000355115;ENSP00000359501;ENSP00000359502;ENSP00000359506;ENSP00000359508	fly:Fmr1	-	Fragile X syndrome, 300624 (3) ; Fragile X tremor/ataxia syndrome, 300623 (3)	-	premature ovarian failure; Fragile X Syndrome; multiple system atophy; cognitive performance; spinocerebellar ataxia; Parkinson's disease; mental retardation; ovarian dysfunction; mental disorder; autism; essential tremor; fragile X syndrome; fragile X associated tremor/ataxia syndrome; fragile X-associated tremor/ataxia syndrome; global DNA methylation defect; ataxia; menopause, early; cognitive…	Fragile X mental retardation syndrome; Increased transcription, association with; Premature ovarian failure, association with	Fragile X Syndrome; Fragile X-associated Tremor/Ataxia Syndrome; Fragile X Syndrome; Fragile X-associated Tremor/Ataxia Syndrome; Fragile X Syndrome	-
ENSG00000114416	P51114	Fragile X mental retardation syndrome-related protein 1 (hFXR1p) [Source:UniProtKB/Swiss-Prot;Acc:P51114]	FXR1	Agenet;KH_1	non_CM	-	-	-	-	-	-	8087	NCBI	FXR1	Orthology	-	ENSP00000307633;ENSP00000350170;ENSP00000376412;ENSP00000376414	fly:Fmr1	-	-	-	-	-	Muscular Dystrophy, Facioscapulohumeral	-
ENSG00000129245	P51116	Fragile X mental retardation syndrome-related protein 2 [Source:UniProtKB/Swiss-Prot;Acc:P51116]	FXR2	Agenet;KH_1	non_CM	-	-	-	-	-	-	9513	NCBI	FXR2	Orthology	-	ENSP00000250113	fly:Fmr1	-	-	-	-	-	-	-
ENSG00000108799	Q92800	Enhancer of zeste homolog 1 (ENX-2) [Source:UniProtKB/Swiss-Prot;Acc:Q92800]	EZH1	SET	non_CM	1.00041	0.00212428	207	-	GO:0006350|transcription|GOA:spkw|GO_REF:0000004|IEA;GO:0006355|regulation of transcription, DNA-dependent|GOA:spkw|GO_REF:0000004|IEA;GO:0009653|anatomical structure morphogenesis|PMID:8921387|TAS;GO:0016568|chromatin modification|GOA:spkw|GO_REF:0000004|IEA	EBI_CM	2145	NCBI	EZH1	Orthology	-	ENSP00000264646	fly:E(z)	-	-	-	-	-	-	-
ENSG00000163528	Q8N4Q1	Mitochondrial intermembrane space import and assembly protein 40 (Coiled-coil-helix-coiled-coil-helix domain-containing protein 4) [Source:UniProtKB/Swiss-Prot;Acc:Q8N4Q1]	CHCHD4	CHCH	non_CM	-	-	-	-	-	-	131474	NCBI	CHCHD4	Orthology	-	ENSP00000295767;ENSP00000380122	fly:CG15525	worm:WBGene00022773	-	-	-	-	Arrhythmogenic Right Ventricular Dysplasia	-
ENSG00000087152	Q14CW9	Ataxin-7-like protein 3 [Source:UniProtKB/Swiss-Prot;Acc:Q14CW9]	ATXN7L3	Sgf11 SCA7	non_CM	2.60217	0.0103052	190	-	-	-	56970	NCBI	ATXN7L3	Orthology	-	ENSP00000374035	fly:CG13379-PB	-	-	-	-	-	-	-
ENSG00000163655	P49915	GMP synthase [glutamine-hydrolyzing] (EC 6.3.5.2)(Glutamine amidotransferase)(GMP synthetase) [Source:UniProtKB/Swiss-Prot;Acc:P49915]	GMPS	ExsB;GATase;GMP_synt_C	non_CM	-	-	-	-	-	-	8833	BioMart	GMPS	Orthology	-	ENSP00000295920	fly:bur-PA	worm:WBGene00010912	Leukemia, acute myelogenous, 601626 (3)	AML,	-	-	-	-
ENSG00000119616	Q9Y324	rRNA-processing protein FCF1 homolog [Source:UniProtKB/Swiss-Prot;Acc:Q9Y324]	FCF1	Fcf1	non_CM	-	-	-	-	-	-	51077	NCBI	FCF1	Orthology	-	ENSP00000344393	fly:Bka-PA	worm:WBGene00009266	-	-	-	-	-	-
ENSG00000028116	Q86Y07	Serine/threonine-protein kinase VRK2 (EC 2.7.11.1)(Vaccinia-related kinase 2) [Source:UniProtKB/Swiss-Prot;Acc:Q86Y07]	VRK2	-	non_CM	-	-	-	-	-	-	7444	NCBI	VRK2	Orthology	-	ENSP00000342381;ENSP00000378045	fly:ball	worm:vrk-1	-	-	-	-	-	-
ENSG00000100749	Q99986	Serine/threonine-protein kinase VRK1 (EC 2.7.11.1)(Vaccinia-related kinase 1) [Source:UniProtKB/Swiss-Prot;Acc:Q99986]	VRK1	-	non_CM	-	-	-	-	-	-	7443	NCBI	VRK1	Orthology	-	ENSP00000216639	fly:ball	worm:vrk-1	-	-	-	-	-	-
ENSG00000125207	Q96J94	Piwi-like protein 1 [Source:UniProtKB/Swiss-Prot;Acc:Q96J94]	PIWIL1	PAZ;Piwi	non_CM	-	-	-	-	-	-	9271	NCBI	PIWIL1	Orthology	-	ENSP00000245255	fly:aub;fly:piwi-PA	worm:prg-1;worm:prg-2	-	-	-	-	-	-
ENSG00000134627	Q7Z3Z4	Piwi-like protein 4 [Source:UniProtKB/Swiss-Prot;Acc:Q7Z3Z4]	PIWIL4	PAZ;Piwi	non_CM	-	-	-	-	-	-	143689	NCBI	PIWIL4	Orthology	-	ENSP00000299001	fly:aub;fly:piwi-PA	worm:prg-1;worm:prg-2	-	-	-	-	-	-
ENSG00000184571	Q7Z3Z3	Piwi-like protein 3 [Source:UniProtKB/Swiss-Prot;Acc:Q7Z3Z3]	PIWIL3	PAZ;Piwi	non_CM	-	-	-	-	-	-	440822	NCBI	PIWIL3	Orthology	-	ENSP00000330031	fly:aub;fly:piwi-PA	worm:prg-1;worm:prg-2	-	-	-	-	-	-
ENSG00000197181	Q8TC59	Piwi-like protein 2 (Cancer/testis antigen 80)(CT80) [Source:UniProtKB/Swiss-Prot;Acc:Q8TC59]	PIWIL2	PAZ;Piwi	non_CM	-	-	-	-	-	-	55124	NCBI	PIWIL2	Orthology	-	ENSP00000349208	fly:aub;fly:piwi-PA	worm:prg-1;worm:prg-2	-	-	-	-	-	-
ENSG00000036549	Q8IYH5	ZZ-type zinc finger-containing protein 3 [Source:UniProtKB/Swiss-Prot;Acc:Q8IYH5]	ZZZ3	Myb_DNA-binding ZZ	non_CM	0.663178	0.228268	191	0.00183477	GO:0006350|transcription|GOA:spkw|GO_REF:0000004|IEA;GO:0006355|regulation of transcription, DNA-dependent|GOA:spkw|GO_REF:0000004|IEA	-	26009	NCBI	ZZZ3	Orthology	-	ENSP00000359834;ENSP00000359837	fly:Atac1-PA	-	-	-	-	-	-	-
ENSG00000143970	Q76L83	Putative Polycomb group protein ASXL2 (Additional sex combs-like protein 2) [Source:UniProtKB/Swiss-Prot;Acc:Q76L83]	ASXL2	-	non_CM	-	-	-	-	-	-	55252	NCBI	ASXL2	Orthology	-	ENSP00000272341;ENSP00000337250;ENSP00000381897;ENSP00000383920	fly:Asx	-	-	-	-	-	-	-
ENSG00000171456	Q8IXJ9	Putative Polycomb group protein ASXL1 (Additional sex combs-like protein 1) [Source:UniProtKB/Swiss-Prot;Acc:Q8IXJ9]	ASXL1	-	non_CM	-	-	-	-	-	-	171023	NCBI	ASXL1	Orthology	-	ENSP00000305119;ENSP00000351836;ENSP00000364839;ENSP00000364841	fly:Asx	-	-	-	-	-	-	-
ENSG00000092847	Q9UL18	Eukaryotic translation initiation factor 2C 1 (eIF2C 1)(eIF-2C 1)(Argonaute-1)(Putative RNA-binding protein Q99) [Source:UniProtKB/Swiss-Prot;Acc:Q9UL18]	EIF2C1	DUF1785;PAZ;Piwi	non_CM	-	-	-	-	-	-	26523	NCBI	EIF2C1	Orthology	-	ENSP00000362300;ENSP00000362302	fly:AGO1	worm:alg-1;worm:alg-2	-	-	-	-	-	-
ENSG00000123908	Q9UKV8	Eukaryotic translation initiation factor 2C 2 (eIF2C 2)(eIF-2C 2)(Argonaute-2)(Slicer protein)(PAZ Piwi domain protein)(PPD) [Source:UniProtKB/Swiss-Prot;Acc:Q9UKV8]	EIF2C2	DUF1785;PAZ;Piwi	non_CM	-	-	-	-	-	-	27161	NCBI	EIF2C2	Orthology	-	ENSP00000220592	fly:AGO1	worm:alg-1;worm:alg-2	-	-	-	-	-	-
ENSG00000126070	Q9H9G7	Eukaryotic translation initiation factor 2C 3 (eIF2C 3)(eIF-2C 3)(Argonaute-3) [Source:UniProtKB/Swiss-Prot;Acc:Q9H9G7]	EIF2C3	DUF1785;PAZ;Piwi	non_CM	-	-	-	-	-	-	192669	NCBI	EIF2C3	Orthology	-	ENSP00000246314;ENSP00000317425;ENSP00000362281;ENSP00000362287;ENSP00000380923;ENSP00000380928	fly:AGO1	worm:alg-1;worm:alg-2	-	-	-	-	-	-
ENSG00000134698	Q9HCK5	Eukaryotic translation initiation factor 2C 4 (eIF2C 4)(eIF-2C 4)(Argonaute-4) [Source:UniProtKB/Swiss-Prot;Acc:Q9HCK5]	EIF2C4	DUF1785;PAZ;Piwi	non_CM	-	-	-	-	-	-	192670	NCBI	EIF2C4	Orthology	-	ENSP00000362306;ENSP00000380979	fly:AGO1	worm:alg-1;worm:alg-2	-	-	-	-	-	-
ENSG00000173011	Q86TJ2	Transcriptional adapter 2-beta (ADA2-like protein beta)(ADA2-beta) [Source:UniProtKB/Swiss-Prot;Acc:Q86TJ2]	AC097382.3	Myb_DNA-binding ZZ	non_CM	0.66	0.215755	208	0.00111038	GO:0006350|transcription|GOA:spkw|GO_REF:0000004|IEA;GO:0006355|regulation of transcription, DNA-dependent|GOA:spkw|GO_REF:0000004|IEA	-	93624	NCBI	TADA2B	Orthology	-	ENSP00000308022	fly:Ada2b	-	-	-	-	-	-	-
ENSG00000147050	O15550	Histone demethylase UTX (EC 1.14.11.-)(Ubiquitously transcribed X chromosome tetratricopeptide repeat protein)(Ubiquitously transcribed TPR protein on the X chromosome)(Lysine demethylase 6A) [Source:UniProtKB/Swiss-Prot;Acc:O15550]	UTX	TPR_2 TPR_1 JmjC	non_CM	0.381224	0.261977	205	0.0728096	GO:0016568|chromatin modification|GOA:spkw|GO_REF:0000004|IEA;GO:0055114|oxidation reduction|GOA:spkw|GO_REF:0000004|IEA	EBI_CM	7403	NCBI	UTX	Orthology	-	ENSP00000334340;ENSP00000367203	yeast:CYC8	-	-	-	-	-	-	-
ENSG00000198586	Q9UKI8	Serine/threonine-protein kinase tousled-like 1 (EC 2.7.11.1)(Tousled-like kinase 1)(PKU-beta) [Source:UniProtKB/Swiss-Prot;Acc:Q9UKI8]	TLK1	Pkinase	non_CM	-1.00002	0.000578218	218	1	GO:0001672|regulation of chromatin assembly or disassembly|PMID:12660173|IDA;GO:0006468|protein amino acid phosphorylation|PMID:12660173|IDA;GO:0006886|intracellular protein transport|PMID:10588641|IDA;GO:0006974|response to DNA damage stimulus|GOA:spkw|GO_REF:0000004|IEA;GO:0007049|cell cycle|GOA:spkw|GO_REF:0000004|IEA;GO:0007242|intracellular signaling cascade|PMID:12660173|IDA;GO:0016568|chro…	EBI_CM	9874	NCBI	TLK1	Orthology	-	ENSP00000348376;ENSP00000352810;ENSP00000354089;ENSP00000387313	fly:tlk	worm:tlk-1	-	-	-	-	-	-
ENSG00000146872	Q86UE8	Serine/threonine-protein kinase tousled-like 2 (EC 2.7.11.1)(Tousled-like kinase 2)(PKU-alpha) [Source:UniProtKB/Swiss-Prot;Acc:Q86UE8]	TLK2	Pkinase	non_CM	-1.00004	0.000537097	186	1	GO:0001672|regulation of chromatin assembly or disassembly|PMID:12660173|IDA;GO:0006468|protein amino acid phosphorylation|PMID:12660173|IDA;GO:0006974|response to DNA damage stimulus|GOA:spkw|GO_REF:0000004|IEA;GO:0007049|cell cycle|GOA:spkw|GO_REF:0000004|IEA;GO:0007242|intracellular signaling cascade|PMID:12660173|IDA;GO:0016568|chromatin modification|GOA:spkw|GO_REF:0000004|IEA	EBI_CM	11011	NCBI	TLK2	Orthology	-	ENSP00000275780;ENSP00000316512;ENSP00000340800	fly:tlk	worm:tlk-1	-	-	-	-	-	-

## Sheet: SVM predictions
Supplementary Table 4. List of SVM predicted CM genes in human
Ensembl	Uniprot	Description	Name	Pfam ID	mean SVM_score	SVM_std	# predictions	P_value	GO annotation	Orthologs
ENSG00000092621	O43175	D-3-phosphoglycerate dehydrogenase (3-PGDH)(EC 1.1.1.95) [Source:UniProtKB/Swiss-Prot;Acc:O43175]	PHGDH	2-Hacid_dh_C 2-Hacid_dh	0.902597	0.270984	191	0.000433028	GO:0006564|L-serine biosynthetic process|GOA:interpro|GO_REF:0000002|IEA;GO:0007420|brain development|PMID:8758134|TAS;GO:0008652|amino acid biosynthetic process|GOA:spkw|GO_REF:0000004|IEA;GO:0055114|oxidation reduction|GOA:spkw|GO_REF:0000004|IEA	NO
ENSG00000137106	Q9UBQ7	Glyoxylate reductase/hydroxypyruvate reductase (EC 1.1.1.79) [Source:UniProtKB/Swiss-Prot;Acc:Q9UBQ7]	GRHPR	2-Hacid_dh_C 2-Hacid_dh	0.91935	0.25319	200	0.000141164	GO:0007588|excretion|PMID:10484776|IMP;GO:0055114|oxidation reduction|PMID:10484776|IDA	NO
ENSG00000156802	Q6PL18	ATPase family AAA domain-containing protein 2 [Source:UniProtKB/Swiss-Prot;Acc:Q6PL18]	ATAD2	AAA Bromodomain	0.484241	0.275109	199	0.0391888	-	NO
ENSG00000119778	Q9ULI0	ATPase family AAA domain-containing protein 2B [Source:UniProtKB/Swiss-Prot;Acc:Q9ULI0]	ATAD2B	AAA Bromodomain	0.516211	0.235654	204	0.0142423	-	NO
ENSG00000085840	Q13415	Origin recognition complex subunit 1 (Replication control protein 1) [Source:UniProtKB/Swiss-Prot;Acc:Q13415]	ORC1L	AAA Cdc6_C BAH	0.761733	0.202155	191	8.23e-05	GO:0006260|DNA replication|PMID:12791985|EXP;GO:0006260|DNA replication|GOA:spkw|GO_REF:0000004|IEA;GO:0006270|DNA replication initiation|PMID:7502077|TAS	YES
ENSG00000102030	P41227	N-terminal acetyltransferase complex ARD1 subunit homolog A (EC 2.3.1.88)(EC 2.3.1.-) [Source:UniProtKB/Swiss-Prot;Acc:P41227]	ARD1A	Acetyltransf_1	0.999979	0.00229946	191	0	GO:0006323|DNA packaging|PMID:7981673|TAS;GO:0006474|N-terminal protein amino acid acetylation|PMID:15496142|IDA;GO:0006475|internal protein amino acid acetylation|PMID:7981673|TAS;GO:0008152|metabolic process|GOA:interpro|GO_REF:0000002|IEA	YES
ENSG00000173418	P61599	N-acetyltransferase 5 (EC 2.3.1.-) [Source:UniProtKB/Swiss-Prot;Acc:P61599]	NAT5	Acetyltransf_1	1.00015	0.000500859	215	0	-	NO
ENSG00000139977	Q147X3	N-acetyltransferase MAK3 homolog (EC 2.3.1.-)(N-acetyltransferase 12) [Source:UniProtKB/Swiss-Prot;Acc:Q147X3]	NAT12	Acetyltransf_1	1.00019	0.000542125	200	0	-	NO
ENSG00000129673	Q16613	Serotonin N-acetyltransferase (Serotonin acetylase)(EC 2.3.1.87)(Aralkylamine N-acetyltransferase)(AA-NAT) [Source:UniProtKB/Swiss-Prot;Acc:Q16613]	AANAT	Acetyltransf_1	0.998995	0.011954	208	0	GO:0007623|circadian rhythm|PMID:8661026|TAS;GO:0008152|metabolic process|GOA:interpro|GO_REF:0000002|IEA	NO
ENSG00000110583	Q86UY6	N-acetyltransferase 11 (EC 2.3.1.-) [Source:UniProtKB/Swiss-Prot;Acc:Q86UY6]	NAT11	Acetyltransf_1	0.998706	0.0131007	197	0	-	NO
ENSG00000185818	Q8N9F0	N-acetyltransferase 8-like protein (EC 2.3.1.-)(Camello-like protein 3) [Source:UniProtKB/Swiss-Prot;Acc:Q8N9F0]	NAT8L	Acetyltransf_1	1.00017	0.000520674	189	0	-	NO
ENSG00000090971	Q8WUY8	N-acetyltransferase 14 (EC 2.3.1.-)(K562 cell-derived leucine-zipper-like protein 1) [Source:UniProtKB/Swiss-Prot;Acc:Q8WUY8]	NAT14	Acetyltransf_1	1.00016	0.000526223	198	0	GO:0006350|transcription|GOA:spkw|GO_REF:0000004|IEA;GO:0006352|transcription initiation|PMID:10873651|NAS;GO:0006355|regulation of transcription, DNA-dependent|GOA:spkw|GO_REF:0000004|IEA;GO:0008152|metabolic process|GOA:interpro|GO_REF:0000002|IEA	NO
ENSG00000214699	Q93015	N-acetyltransferase 6 (EC 2.3.1.-)(Protein fusion-2)(Protein fus-2) [Source:UniProtKB/Swiss-Prot;Acc:Q93015]	NAT6	Acetyltransf_1	0.998423	0.0141192	213	0	GO:0008152|metabolic process|GOA:interpro|GO_REF:0000002|IEA;GO:0045786|negative regulation of cell cycle|GOA:spkw|GO_REF:0000004|IEA	NO
ENSG00000100522	Q96EK6	Glucosamine 6-phosphate N-acetyltransferase (EC 2.3.1.4)(Phosphoglucosamine transacetylase)(Phosphoglucosamine acetylase) [Source:UniProtKB/Swiss-Prot;Acc:Q96EK6]	GNPNAT1	Acetyltransf_1	0.999524	0.00716947	191	0	-	NO
ENSG00000141504	Q96F10	Diamine acetyltransferase 2 (EC 2.3.1.57)(Spermidine/spermine N(1)-acetyltransferase 2)(Polyamine N-acetyltransferase 2)(Thialysine N-epsilon-acetyltransferase) [Source:UniProtKB/Swiss-Prot;Acc:Q96F10]	SAT2	Acetyltransf_1	0.999557	0.00698883	201	0	-	NO
ENSG00000156269	Q9BSU3	N-terminal acetyltransferase complex ARD1 subunit homolog B (hARD2)(EC 2.3.1.88) [Source:UniProtKB/Swiss-Prot;Acc:Q9BSU3]	ARD1B	Acetyltransf_1	1.00021	0.000531819	205	0	-	YES
ENSG00000109065	Q9BTE0	N-acetyltransferase 9 (EC 2.3.1.-)(Embryo brain-specific protein) [Source:UniProtKB/Swiss-Prot;Acc:Q9BTE0]	NAT9	Acetyltransf_1	0.999128	0.0103383	195	0	-	NO
ENSG00000121579	Q9GZZ1	N-acetyltransferase 13 (hNAT5)(hSAN)(EC 2.3.1.-) [Source:UniProtKB/Swiss-Prot;Acc:Q9GZZ1]	NAT13	Acetyltransf_1	0.999453	0.0101768	203	0	GO:0006474|N-terminal protein amino acid acetylation|PMID:16507339|TAS;GO:0008152|metabolic process|GOA:interpro|GO_REF:0000002|IEA	NO
ENSG00000122390	Q9H7X0	N-acetyltransferase UNQ2771/PRO7155 (EC 2.3.1.-) [Source:UniProtKB/Swiss-Prot;Acc:Q9H7X0]	NAT15	Acetyltransf_1	0.999711	0.00659692	204	0	-	NO
ENSG00000149474	Q9H8E8	Cysteine-rich protein 2-binding protein (CSRP2-binding protein)(CRP2-binding partner)(CRP2BP) [Source:UniProtKB/Swiss-Prot;Acc:Q9H8E8]	CSRP2BP	Acetyltransf_1	0.999442	0.0103332	197	0	-	NO
ENSG00000144035	Q9UHE5	Probable N-acetyltransferase 8 (EC 2.3.1.-)(Camello-like protein 1) [Source:UniProtKB/Swiss-Prot;Acc:Q9UHE5]	NAT8	Acetyltransf_1	1.00022	0.000515344	186	0	GO:0001702|gastrulation with mouth forming second|PMID:11397015|IMP;GO:0007275|multicellular organismal development|GOA:spkw|GO_REF:0000004|IEA;GO:0008152|metabolic process|GOA:interpro|GO_REF:0000002|IEA;GO:0042493|response to drug|PMID:9852678|TAS	NO
ENSG00000154027	Q9Y6K8	Adenylate kinase isoenzyme 5 (AK 5)(EC 2.7.4.3)(ATP-AMP transphosphorylase 5) [Source:UniProtKB/Swiss-Prot;Acc:Q9Y6K8]	AK5	ADK Dpy-30	0.775069	0.0878137	202	0	GO:0006139|nucleobase, nucleoside, nucleotide and nucleic acid metabolic process|GOA:interpro|GO_REF:0000002|IEA;GO:0006172|ADP biosynthetic process|PMID:10215863|TAS;GO:0006173|dADP biosynthetic process|PMID:10215863|TAS;GO:0009220|pyrimidine ribonucleotide biosynthetic process|PMID:10215863|TAS;GO:0046034|ATP metabolic process|GOA:interpro|GO_REF:0000002|IEA	NO
ENSG00000196199	Q99549	M-phase phosphoprotein 8 (Two hybrid-associated protein 3 with RanBPM)(Twa3) [Source:UniProtKB/Swiss-Prot;Acc:Q99549]	MPHOSPH8	Ank Chromo	0.772298	0.0532661	198	0	GO:0006333|chromatin assembly or disassembly|GOA:interpro|GO_REF:0000002|IEA;GO:0007049|cell cycle|PMID:8885239|NAS	NO
ENSG00000205143	A6NKF2	AT-rich interactive domain-containing protein 3C (ARID domain-containing protein 3C) [Source:UniProtKB/Swiss-Prot;Acc:A6NKF2]	ARID3C	ARID	1.00005	0.000436476	192	0	GO:0006350|transcription|GOA:spkw|GO_REF:0000004|IEA;GO:0006355|regulation of transcription, DNA-dependent|GOA:spkw|GO_REF:0000004|IEA	NO
ENSG00000196843	Q03989	AT-rich interactive domain-containing protein 5A (ARID domain-containing protein 5A)(Modulator recognition factor 1)(MRF-1) [Source:UniProtKB/Swiss-Prot;Acc:Q03989]	ARID5A	ARID	1.00008	0.000467935	191	0	GO:0006350|transcription|GOA:spkw|GO_REF:0000004|IEA;GO:0045892|negative regulation of transcription, DNA-dependent|PMID:15640446|TAS	NO
ENSG00000150347	Q14865	AT-rich interactive domain-containing protein 5B (ARID domain-containing protein 5B)(Mrf1-like)(Modulator recognition factor 2)(MRF-2) [Source:UniProtKB/Swiss-Prot;Acc:Q14865]	ARID5B	ARID	1.00001	0.000450277	202	0	GO:0006350|transcription|GOA:spkw|GO_REF:0000004|IEA;GO:0045892|negative regulation of transcription, DNA-dependent|PMID:15640446|TAS	NO
ENSG00000179361	Q8IVW6	AT-rich interactive domain-containing protein 3B (ARID domain-containing protein 3B)(Bright-like)(Bright and dead ringer protein) [Source:UniProtKB/Swiss-Prot;Acc:Q8IVW6]	ARID3B	ARID	1.00007	0.000493117	198	0	GO:0006350|transcription|GOA:spkw|GO_REF:0000004|IEA;GO:0006355|regulation of transcription, DNA-dependent|GOA:spkw|GO_REF:0000004|IEA;GO:0008150|biological_process|GO_REF:0000015|ND	NO
ENSG00000116017	Q99856	AT-rich interactive domain-containing protein 3A (ARID domain-containing protein 3A)(Dead ringer-like protein 1)(B-cell regulator of IgH transcription)(Bright)(E2F-binding protein 1) [Source:UniProtKB/Swiss-Prot;Acc:Q99856]	ARID3A	ARID	1.00008	0.000479834	203	0	GO:0006350|transcription|GOA:spkw|GO_REF:0000004|IEA;GO:0006355|regulation of transcription, DNA-dependent|GO_REF:0000029|NAS	NO
ENSG00000156983	P55201	Peregrin (Bromodomain and PHD finger-containing protein 1)(BR140 protein) [Source:UniProtKB/Swiss-Prot;Acc:P55201]	BRPF1	AT_hook PHD Bromodomain PWWP	1.65513	0.542644	226	0.0011438	GO:0006350|transcription|GOA:spkw|GO_REF:0000004|IEA;GO:0006355|regulation of transcription, DNA-dependent|GOA:spkw|GO_REF:0000004|IEA	YES
ENSG00000182095	O15417	trinucleotide repeat containing 18 [Source:HGNC Symbol;Acc:11962]	TNRC18	BAH	0.806113	0.306635	194	0.00428308	-	NO
ENSG00000140320	Q8TBE0	Bromo adjacent homology domain-containing 1 protein (BAH domain-containing protein 1) [Source:UniProtKB/Swiss-Prot;Acc:Q8TBE0]	BAHD1	BAH	0.858847	0.25526	190	0.000383328	-	NO
ENSG00000153774	Q9UEE9	Craniofacial development protein 1 (Bucentaur) [Source:UniProtKB/Swiss-Prot;Acc:Q9UEE9]	CFDP1	BCNT	1.00041	0.000594828	195	0	GO:0006916|anti-apoptosis|GOA:compara|GO_REF:0000019|IEA;GO:0007155|cell adhesion|GOA:compara|GO_REF:0000019|IEA;GO:0007275|multicellular organismal development|GOA:spkw|GO_REF:0000004|IEA;GO:0008150|biological_process|GO_REF:0000015|ND;GO:0008360|regulation of cell shape|GOA:compara|GO_REF:0000019|IEA;GO:0042127|regulation of cell proliferation|GOA:compara|GO_REF:0000019|IEA	YES
ENSG00000104765	O60238	BCL2/adenovirus E1B 19 kDa protein-interacting protein 3-like (NIP3-like protein X)(NIP3L)(BCL2/adenovirus E1B 19 kDa protein-interacting protein 3A)(Adenovirus E1B19K-binding protein B5) [Source:UniProtKB/Swiss-Prot;Acc:O60238]	BNIP3L	BNIP3	1.00034	0.00057725	186	0	GO:0006917|induction of apoptosis|PMID:9973195|IDA;GO:0008634|negative regulation of survival gene product expression|PMID:9973195|IDA;GO:0043066|negative regulation of apoptosis|PMID:10381623|IDA;GO:0044419|interspecies interaction between organisms|GOA:spkw|GO_REF:0000004|IEA;GO:0051607|defense response to virus|PMID:9973195|IDA	NO
ENSG00000141519	Q4G0X9	Coiled-coil domain-containing protein 40 [Source:UniProtKB/Swiss-Prot;Acc:Q4G0X9]	CCDC40	BRE1	0.842303	0.00962945	198	0	-	NO
ENSG00000137413	Q7Z7C8	Transcription initiation factor TFIID subunit 8 (TBP-associated factor 8)(Transcription initiation factor TFIID 43 kDa subunit)(TBP-associated factor 43 kDa)(hTAFII43)(Protein taube nuss) [Source:UniProtKB/Swiss-Prot;Acc:Q7Z7C8]	TAF8	Bromo_TP	1.00022	0.000605651	203	0	GO:0001833|inner cell mass cell proliferation|GOA:compara|GO_REF:0000019|IEA;GO:0006350|transcription|GOA:spkw|GO_REF:0000004|IEA;GO:0007275|multicellular organismal development|GOA:spkw|GO_REF:0000004|IEA;GO:0030154|cell differentiation|GOA:spkw|GO_REF:0000004|IEA;GO:0045598|regulation of fat cell differentiation|PMID:14580349|IDA;GO:0045893|positive regulation of transcription, DNA-dependent|PM…	NO
ENSG00000165632	Q5VWG9	Transcription initiation factor TFIID subunit 3 (TBP-associated factor 3)(Transcription initiation factor TFIID 140 kDa subunit)(140 kDa TATA box-binding protein-associated factor)(TAF140)(TAFII140) [Source:UniProtKB/Swiss-Prot;Acc:Q5VWG9]	TAF3	Bromo_TP PHD	2.60429	0.0084701	190	0	GO:0006350|transcription|GOA:spkw|GO_REF:0000004|IEA;GO:0006355|regulation of transcription, DNA-dependent|GOA:spkw|GO_REF:0000004|IEA;GO:0051457|maintenance of protein location in nucleus|PMID:15870280|IDA	NO
ENSG00000141867	O60885	Bromodomain-containing protein 4 (HUNK1 protein) [Source:UniProtKB/Swiss-Prot;Acc:O60885]	BRD4	Bromodomain	0.804089	0.252012	203	0.000709761	-	YES
ENSG00000215077	P25440	Bromodomain-containing protein 2 (Protein RING3)(O27.1.1) [Source:UniProtKB/Swiss-Prot;Acc:P25440]	BRD2	Bromodomain	0.815509	0.245307	212	0.000443034	-	NO
ENSG00000169925	Q15059	Bromodomain-containing protein 3 (RING3-like protein) [Source:UniProtKB/Swiss-Prot;Acc:Q15059]	BRD3	Bromodomain	0.834629	0.224206	197	9.86e-05	-	YES
ENSG00000137948	Q58F21	Bromodomain testis-specific protein (RING3-like protein)(Cancer/testis antigen 9)(CT9) [Source:UniProtKB/Swiss-Prot;Acc:Q58F21]	BRDT	Bromodomain	0.826978	0.241609	183	0.000309949	GO:0006338|chromatin remodeling|GOA:compara|GO_REF:0000019|IEA;GO:0006350|transcription|GOA:spkw|GO_REF:0000004|IEA;GO:0006355|regulation of transcription, DNA-dependent|GOA:spkw|GO_REF:0000004|IEA	YES
ENSG00000028310	Q9H8M2	Bromodomain-containing protein 9 (Rhabdomyosarcoma antigen MU-RMS-40.8) [Source:UniProtKB/Swiss-Prot;Acc:Q9H8M2]	BRD9	Bromodomain	0.7929	0.261539	209	0.0012161	-	NO
ENSG00000166164	Q9NPI1	Bromodomain-containing protein 7 (75 kDa bromodomain protein)(Protein CELTIX-1) [Source:UniProtKB/Swiss-Prot;Acc:Q9NPI1]	BRD7	Bromodomain	0.82584	0.232751	188	0.000193999	GO:0006357|regulation of transcription from RNA polymerase II promoter|PMID:12489984|IDA;GO:0016055|Wnt receptor signaling pathway|GOA:spkw|GO_REF:0000004|IEA	NO
ENSG00000165288	Q6RI45	Bromodomain and WD repeat-containing protein 3 [Source:UniProtKB/Swiss-Prot;Acc:Q6RI45]	BRWD3	Bromodomain WD40	0.527122	0.262686	188	0.0223928	-	NO
ENSG00000146247	Q8WWQ0	PH-interacting protein (PHIP)(IRS-1 PH domain-binding protein)(WD repeat-containing protein 11) [Source:UniProtKB/Swiss-Prot;Acc:Q8WWQ0]	PHIP	Bromodomain WD40	0.508613	0.284615	199	0.0369672	-	NO
ENSG00000185658	Q9NSI6	Bromodomain and WD repeat-containing protein 1 (WD repeat-containing protein 9) [Source:UniProtKB/Swiss-Prot;Acc:Q9NSI6]	BRWD1	Bromodomain WD40	0.503868	0.282407	212	0.0371963	GO:0006350|transcription|GOA:spkw|GO_REF:0000004|IEA;GO:0006357|regulation of transcription from RNA polymerase II promoter|GOA:compara|GO_REF:0000019|IEA;GO:0008150|biological_process|GO_REF:0000015|ND	NO
ENSG00000066136	Q13952	Nuclear transcription factor Y subunit gamma (Nuclear transcription factor Y subunit C)(NF-YC)(CAAT-box DNA-binding protein subunit C)(Transactivator HSM-1/2) [Source:UniProtKB/Swiss-Prot;Acc:Q13952]	NFYC	CBFD_NFYB_HMF Histone	1.4784	0.555061	223	0.0038667	GO:0006350|transcription|GOA:spkw|GO_REF:0000004|IEA;GO:0006357|regulation of transcription from RNA polymerase II promoter|PMID:10446203|TAS;GO:0006457|protein folding|PMID:10446203|TAS	NO
ENSG00000115350	Q9NR33	DNA polymerase epsilon subunit 4 (DNA polymerase II subunit 4)(EC 2.7.7.7)(DNA polymerase epsilon subunit p12) [Source:UniProtKB/Swiss-Prot;Acc:Q9NR33]	POLE4	CBFD_NFYB_HMF Histone	1.51468	0.562899	202	0.00356345	-	NO
ENSG00000093009	O75419	CDC45-related protein (Cdc45)(PORC-PI-1) [Source:UniProtKB/Swiss-Prot;Acc:O75419]	CDC45L	CDC45	1.00029	0.000627185	203	0	GO:0000076|DNA replication checkpoint|PMID:9660782|TAS;GO:0006260|DNA replication|PMID:12791985|EXP;GO:0006260|DNA replication|GOA:spkw|GO_REF:0000004|IEA;GO:0006270|DNA replication initiation|PMID:9660782|TAS;GO:0007049|cell cycle|GOA:spkw|GO_REF:0000004|IEA	YES
ENSG00000134371	Q6P1J9	Parafibromin (Cell division cycle protein 73 homolog)(Hyperparathyroidism 2 protein) [Source:UniProtKB/Swiss-Prot;Acc:Q6P1J9]	CDC73	CDC73	1.00031	0.000562777	194	0	GO:0006350|transcription|GOA:spkw|GO_REF:0000004|IEA;GO:0045786|negative regulation of cell cycle|GOA:spkw|GO_REF:0000004|IEA	NO
ENSG00000183741	O95503	Chromobox protein homolog 6 [Source:UniProtKB/Swiss-Prot;Acc:O95503]	CBX6	Chromo	0.983047	0.0485727	190	0	GO:0006333|chromatin assembly or disassembly|GOA:interpro|GO_REF:0000002|IEA;GO:0006350|transcription|GOA:spkw|GO_REF:0000004|IEA;GO:0006355|regulation of transcription, DNA-dependent|GOA:spkw|GO_REF:0000004|IEA;GO:0016568|chromatin modification|GOA:spkw|GO_REF:0000004|IEA	YES
ENSG00000100307	O95931	Chromobox protein homolog 7 [Source:UniProtKB/Swiss-Prot;Acc:O95931]	CBX7	Chromo	0.987345	0.05083	194	0	GO:0006333|chromatin assembly or disassembly|GOA:interpro|GO_REF:0000002|IEA;GO:0006350|transcription|GOA:spkw|GO_REF:0000004|IEA;GO:0006355|regulation of transcription, DNA-dependent|GOA:spkw|GO_REF:0000004|IEA;GO:0016568|chromatin modification|GOA:spkw|GO_REF:0000004|IEA	NO
ENSG00000094916	P45973	Chromobox protein homolog 5 (Heterochromatin protein 1 homolog alpha)(HP1 alpha)(Antigen p25) [Source:UniProtKB/Swiss-Prot;Acc:P45973]	CBX5	Chromo_shadow Chromo	1	0.000541002	205	0	GO:0006333|chromatin assembly or disassembly|GOA:interpro|GO_REF:0000002|IEA;GO:0016481|negative regulation of transcription|PMID:9636147|IDA	YES
ENSG00000108468	P83916	Chromobox protein homolog 1 (Heterochromatin protein 1 homolog beta)(HP1 beta)(Modifier 1 protein)(M31)(Heterochromatin protein p25)(HP1Hsbeta)(p25beta) [Source:UniProtKB/Swiss-Prot;Acc:P83916]	CBX1	Chromo_shadow Chromo	0.999979	0.000543919	189	0	-	YES
ENSG00000177138	Q8IZU0	Protein FAM9B [Source:UniProtKB/Swiss-Prot;Acc:Q8IZU0]	FAM9B	Cor1	1.00034	0.00063716	208	0	-	NO
ENSG00000206206	Q9UER7	Death domain-associated protein 6 (Daxx)(hDaxx)(Fas death domain-associated protein)(ETS1-associated protein 1)(EAP1) [Source:UniProtKB/Swiss-Prot;Acc:Q9UER7]	DAXX	Daxx	0.792184	0.272579	190	0.00182898	GO:0000281|cytokinesis after mitosis|GOA:compara|GO_REF:0000019|IEA;GO:0006350|transcription|GOA:spkw|GO_REF:0000004|IEA;GO:0006915|apoptosis|PMID:15572661|TAS;GO:0007257|activation of JUN kinase activity|PMID:9215629|TAS;GO:0008625|induction of apoptosis via death domain receptors|PMID:9215629|TAS;GO:0030521|androgen receptor signaling pathway|PMID:15572661|IDA;GO:0044419|interspecies interactio…	NO
ENSG00000123636	Q9UIF8	Bromodomain adjacent to zinc finger domain protein 2B (hWALp4) [Source:UniProtKB/Swiss-Prot;Acc:Q9UIF8]	BAZ2B	DDT PHD Bromodomain MBD	4.15259	0.337801	187	0	GO:0006350|transcription|GOA:spkw|GO_REF:0000004|IEA;GO:0006355|regulation of transcription, DNA-dependent|GOA:spkw|GO_REF:0000004|IEA	YES
ENSG00000130816	P26358	DNA (cytosine-5)-methyltransferase 1 (Dnmt1)(EC 2.1.1.37)(MCMT)(DNA methyltransferase HsaI)(DNA MTase HsaI)(M.HsaI)(CXXC-type zinc finger protein 9) [Source:UniProtKB/Swiss-Prot;Acc:P26358]	DNMT1	DMAP_binding zf-CXXC BAH DNA_methylase	1.32778	0.408343	195	0.000573765	GO:0000122|negative regulation of transcription from RNA polymerase II promoter|PMID:10888872|TAS;GO:0006306|DNA methylation|PMID:10888872|TAS;GO:0006350|transcription|GOA:spkw|GO_REF:0000004|IEA;GO:0006355|regulation of transcription, DNA-dependent|GOA:spkw|GO_REF:0000004|IEA	NO
ENSG00000119772	Q9Y6K1	DNA (cytosine-5)-methyltransferase 3A (Dnmt3a)(EC 2.1.1.37)(DNA methyltransferase HsaIIIA)(DNA MTase HsaIIIA)(M.HsaIIIA) [Source:UniProtKB/Swiss-Prot;Acc:Q9Y6K1]	DNMT3A	DNA_methylase PWWP	0.722811	0.328244	201	0.0138308	-	NO
ENSG00000177084	Q07864	DNA polymerase epsilon catalytic subunit A (DNA polymerase II subunit A)(EC 2.7.7.7) [Source:UniProtKB/Swiss-Prot;Acc:Q07864]	POLE	DNA_pol_B DNA_pol_B_exo DUF1744	1.00007	0.000502621	217	0	GO:0000082|G1/S transition of mitotic cell cycle|PMID:16762037|IMP;GO:0000731|DNA synthesis during DNA repair|PMID:1730053|IMP;GO:0006139|nucleobase, nucleoside, nucleotide and nucleic acid metabolic process|GOA:interpro|GO_REF:0000002|IEA;GO:0006297|nucleotide-excision repair, DNA gap filling|PMID:9111189|EXP;GO:0006974|response to DNA damage stimulus|GOA:spkw|GO_REF:0000004|IEA	YES
ENSG00000101868	P09884	DNA polymerase alpha catalytic subunit (EC 2.7.7.7) [Source:UniProtKB/Swiss-Prot;Acc:P09884]	POLA1	DNA_pol_B zf-DNA_Pol DNA_pol_B_exo	1.00006	0.000507323	180	0	GO:0000084|S phase of mitotic cell cycle|PMID:16762037|IDA;GO:0000731|DNA synthesis during DNA repair|PMID:1730053|IMP;GO:0000731|DNA synthesis during DNA repair|PMID:3335506|IDA;GO:0000731|DNA synthesis during DNA repair|PMID:1508673|IMP;GO:0006139|nucleobase, nucleoside, nucleotide and nucleic acid metabolic process|GOA:interpro|GO_REF:0000002|IEA;GO:0006270|DNA replication initiation|PMID:2175…	YES
ENSG00000106628	P49005	DNA polymerase delta subunit 2 (EC 2.7.7.7)(DNA polymerase delta subunit p50) [Source:UniProtKB/Swiss-Prot;Acc:P49005]	POLD2	DNA_pol_E_B	0.784209	0.206539	201	7.33e-05	GO:0006260|DNA replication|PMID:8530069|TAS;GO:0006297|nucleotide-excision repair, DNA gap filling|PMID:9111189|EXP	NO
ENSG00000100479	P56282	DNA polymerase epsilon subunit 2 (DNA polymerase II subunit 2)(EC 2.7.7.7)(DNA polymerase epsilon subunit B) [Source:UniProtKB/Swiss-Prot;Acc:P56282]	POLE2	DNA_pol_E_B	0.765619	0.225564	218	0.000344153	GO:0006261|DNA-dependent DNA replication|GOA:interpro|GO_REF:0000002|IEA;GO:0006281|DNA repair|PMID:9405441|TAS;GO:0006297|nucleotide-excision repair, DNA gap filling|PMID:9111189|EXP	YES
ENSG00000014138	Q14181	DNA polymerase subunit alpha B (DNA polymerase alpha 70 kDa subunit) [Source:UniProtKB/Swiss-Prot;Acc:Q14181]	POLA2	DNA_pol_E_B Pol_alpha_B_N	1	0.000615609	219	0	GO:0000060|protein import into nucleus, translocation|GOA:compara|GO_REF:0000019|IEA;GO:0006260|DNA replication|PMID:8223465|NAS	YES
ENSG00000146143	P49643	DNA primase large subunit (EC 2.7.7.-)(DNA primase 58 kDa subunit)(p58) [Source:UniProtKB/Swiss-Prot;Acc:P49643]	PRIM2A	DNA_primase_lrg	1.00034	0.000618918	201	0	GO:0006260|DNA replication|GOA:spkw|GO_REF:0000004|IEA;GO:0006269|DNA replication, synthesis of RNA primer|PMID:8026492|TAS;GO:0006350|transcription|GOA:spkw|GO_REF:0000004|IEA	YES
ENSG00000198056	P49642	DNA primase small subunit (EC 2.7.7.-)(DNA primase 49 kDa subunit)(p49) [Source:UniProtKB/Swiss-Prot;Acc:P49642]	PRIM1	DNA_primase_S	0.797364	0.245958	195	0.000593808	GO:0006260|DNA replication|GOA:spkw|GO_REF:0000004|IEA;GO:0006269|DNA replication, synthesis of RNA primer|PMID:8026492|TAS;GO:0006350|transcription|GOA:spkw|GO_REF:0000004|IEA	YES
ENSG00000131747	P11388	TOP2A_HUMAN Isoform 2 of P11388 - Homo sapiens (Human) [Source:UniprotKB/SpliceVariant;Acc:P11388-2]	TOP2A	DNA_topoisoIV DTHCT HATPase_c DNA_gyraseB	1.00006	0.000496226	212	0	GO:0006265|DNA topological change|GOA:compara|GO_REF:0000019|IEA;GO:0007059|chromosome segregation|GOA:compara|GO_REF:0000019|IEA;GO:0030261|chromosome condensation|GOA:compara|GO_REF:0000019|IEA;GO:0040016|embryonic cleavage|GOA:compara|GO_REF:0000019|IEA;GO:0045944|positive regulation of transcription from RNA polymerase II promoter|GOA:compara|GO_REF:0000019|IEA	YES
ENSG00000170788	Q8WWB3	DPY30 domain-containing protein 1 [Source:UniProtKB/Swiss-Prot;Acc:Q8WWB3]	DYDC1	Dpy-30	0.97767	0.0966517	194	0	-	NO
ENSG00000133665	Q96IM9	DPY30 domain-containing protein 2 [Source:UniProtKB/Swiss-Prot;Acc:Q96IM9]	DYDC2	Dpy-30	0.983836	0.0828443	213	0	-	NO
ENSG00000140057	Q96M32	Putative adenylate kinase 7 (EC 2.7.4.3) [Source:UniProtKB/Swiss-Prot;Acc:Q96M32]	AK7	Dpy-30	0.991385	0.0615634	200	0	GO:0006139|nucleobase, nucleoside, nucleotide and nucleic acid metabolic process|GOA:interpro|GO_REF:0000002|IEA;GO:0008152|metabolic process|GOA:interpro|GO_REF:0000002|IEA	NO
ENSG00000112981	P56597	Nucleoside diphosphate kinase homolog 5 (NDP kinase homolog 5)(NDK-H 5)(nm23-H5)(Testis-specific nm23 homolog)(Inhibitor of p53-induced apoptosis-beta)(IPIA-beta) [Source:UniProtKB/Swiss-Prot;Acc:P56597]	NME5	Dpy-30 NDK	0.778024	0.0825471	206	0	GO:0006183|GTP biosynthetic process|GOA:interpro|GO_REF:0000002|IEA;GO:0006228|UTP biosynthetic process|GOA:interpro|GO_REF:0000002|IEA;GO:0006241|CTP biosynthetic process|GOA:interpro|GO_REF:0000002|IEA;GO:0006916|anti-apoptosis|GO_REF:0000024|ISS;GO:0007275|multicellular organismal development|GOA:spkw|GO_REF:0000004|IEA;GO:0007286|spermatid development|GO_REF:0000024|ISS;GO:0009116|nucleoside …	NO
ENSG00000135372	Q9H0A0	N-acetyltransferase 10 (EC 2.3.1.-) [Source:UniProtKB/Swiss-Prot;Acc:Q9H0A0]	NAT10	DUF699 DUF1726 Acetyltransf_1	0.701379	0.0710032	203	0	-	NO
ENSG00000182415	A1L473	Chromodomain protein, Y-linked, 2B	CDY2B	ECH Chromo	0.876296	0.171074	196	1.51e-07	GO:0006333|chromatin assembly or disassembly|GOA:interpro|GO_REF:0000002|IEA;GO:0007283|spermatogenesis|PMID:9381176|TAS;GO:0008152|metabolic process|GOA:interpro|GO_REF:0000002|IEA	NO
ENSG00000166446	Q8N8U2	Chromodomain Y-like protein 2 (CDY-like 2) [Source:UniProtKB/Swiss-Prot;Acc:Q8N8U2]	CDYL2	ECH Chromo	0.882803	0.188694	193	1.45e-06	GO:0006333|chromatin assembly or disassembly|GOA:interpro|GO_REF:0000002|IEA;GO:0008152|metabolic process|GOA:interpro|GO_REF:0000002|IEA	NO
ENSG00000129873	Q9Y6F7	Testis-specific chromodomain protein Y 2 (EC 2.3.1.48) [Source:UniProtKB/Swiss-Prot;Acc:Q9Y6F7]	CDY2A	ECH Chromo	0.837284	0.238337	218	0.000221556	GO:0006333|chromatin assembly or disassembly|GOA:interpro|GO_REF:0000002|IEA;GO:0007283|spermatogenesis|PMID:9381176|TAS;GO:0008152|metabolic process|GOA:interpro|GO_REF:0000002|IEA	NO
ENSG00000172352	Q9Y6F8	Testis-specific chromodomain protein Y 1 (EC 2.3.1.48) [Source:UniProtKB/Swiss-Prot;Acc:Q9Y6F8]	CDY1B	ECH Chromo	0.859382	0.209178	186	1.99e-05	GO:0006333|chromatin assembly or disassembly|GOA:interpro|GO_REF:0000002|IEA;GO:0007283|spermatogenesis|PMID:9381176|TAS;GO:0008152|metabolic process|GOA:interpro|GO_REF:0000002|IEA	NO
ENSG00000156030	Q6PJG2	Uncharacterized protein C14orf43 [Source:UniProtKB/Swiss-Prot;Acc:Q6PJG2]	C14orf43	ELM2 Myb_DNA-binding	0.992	0.0620562	183	0	GO:0006350|transcription|GOA:spkw|GO_REF:0000004|IEA;GO:0006355|regulation of transcription, DNA-dependent|GOA:spkw|GO_REF:0000004|IEA	NO
ENSG00000155545	Q7Z3K6	Mesoderm induction early response protein 3 (Mi-er3) [Source:UniProtKB/Swiss-Prot;Acc:Q7Z3K6]	MIER3	ELM2 Myb_DNA-binding	0.996115	0.0408218	218	0	GO:0006350|transcription|GOA:spkw|GO_REF:0000004|IEA;GO:0006355|regulation of transcription, DNA-dependent|GOA:spkw|GO_REF:0000004|IEA	NO
ENSG00000167771	Q8IZ40	REST corepressor 2 [Source:UniProtKB/Swiss-Prot;Acc:Q8IZ40]	RCOR2	ELM2 Myb_DNA-binding	0.992381	0.0606666	194	0	GO:0006355|regulation of transcription, DNA-dependent|GOA:spkw|GO_REF:0000004|IEA;GO:0016481|negative regulation of transcription|GOA:compara|GO_REF:0000019|IEA	NO
ENSG00000198160	Q8N108	Mesoderm induction early response protein 1 (hmi-er1)(Mi-er1)(Early response 1)(Er1) [Source:UniProtKB/Swiss-Prot;Acc:Q8N108]	MIER1	ELM2 Myb_DNA-binding	0.999974	0.000578262	194	0	GO:0006350|transcription|GOA:spkw|GO_REF:0000004|IEA;GO:0006355|regulation of transcription, DNA-dependent|GOA:spkw|GO_REF:0000004|IEA;GO:0043123|positive regulation of I-kappaB kinase/NF-kappaB cascade|PMID:12761501|IMP	NO
ENSG00000105556	Q8N344	Mesoderm induction early response protein 2 (Mi-er2) [Source:UniProtKB/Swiss-Prot;Acc:Q8N344]	MIER2	ELM2 Myb_DNA-binding	0.99509	0.0487287	199	0	GO:0006350|transcription|GOA:spkw|GO_REF:0000004|IEA;GO:0006355|regulation of transcription, DNA-dependent|GOA:spkw|GO_REF:0000004|IEA	NO
ENSG00000142599	Q9P2R6	Arginine-glutamic acid dipeptide repeats protein (Atrophin-1-related protein)(Atrophin-1-like protein) [Source:UniProtKB/Swiss-Prot;Acc:Q9P2R6]	RERE	ELM2 Myb_DNA-binding Atrophin-1 BAH GATA	2.32218	0.608778	201	6.83e-05	GO:0006338|chromatin remodeling|GOA:compara|GO_REF:0000019|IEA;GO:0006350|transcription|GOA:spkw|GO_REF:0000004|IEA;GO:0006355|regulation of transcription, DNA-dependent|GOA:interpro|GO_REF:0000002|IEA;GO:0006607|NLS-bearing substrate import into nucleus|PMID:10814707|TAS;GO:0007275|multicellular organismal development|GOA:spkw|GO_REF:0000004|IEA	NO
ENSG00000124496	Q96PN7	Transcriptional-regulating factor 1 (Transcriptional-regulating protein 132)(Zinc finger transcription factor TReP-132)(Zinc finger protein rapa)(Breast cancer anti-estrogen resistance 2) [Source:UniProtKB/Swiss-Prot;Acc:Q96PN7]	TRERF1	ELM2 Myb_DNA-binding zf-C2H2	0.681639	0.127523	205	4.53e-08	GO:0006350|transcription|GOA:spkw|GO_REF:0000004|IEA;GO:0006694|steroid biosynthetic process|PMID:11349124|NAS;GO:0006707|cholesterol catabolic process|PMID:11349124|NAS;GO:0007275|multicellular organismal development|PMID:11349124|NAS;GO:0042592|homeostatic process|PMID:11349124|NAS;GO:0045893|positive regulation of transcription, DNA-dependent|PMID:11349124|IDA;GO:0046885|regulation of hormone …	NO
ENSG00000118156	Q9H0D2	Zinc finger protein 541 [Source:UniProtKB/Swiss-Prot;Acc:Q9H0D2]	ZNF541	ELM2 Myb_DNA-binding zf-C2H2	0.694359	0.112329	192	3.19e-10	GO:0006350|transcription|GOA:spkw|GO_REF:0000004|IEA;GO:0006355|regulation of transcription, DNA-dependent|GOA:spkw|GO_REF:0000004|IEA;GO:0007275|multicellular organismal development|GOA:spkw|GO_REF:0000004|IEA;GO:0007283|spermatogenesis|GOA:spkw|GO_REF:0000004|IEA;GO:0030154|cell differentiation|GOA:spkw|GO_REF:0000004|IEA	NO
ENSG00000173575	O14647	Chromodomain-helicase-DNA-binding protein 2 (CHD-2)(EC 3.6.1.-)(ATP-dependent helicase CHD2) [Source:UniProtKB/Swiss-Prot;Acc:O14647]	CHD2	Helicase_C AT_hook ResIII Chromo SNF2_N	1.80474	0.322861	199	1.14e-08	GO:0006333|chromatin assembly or disassembly|GOA:interpro|GO_REF:0000002|IEA;GO:0006357|regulation of transcription from RNA polymerase II promoter|PMID:9326634|TAS	YES
ENSG00000177200	Q3L8U1	Chromodomain-helicase-DNA-binding protein 9 (CHD-9)(EC 3.6.1.-)(ATP-dependent helicase CHD9)(Chromatin-related mesenchymal modulator)(CReMM)(Chromatin-remodeling factor CHROM1)(Peroxisomal proliferator-activated receptor A-interacting complex 320 kDa protein)(PPAR-alpha-interacting complex protein 320 kDa)(Kismet homolog 2) [Source:UniProtKB/Swiss-Prot;Acc:Q3L8U1]	CHD9	Helicase_C BRK Chromo SNF2_N	1.39101	0.440961	200	0.000803919	GO:0006333|chromatin assembly or disassembly|GOA:interpro|GO_REF:0000002|IEA;GO:0006350|transcription|GOA:spkw|GO_REF:0000004|IEA;GO:0006355|regulation of transcription, DNA-dependent|GOA:spkw|GO_REF:0000004|IEA;GO:0016568|chromatin modification|GOA:spkw|GO_REF:0000004|IEA	NO
ENSG00000100888	Q9HCK8	Chromodomain-helicase-DNA-binding protein 8 (CHD-8)(EC 3.6.1.-)(ATP-dependent helicase CHD8)(Helicase with SNF2 domain 1) [Source:UniProtKB/Swiss-Prot;Acc:Q9HCK8]	CHD8	Helicase_C BRK Chromo SNF2_N	1.37917	0.433873	209	0.000739641	GO:0006333|chromatin assembly or disassembly|GOA:interpro|GO_REF:0000002|IEA;GO:0006350|transcription|GOA:spkw|GO_REF:0000004|IEA;GO:0006355|regulation of transcription, DNA-dependent|GOA:spkw|GO_REF:0000004|IEA;GO:0016568|chromatin modification|GOA:spkw|GO_REF:0000004|IEA	NO
ENSG00000171316	Q9P2D1	Chromodomain-helicase-DNA-binding protein 7 (CHD-7)(EC 3.6.1.-)(ATP-dependent helicase CHD7) [Source:UniProtKB/Swiss-Prot;Acc:Q9P2D1]	CHD7	Helicase_C BRK Chromo SNF2_N	1.36466	0.434687	215	0.000846536	GO:0001501|skeletal system development|PMID:16155193|IMP;GO:0001568|blood vessel development|GOA:compara|GO_REF:0000019|IEA;GO:0001701|in utero embryonic development|GOA:compara|GO_REF:0000019|IEA;GO:0003007|heart morphogenesis|GOA:compara|GO_REF:0000019|IEA;GO:0006333|chromatin assembly or disassembly|GOA:interpro|GO_REF:0000002|IEA;GO:0006355|regulation of transcription, DNA-dependent|GOA:spkw|…	NO
ENSG00000116254	Q8TDI0	Chromodomain-helicase-DNA-binding protein 5 (CHD-5)(EC 3.6.1.-)(ATP-dependent helicase CHD5) [Source:UniProtKB/Swiss-Prot;Acc:Q8TDI0]	CHD5	Helicase_C CHDNT DUF1086 PHD Chromo CHDCT2 SNF2_N DUF1087	2.07773	0.113104	207	0	GO:0006333|chromatin assembly or disassembly|GOA:interpro|GO_REF:0000002|IEA;GO:0006355|regulation of transcription, DNA-dependent|GOA:spkw|GO_REF:0000004|IEA;GO:0016568|chromatin modification|GOA:spkw|GO_REF:0000004|IEA	YES
ENSG00000138375	Q9NZC9	SWI/SNF-related matrix-associated actin-dependent regulator of chromatin subfamily A-like protein 1 (EC 3.6.1.-)(Sucrose nonfermenting protein 2-like 1)(HepA-related protein)(hHARP) [Source:UniProtKB/Swiss-Prot;Acc:Q9NZC9]	SMARCAL1	Helicase_C HARP SNF2_N	0.879159	0.00605787	195	0	GO:0006259|DNA metabolic process|PMID:18974355|IMP;GO:0006357|regulation of transcription from RNA polymerase II promoter|PMID:18974355|IMP;GO:0016568|chromatin modification|GOA:interpro|GO_REF:0000002|IEA	NO
ENSG00000095564	O14981	TATA-binding protein-associated factor 172 (EC 3.6.1.-)(ATP-dependent helicase BTAF1)(TBP-associated factor 172)(TAF-172)(TAF(II)170)(B-TFIID transcription factor-associated 170 kDa subunit) [Source:UniProtKB/Swiss-Prot;Acc:O14981]	BTAF1	Helicase_C HEAT SNF2_N	0.999963	0.000377135	188	0	-	YES
ENSG00000146414	Q149N8	E3 ubiquitin-protein ligase SHPRH (EC 6.3.2.-)(EC 3.6.1.-)(SNF2, histone-linker, PHD and RING finger domain-containing helicase) [Source:UniProtKB/Swiss-Prot;Acc:Q149N8]	SHPRH	Helicase_C Linker_histone PHD SNF2_N	2.84907	0.582825	202	5.09e-07	GO:0006281|DNA repair|GOA:spkw|GO_REF:0000004|IEA;GO:0006334|nucleosome assembly|GOA:interpro|GO_REF:0000002|IEA;GO:0006974|response to DNA damage stimulus|GOA:spkw|GO_REF:0000004|IEA;GO:0019941|modification-dependent protein catabolic process|GOA:spkw|GO_REF:0000004|IEA	NO
ENSG00000186871	Q2NKX8	DNA excision repair protein ERCC-6-like (EC 3.6.1.-)(ATP-dependent helicase ERCC6-like)(PLK1-interacting checkpoint helicase)(Tumor antigen BJ-HCC-15) [Source:UniProtKB/Swiss-Prot;Acc:Q2NKX8]	ERCC6L	Helicase_C ResIII SNF2_N	0.607126	0.277839	199	0.0144381	GO:0007049|cell cycle|GOA:spkw|GO_REF:0000004|IEA;GO:0007067|mitosis|GOA:spkw|GO_REF:0000004|IEA;GO:0051301|cell division|GOA:spkw|GO_REF:0000004|IEA	NO
ENSG00000197275	Q9Y620	DNA repair and recombination protein RAD54B (EC 3.6.1.-)(RAD54 homolog B) [Source:UniProtKB/Swiss-Prot;Acc:Q9Y620]	RAD54B	Helicase_C ResIII SNF2_N	0.596069	0.2641	202	0.0120045	GO:0000724|double-strand break repair via homologous recombination|GOA:compara|GO_REF:0000019|IEA;GO:0006281|DNA repair|GOA:spkw|GO_REF:0000004|IEA;GO:0006312|mitotic recombination|PMID:10362364|TAS;GO:0006974|response to DNA damage stimulus|GOA:spkw|GO_REF:0000004|IEA;GO:0007131|reciprocal meiotic recombination|PMID:10362364|TAS;GO:0010212|response to ionizing radiation|GOA:compara|GO_REF:000001…	NO
ENSG00000032514	Q03468	DNA excision repair protein ERCC-6 (EC 3.6.1.-)(ATP-dependent helicase ERCC6)(Cockayne syndrome protein CSB) [Source:UniProtKB/Swiss-Prot;Acc:Q03468]	ERCC6	Helicase_C SNF2_N	1.00014	0.000502808	201	0	GO:0000303|response to superoxide|GOA:compara|GO_REF:0000019|IEA;GO:0006283|transcription-coupled nucleotide-excision repair|PMID:10564257|IMP;GO:0006283|transcription-coupled nucleotide-excision repair|PMID:16916636|IMP;GO:0006284|base-excision repair|PMID:9973627|IMP;GO:0006290|pyrimidine dimer repair|GOA:compara|GO_REF:0000019|IEA;GO:0006350|transcription|GOA:spkw|GO_REF:0000004|IEA;GO:0006355…	NO
ENSG00000182150	Q5T890	Putative DNA repair and recombination protein RAD26-like (EC 3.6.1.-) [Source:UniProtKB/Swiss-Prot;Acc:Q5T890]	C9orf102	Helicase_C SNF2_N	1.00011	0.000478746	208	0	GO:0006281|DNA repair|GOA:spkw|GO_REF:0000004|IEA;GO:0006974|response to DNA damage stimulus|GOA:spkw|GO_REF:0000004|IEA	NO
ENSG00000131778	Q86WJ1	Chromodomain-helicase-DNA-binding protein 1-like (EC 3.6.1.-)(Amplified in liver cancer protein 1) [Source:UniProtKB/Swiss-Prot;Acc:Q86WJ1]	CHD1L	Helicase_C SNF2_N	1.00015	0.00043375	195	0	-	NO
ENSG00000085999	Q92698	DNA repair and recombination protein RAD54-like (EC 3.6.1.-)(RAD54 homolog)(hRAD54)(hHR54) [Source:UniProtKB/Swiss-Prot;Acc:Q92698]	RAD54L	Helicase_C SNF2_N	1.00016	0.000483359	204	0	GO:0000724|double-strand break repair via homologous recombination|GOA:compara|GO_REF:0000019|IEA;GO:0006310|DNA recombination|PMID:8805304|TAS;GO:0006974|response to DNA damage stimulus|GOA:spkw|GO_REF:0000004|IEA;GO:0007126|meiosis|PMID:8805304|TAS;GO:0010212|response to ionizing radiation|GOA:compara|GO_REF:0000019|IEA;GO:0042493|response to drug|GOA:compara|GO_REF:0000019|IEA;GO:0051276|chrom…	YES
ENSG00000164080	Q9Y4B4	Helicase ARIP4 (EC 3.6.1.-)(Androgen receptor-interacting protein 4)(RAD54-like protein 2) [Source:UniProtKB/Swiss-Prot;Acc:Q9Y4B4]	RAD54L2	Helicase_C SNF2_N	1.00015	0.0004916	193	0	-	NO
ENSG00000116830	Q9UNY4	Transcription termination factor 2 (EC 3.6.1.-)(RNA polymerase II termination factor)(Transcription release factor 2)(Factor 2)(F2)(HuF2)(Lodestar homolog) [Source:UniProtKB/Swiss-Prot;Acc:Q9UNY4]	TTF2	Helicase_C zf-GRF SNF2_N	0.806683	0.0140137	202	0	GO:0006350|transcription|GOA:spkw|GO_REF:0000004|IEA;GO:0006353|transcription termination|PMID:9748214|TAS;GO:0006355|regulation of transcription, DNA-dependent|GOA:spkw|GO_REF:0000004|IEA;GO:0006397|mRNA processing|GOA:spkw|GO_REF:0000004|IEA;GO:0008380|RNA splicing|GOA:spkw|GO_REF:0000004|IEA	NO
ENSG00000164306	Q96LW4	Coiled-coil domain-containing protein 111 [Source:UniProtKB/Swiss-Prot;Acc:Q96LW4]	CCDC111	Herpes_UL52 DNA_primase_S	0.681351	0.248362	205	0.00304056	GO:0006260|DNA replication|GOA:interpro|GO_REF:0000002|IEA;GO:0006269|DNA replication, synthesis of RNA primer|GOA:interpro|GO_REF:0000002|IEA	NO
ENSG00000129071	O95243	Methyl-CpG-binding domain protein 4 (EC 3.2.2.-)(Methyl-CpG-binding protein MBD4)(Methyl-CpG-binding endonuclease 1)(Mismatch-specific DNA N-glycosylase) [Source:UniProtKB/Swiss-Prot;Acc:O95243]	MBD4	HhH-GPD MBD	0.794596	0.0153678	193	0	GO:0006284|base-excision repair|GOA:interpro|GO_REF:0000002|IEA;GO:0006974|response to DNA damage stimulus|GOA:spkw|GO_REF:0000004|IEA;GO:0045008|depyrimidination|PMID:10583946|EXP;GO:0045008|depyrimidination|PMID:11937636|EXP	NO
ENSG00000109685	O96028	Probable histone-lysine N-methyltransferase NSD2 (EC 2.1.1.43)(Nuclear SET domain-containing protein 2)(Wolf-Hirschhorn syndrome candidate 1 protein)(Multiple myeloma SET domain-containing protein)(Protein trithorax-5) [Source:UniProtKB/Swiss-Prot;Acc:O96028]	WHSC1	HMG_box PHD SET PWWP	2.13938	0.592061	211	0.000151111	GO:0006350|transcription|GOA:spkw|GO_REF:0000004|IEA;GO:0006355|regulation of transcription, DNA-dependent|GOA:spkw|GO_REF:0000004|IEA;GO:0009653|anatomical structure morphogenesis|PMID:9618163|TAS;GO:0016568|chromatin modification|GOA:spkw|GO_REF:0000004|IEA	YES
ENSG00000178177	Q8N3X6	Ligand-dependent nuclear receptor corepressor-like protein [Source:UniProtKB/Swiss-Prot;Acc:Q8N3X6]	LCORL	HTH_psq	1.00032	0.000654341	208	0	GO:0006350|transcription|GOA:spkw|GO_REF:0000004|IEA;GO:0006355|regulation of transcription, DNA-dependent|GOA:spkw|GO_REF:0000004|IEA;GO:0006366|transcription from RNA polymerase II promoter|GOA:compara|GO_REF:0000019|IEA	NO
ENSG00000070061	O95163	Elongator complex protein 1 (ELP1)(IkappaB kinase complex-associated protein)(IKK complex-associated protein)(p150) [Source:UniProtKB/Swiss-Prot;Acc:O95163]	IKBKAP	IKI3	1.00036	0.000598416	202	0	GO:0006350|transcription|GOA:spkw|GO_REF:0000004|IEA;GO:0006357|regulation of transcription from RNA polymerase II promoter|PMID:11818576|IDA;GO:0006461|protein complex assembly|PMID:9751059|TAS;GO:0006468|protein amino acid phosphorylation|PMID:9751059|TAS;GO:0006955|immune response|PMID:9751059|TAS	YES
ENSG00000063241	Q96AB3	Isochorismatase domain-containing protein 2, mitochondrial Precursor [Source:UniProtKB/Swiss-Prot;Acc:Q96AB3]	ISOC2	Isochorismatase	0.777308	0.276534	208	0.00247028	GO:0008152|metabolic process|GOA:interpro|GO_REF:0000002|IEA;GO:0031648|protein destabilization|PMID:17658461|IMP	NO
ENSG00000066583	Q96CN7	Isochorismatase domain-containing protein 1 [Source:UniProtKB/Swiss-Prot;Acc:Q96CN7]	ISOC1	Isochorismatase	0.800182	0.270382	209	0.00154102	-	NO
ENSG00000132510	O15054	Histone demethylase JMJD3 (EC 1.14.11.-)(JmjC domain-containing protein 3)(Jumonji domain-containing protein 3)(Lysine demethylase 6B) [Source:UniProtKB/Swiss-Prot;Acc:O15054]	JMJD3	JmjC	0.782906	0.277808	191	0.00241511	GO:0000122|negative regulation of transcription from RNA polymerase II promoter|GOA:compara|GO_REF:0000019|IEA;GO:0006954|inflammatory response|GOA:spkw|GO_REF:0000004|IEA;GO:0016568|chromatin modification|GOA:spkw|GO_REF:0000004|IEA;GO:0016577|histone demethylation|GOA:compara|GO_REF:0000019|IEA;GO:0055114|oxidation reduction|GOA:spkw|GO_REF:0000004|IEA	YES
ENSG00000168453	O43593	Protein hairless [Source:UniProtKB/Swiss-Prot;Acc:O43593]	HR	JmjC	0.767795	0.334763	195	0.0109082	GO:0006355|regulation of transcription, DNA-dependent|PMID:9445480|NAS;GO:0016481|negative regulation of transcription|GOA:compara|GO_REF:0000019|IEA	NO
ENSG00000171988	Q15652	Probable JmjC domain-containing histone demethylation protein 2C (EC 1.14.11.-)(Jumonji domain-containing protein 1C)(Thyroid receptor-interacting protein 8)(TRIP-8) [Source:UniProtKB/Swiss-Prot;Acc:Q15652]	JMJD1C	JmjC	0.750136	0.338926	198	0.0134393	GO:0006350|transcription|GOA:spkw|GO_REF:0000004|IEA;GO:0006355|regulation of transcription, DNA-dependent|PMID:7776974|TAS;GO:0016568|chromatin modification|GOA:spkw|GO_REF:0000004|IEA;GO:0055114|oxidation reduction|GOA:spkw|GO_REF:0000004|IEA	NO
ENSG00000070495	Q6NYC1	Histone arginine demethylase JMJD6 (EC 1.14.11.-)(Jumonji domain-containing protein 6)(Protein PTDSR)(Phosphatidylserine receptor) [Source:UniProtKB/Swiss-Prot;Acc:Q6NYC1]	JMJD6	JmjC	0.791348	0.285784	201	0.00281109	GO:0001568|blood vessel development|GOA:compara|GO_REF:0000019|IEA;GO:0001822|kidney development|GOA:compara|GO_REF:0000019|IEA;GO:0006915|apoptosis|GOA:compara|GO_REF:0000019|IEA;GO:0007166|cell surface receptor linked signal transduction|GOA:compara|GO_REF:0000019|IEA;GO:0007275|multicellular organismal development|GOA:spkw|GO_REF:0000004|IEA;GO:0007507|heart development|GOA:compara|GO_REF:0000…	NO
ENSG00000169087	Q96EW2	HSPB1-associated protein 1 (27 KdA heat shock protein-associated protein 1)(Protein associated with small stress protein 1) [Source:UniProtKB/Swiss-Prot;Acc:Q96EW2]	HSPBAP1	JmjC	0.733378	0.32986	217	0.0130978	-	NO
ENSG00000081692	Q9H9V9	JmjC domain-containing protein 4 (Jumonji domain-containing protein 4) [Source:UniProtKB/Swiss-Prot;Acc:Q9H9V9]	JMJD4	JmjC	0.756729	0.308821	192	0.00713531	-	NO
ENSG00000008083	Q92833	Protein Jumonji (Jumonji/ARID domain-containing protein 2) [Source:UniProtKB/Swiss-Prot;Acc:Q92833]	JARID2	JmjN JmjC ARID zf-C5HC2	2.18513	0.0630828	202	0	GO:0000122|negative regulation of transcription from RNA polymerase II promoter|GOA:compara|GO_REF:0000019|IEA;GO:0001889|liver development|GOA:compara|GO_REF:0000019|IEA;GO:0006350|transcription|GOA:spkw|GO_REF:0000004|IEA;GO:0007275|multicellular organismal development|GOA:spkw|GO_REF:0000004|IEA;GO:0007417|central nervous system development|PMID:8894700|TAS;GO:0008285|negative regulation of ce…	NO
ENSG00000174720	Q4G0J3	La-related protein 7 (La ribonucleoprotein domain family member 7)(P-TEFb-interaction protein for 7SK stability)(PIP7S) [Source:UniProtKB/Swiss-Prot;Acc:Q4G0J3]	LARP7	La RRM_3 RRM_1	0.927227	0.108896	207	0	-	NO
ENSG00000166477	Q8WVC0	RNA polymerase-associated protein LEO1 (Replicative senescence down-regulated leo1-like protein) [Source:UniProtKB/Swiss-Prot;Acc:Q8WVC0]	LEO1	Leo1	1.0004	0.000637566	215	0	GO:0006350|transcription|GOA:spkw|GO_REF:0000004|IEA;GO:0006355|regulation of transcription, DNA-dependent|GOA:spkw|GO_REF:0000004|IEA	YES
ENSG00000046651	O75665	Oral-facial-digital syndrome 1 protein (Protein 71-7A) [Source:UniProtKB/Swiss-Prot;Acc:O75665]	OFD1	LisH	0.439672	0.227839	186	0.0268188	GO:0008150|biological_process|GO_REF:0000015|ND;GO:0035083|cilium axoneme assembly|GOA:compara|GO_REF:0000019|IEA	NO
ENSG00000101193	Q9NWU2	Protein C20orf11 (Two hybrid-associated protein 1 with RanBPM)(Twa1) [Source:UniProtKB/Swiss-Prot;Acc:Q9NWU2]	C20orf11	LisH	0.452939	0.200377	198	0.0118972	-	NO
ENSG00000145041	Q9Y4B6	Protein VPRBP (HIV-1 Vpr-binding protein)(VprBP)(Vpr-interacting protein)(DDB1- and CUL4-associated factor 1) [Source:UniProtKB/Swiss-Prot;Acc:Q9Y4B6]	VPRBP	LisH	0.481735	0.153951	185	0.000876622	GO:0019941|modification-dependent protein catabolic process|GOA:spkw|GO_REF:0000004|IEA;GO:0044419|interspecies interaction between organisms|GOA:spkw|GO_REF:0000004|IEA	NO
ENSG00000007168	P43034	Platelet-activating factor acetylhydrolase IB subunit alpha (PAF acetylhydrolase 45 kDa subunit)(PAF-AH 45 kDa subunit)(PAF-AH alpha)(PAFAH alpha)(Lissencephaly-1 protein)(LIS-1) [Source:UniProtKB/Swiss-Prot;Acc:P43034]	PAFAH1B1	LisH WD40	0.98649	0.0801572	194	0	GO:0000132|establishment of mitotic spindle orientation|PMID:11056532|IMP;GO:0000226|microtubule cytoskeleton organization|GOA:compara|GO_REF:0000019|IEA;GO:0001675|acrosome assembly|GOA:compara|GO_REF:0000019|IEA;GO:0001764|neuron migration|GOA:compara|GO_REF:0000019|IEA;GO:0006810|transport|GOA:spkw|GO_REF:0000004|IEA;GO:0007049|cell cycle|GOA:spkw|GO_REF:0000004|IEA;GO:0007067|mitosis|GOA:spkw…	NO
ENSG00000092377	Q9BQ87	F-box-like/WD repeat-containing protein TBL1Y (Transducin beta-like 1Y protein)(Transducin-beta-like 1, Y-linked) [Source:UniProtKB/Swiss-Prot;Acc:Q9BQ87]	TBL1Y	LisH WD40	0.992796	0.0571537	206	0	GO:0006350|transcription|GOA:spkw|GO_REF:0000004|IEA;GO:0006355|regulation of transcription, DNA-dependent|GOA:spkw|GO_REF:0000004|IEA;GO:0019941|modification-dependent protein catabolic process|GOA:spkw|GO_REF:0000004|IEA	YES
ENSG00000166987	Q96DN6	Methyl-CpG-binding domain protein 6 (Methyl-CpG-binding protein MBD6) [Source:UniProtKB/Swiss-Prot;Acc:Q96DN6]	MBD6	MBD	1.0001	0.000579456	194	0	-	NO
ENSG00000204406	Q9P267	Methyl-CpG-binding domain protein 5 (Methyl-CpG-binding protein MBD5) [Source:UniProtKB/Swiss-Prot;Acc:Q9P267]	MBD5	MBD PWWP	1.05374	0.350515	189	0.00132253	-	NO
ENSG00000011258	Q05BQ5	MBT domain-containing protein 1 [Source:UniProtKB/Swiss-Prot;Acc:Q05BQ5]	MBTD1	MBT	0.852416	0.26578	185	0.000670168	-	YES
ENSG00000100297	P33992	DNA replication licensing factor MCM5 (CDC46 homolog)(P1-CDC46) [Source:UniProtKB/Swiss-Prot;Acc:P33992]	MCM5	MCM	0.999986	0.000521247	217	0	GO:0006260|DNA replication|PMID:8751386|TAS;GO:0006260|DNA replication|PMID:12791985|EXP;GO:0006270|DNA replication initiation|GOA:interpro|GO_REF:0000002|IEA;GO:0006350|transcription|GOA:spkw|GO_REF:0000004|IEA;GO:0006355|regulation of transcription, DNA-dependent|GOA:spkw|GO_REF:0000004|IEA	YES
ENSG00000076003	Q14566	DNA replication licensing factor MCM6 (p105MCM) [Source:UniProtKB/Swiss-Prot;Acc:Q14566]	MCM6	MCM	1.00002	0.000500623	211	0	GO:0006260|DNA replication|PMID:12791985|EXP;GO:0006260|DNA replication|PMID:9286856|NAS;GO:0006268|DNA unwinding during replication|GOA:compara|GO_REF:0000019|IEA;GO:0006270|DNA replication initiation|GOA:interpro|GO_REF:0000002|IEA;GO:0006350|transcription|GOA:spkw|GO_REF:0000004|IEA;GO:0006355|regulation of transcription, DNA-dependent|GOA:spkw|GO_REF:0000004|IEA;GO:0007049|cell cycle|GOA:spkw…	YES
ENSG00000111877	Q9NXL9	DNA replication licensing factor MCM9 (Mini-chromosome maintenance deficient 9)(hMCM9)(Mini-chromosome maintenance deficient domain-containing protein 1) [Source:UniProtKB/Swiss-Prot;Acc:Q9NXL9]	C6orf61	MCM	1	0.000507206	206	0	-	NO
ENSG00000125885	Q9UJA3	DNA replication licensing factor MCM8 (Minichromosome maintenance 8) [Source:UniProtKB/Swiss-Prot;Acc:Q9UJA3]	MCM8	MCM AAA_5	1.00003	0.000420079	203	0	GO:0006260|DNA replication|PMID:12791985|EXP;GO:0006260|DNA replication|GOA:interpro|GO_REF:0000002|IEA;GO:0006350|transcription|GOA:spkw|GO_REF:0000004|IEA;GO:0006355|regulation of transcription, DNA-dependent|GOA:spkw|GO_REF:0000004|IEA;GO:0007049|cell cycle|GOA:spkw|GO_REF:0000004|IEA	NO
ENSG00000112118	P25205	DNA replication licensing factor MCM3 (DNA polymerase alpha holoenzyme-associated protein P1)(RLF subunit beta)(P102 protein)(P1-MCM3) [Source:UniProtKB/Swiss-Prot;Acc:P25205]	MCM3	MCM Mg_chelatase	0.99994	0.000544426	200	0	GO:0006260|DNA replication|PMID:12791985|EXP;GO:0006260|DNA replication|GOA:interpro|GO_REF:0000002|IEA;GO:0006270|DNA replication initiation|PMID:1549468|TAS;GO:0006350|transcription|GOA:spkw|GO_REF:0000004|IEA;GO:0006355|regulation of transcription, DNA-dependent|GOA:spkw|GO_REF:0000004|IEA;GO:0007049|cell cycle|GOA:spkw|GO_REF:0000004|IEA	YES
ENSG00000104738	P33991	DNA replication licensing factor MCM4 (CDC21 homolog)(P1-CDC21) [Source:UniProtKB/Swiss-Prot;Acc:P33991]	MCM4	MCM Mg_chelatase	1.00002	0.000528163	197	0	GO:0006260|DNA replication|PMID:12791985|EXP;GO:0006260|DNA replication|PMID:9465298|NAS;GO:0006268|DNA unwinding during replication|GOA:compara|GO_REF:0000019|IEA;GO:0006270|DNA replication initiation|GOA:interpro|GO_REF:0000002|IEA;GO:0006350|transcription|GOA:spkw|GO_REF:0000004|IEA;GO:0006355|regulation of transcription, DNA-dependent|GOA:spkw|GO_REF:0000004|IEA	YES
ENSG00000073111	P49736	DNA replication licensing factor MCM2 (Minichromosome maintenance protein 2 homolog)(Nuclear protein BM28) [Source:UniProtKB/Swiss-Prot;Acc:P49736]	MCM2	MCM Mg_chelatase	0.999996	0.000538664	224	0	GO:0006260|DNA replication|PMID:8175912|TAS;GO:0006260|DNA replication|PMID:12791985|EXP;GO:0006268|DNA unwinding during replication|GOA:compara|GO_REF:0000019|IEA;GO:0006270|DNA replication initiation|GOA:interpro|GO_REF:0000002|IEA;GO:0006334|nucleosome assembly|GOA:compara|GO_REF:0000019|IEA;GO:0006350|transcription|GOA:spkw|GO_REF:0000004|IEA;GO:0006355|regulation of transcription, DNA-depend…	YES
ENSG00000166508	P33993	DNA replication licensing factor MCM7 (CDC47 homolog)(P1.1-MCM3) [Source:UniProtKB/Swiss-Prot;Acc:P33993]	MCM7	MCM Mg_chelatase AAA_5	0.999943	0.000490178	193	0	GO:0006260|DNA replication|PMID:12791985|EXP;GO:0006260|DNA replication|PMID:8798650|TAS;GO:0006268|DNA unwinding during replication|GOA:compara|GO_REF:0000019|IEA;GO:0006270|DNA replication initiation|GOA:interpro|GO_REF:0000002|IEA;GO:0006350|transcription|GOA:spkw|GO_REF:0000004|IEA;GO:0006355|regulation of transcription, DNA-dependent|GOA:spkw|GO_REF:0000004|IEA;GO:0006974|response to DNA dam…	YES
ENSG00000101665	O15105	Mothers against decapentaplegic homolog 7 (Mothers against DPP homolog 7)(SMAD 7)(Smad7)(hSMAD7) [Source:UniProtKB/Swiss-Prot;Acc:O15105]	SMAD7	MH1 MH2	0.974486	0.152984	185	9.5e-11	GO:0006350|transcription|GOA:spkw|GO_REF:0000004|IEA;GO:0006355|regulation of transcription, DNA-dependent|GOA:interpro|GO_REF:0000002|IEA;GO:0010553|negative regulation of specific transcription from RNA polymerase II promoter|PMID:17438144|IDA;GO:0010719|negative regulation of epithelial to mesenchymal transition|PMID:19018011|TAS;GO:0010719|negative regulation of epithelial to mesenchymal tran…	NO
ENSG00000120693	O15198	Mothers against decapentaplegic homolog 9 (Mothers against DPP homolog 9)(SMAD 9)(Smad9)(Madh6) [Source:UniProtKB/Swiss-Prot;Acc:O15198]	SMAD9	MH1 MH2	0.982523	0.126892	216	4.88e-15	GO:0006350|transcription|GOA:spkw|GO_REF:0000004|IEA;GO:0006355|regulation of transcription, DNA-dependent|GOA:interpro|GO_REF:0000002|IEA;GO:0030509|BMP signaling pathway|PMID:19018011|TAS;GO:0030509|BMP signaling pathway|PMID:15621726|EXP	NO
ENSG00000137834	O43541	Mothers against decapentaplegic homolog 6 (Mothers against DPP homolog 6)(SMAD 6)(Smad6)(hSMAD6) [Source:UniProtKB/Swiss-Prot;Acc:O43541]	SMAD6	MH1 MH2	0.959408	0.188453	201	1.78e-07	GO:0006350|transcription|GOA:spkw|GO_REF:0000004|IEA;GO:0006355|regulation of transcription, DNA-dependent|GOA:interpro|GO_REF:0000002|IEA;GO:0006955|immune response|PMID:16886151|IMP;GO:0007352|zygotic determination of dorsal/ventral axis|PMID:9436979|IMP;GO:0030514|negative regulation of BMP signaling pathway|PMID:9436979|IDA;GO:0034616|response to laminar fluid shear stress|PMID:9256479|IEP;GO…	NO
ENSG00000141646	Q13485	Mothers against decapentaplegic homolog 4 (Mothers against DPP homolog 4)(SMAD 4)(hSMAD4)(Deletion target in pancreatic carcinoma 4) [Source:UniProtKB/Swiss-Prot;Acc:Q13485]	SMAD4	MH1 MH2	0.991195	0.0906232	215	0	GO:0001658|ureteric bud branching|GOA:compara|GO_REF:0000019|IEA;GO:0001666|response to hypoxia|PMID:12411310|IMP;GO:0001702|gastrulation with mouth forming second|GOA:compara|GO_REF:0000019|IEA;GO:0001822|kidney development|GOA:compara|GO_REF:0000019|IEA;GO:0007183|SMAD protein complex assembly|PMID:10823886|IDA;GO:0008285|negative regulation of cell proliferation|GOA:compara|GO_REF:0000019|IEA;…	NO
ENSG00000175387	Q15796	Mothers against decapentaplegic homolog 2 (Mothers against DPP homolog 2)(Mad-related protein 2)(hMAD-2)(SMAD 2)(hSMAD2)(JV18-1) [Source:UniProtKB/Swiss-Prot;Acc:Q15796]	SMAD2	MH1 MH2	0.975872	0.149061	196	2.95e-11	GO:0001707|mesoderm formation|GO_REF:0000024|ISS;GO:0007183|SMAD protein complex assembly|PMID:9111321|IDA;GO:0007242|intracellular signaling cascade|GO_REF:0000024|ISS;GO:0007352|zygotic determination of dorsal/ventral axis|PMID:9436979|IMP;GO:0007369|gastrulation|PMID:19018011|TAS;GO:0009952|anterior/posterior pattern formation|GO_REF:0000024|ISS;GO:0017015|regulation of transforming growth fac…	NO
ENSG00000113658	Q99717	Mothers against decapentaplegic homolog 5 (Mothers against DPP homolog 5)(SMAD 5)(Smad5)(hSmad5)(JV5-1) [Source:UniProtKB/Swiss-Prot;Acc:Q99717]	SMAD5	MH1 MH2	0.980914	0.132583	197	6.94e-14	GO:0006350|transcription|GOA:spkw|GO_REF:0000004|IEA;GO:0006355|regulation of transcription, DNA-dependent|GOA:interpro|GO_REF:0000002|IEA;GO:0007165|signal transduction|PMID:9759503|NAS;GO:0009880|embryonic pattern specification|GO_REF:0000024|ISS;GO:0030509|BMP signaling pathway|PMID:15621726|EXP;GO:0030509|BMP signaling pathway|GO_REF:0000024|ISS	NO
ENSG00000113318	P20585	DNA mismatch repair protein Msh3 (Divergent upstream protein)(DUP)(Mismatch repair protein 1)(MRP1) [Source:UniProtKB/Swiss-Prot;Acc:P20585]	MSH3	MutS_II MutS_V MutS_I MutS_III	0.507	0.293753	212	0.0421793	GO:0006298|mismatch repair|PMID:11005803|IDA;GO:0006298|mismatch repair|PMID:8782829|IMP;GO:0006974|response to DNA damage stimulus|GOA:spkw|GO_REF:0000004|IEA;GO:0016447|somatic recombination of immunoglobulin gene segments|GOA:compara|GO_REF:0000019|IEA;GO:0043570|maintenance of DNA repeat elements|PMID:16388310|IMP;GO:0045910|negative regulation of DNA recombination|PMID:17715146|IDA;GO:005109…	YES
ENSG00000145734	A6H8Y1	Transcription factor TFIIIB component B'' homolog (Transcription factor IIIB 150)(TFIIIB150)(Transcription factor-like nuclear regulator) [Source:UniProtKB/Swiss-Prot;Acc:A6H8Y1]	BDP1	Myb_DNA-binding	0.99999	0.000531819	205	0	GO:0006350|transcription|GOA:spkw|GO_REF:0000004|IEA;GO:0006355|regulation of transcription, DNA-dependent|GOA:spkw|GO_REF:0000004|IEA	YES
ENSG00000125482	Q15361	Transcription termination factor 1 (TTF-1)(TTF-I)(RNA polymerase I termination factor) [Source:UniProtKB/Swiss-Prot;Acc:Q15361]	TTF1	Myb_DNA-binding	1	0.000568646	201	0	GO:0006350|transcription|GOA:spkw|GO_REF:0000004|IEA;GO:0006353|transcription termination|PMID:7597036|NAS;GO:0006355|regulation of transcription, DNA-dependent|GOA:spkw|GO_REF:0000004|IEA;GO:0008156|negative regulation of DNA replication|GOA:spkw|GO_REF:0000004|IEA	NO
ENSG00000165684	Q5SXM2	snRNA-activating protein complex subunit 4 (SNAPc subunit 4)(snRNA-activating protein complex 190 kDa subunit)(SNAPc 190 kDa subunit)(Proximal sequence element-binding transcription factor subunit alpha)(PSE-binding factor subunit alpha)(PTF subunit alpha) [Source:UniProtKB/Swiss-Prot;Acc:Q5SXM2]	SNAPC4	Myb_DNA-binding	0.999951	0.000576818	182	0	GO:0006355|regulation of transcription, DNA-dependent|GOA:spkw|GO_REF:0000004|IEA;GO:0042795|snRNA transcription from RNA polymerase II promoter|PMID:9418884|IDA;GO:0042796|snRNA transcription from RNA polymerase III promoter|PMID:9418884|IDA	NO
ENSG00000007545	Q96RY5	Protein cramped-like (Hematological and neurological expressed 1-like protein) [Source:UniProtKB/Swiss-Prot;Acc:Q96RY5]	CRAMP1L	Myb_DNA-binding	0.99997	0.000592326	199	0	-	NO
ENSG00000096401	Q99459	Cell division cycle 5-like protein (Cdc5-like protein)(Pombe cdc5-related protein) [Source:UniProtKB/Swiss-Prot;Acc:Q99459]	CDC5L	Myb_DNA-binding	0.99992	0.000586174	200	0	GO:0006355|regulation of transcription, DNA-dependent|GO_REF:0000029|NAS;GO:0006397|mRNA processing|GOA:spkw|GO_REF:0000004|IEA;GO:0007049|cell cycle|GOA:spkw|GO_REF:0000004|IEA;GO:0008380|RNA splicing|GOA:spkw|GO_REF:0000004|IEA	NO
ENSG00000135164	Q9Y222	Cyclin-D-binding Myb-like transcription factor 1 (hDMTF1)(Cyclin-D-interacting Myb-like protein 1)(hDMP1) [Source:UniProtKB/Swiss-Prot;Acc:Q9Y222]	DMTF1	Myb_DNA-binding	0.999981	0.000593311	210	0	GO:0006355|regulation of transcription, DNA-dependent|PMID:10095122|NAS;GO:0045786|negative regulation of cell cycle|GOA:spkw|GO_REF:0000004|IEA	NO
ENSG00000136770	Q96KC8	DnaJ homolog subfamily C member 1 (DnaJ protein homolog MTJ1) [Source:UniProtKB/Swiss-Prot;Acc:Q96KC8]	DNAJC1	Myb_DNA-binding DnaJ	0.496661	0.281081	221	0.0386167	GO:0006417|regulation of translation|GOA:compara|GO_REF:0000019|IEA;GO:0006457|protein folding|GOA:interpro|GO_REF:0000002|IEA;GO:0045861|negative regulation of proteolysis|PMID:14668352|TAS;GO:0050708|regulation of protein secretion|PMID:14668352|IDA	NO
ENSG00000105821	Q99543	DnaJ homolog subfamily C member 2 (Zuotin-related factor 1)(M-phase phosphoprotein 11) [Source:UniProtKB/Swiss-Prot;Acc:Q99543]	DNAJC2	Myb_DNA-binding DnaJ	0.534851	0.277753	195	0.027075	-	NO
ENSG00000162601	Q5VVJ2	Protein MYSM1 (Myb-like, SWIRM and MPN domain-containing protein 1) [Source:UniProtKB/Swiss-Prot;Acc:Q5VVJ2]	MYSM1	Myb_DNA-binding SWIRM Mov34	1.57949	0.24257	195	3.74e-11	-	NO
ENSG00000132604	Q15554	Telomeric repeat-binding factor 2 (TTAGGG repeat-binding factor 2)(Telomeric DNA-binding protein) [Source:UniProtKB/Swiss-Prot;Acc:Q15554]	TERF2	Myb_DNA-binding TRF	1	0.000502331	214	0	GO:0001309|age-dependent telomere shortening|PMID:17395247|NAS;GO:0001701|in utero embryonic development|GOA:compara|GO_REF:0000019|IEA;GO:0007004|telomere maintenance via telomerase|PMID:10338214|TAS;GO:0007049|cell cycle|GOA:spkw|GO_REF:0000004|IEA;GO:0010149|senescence|PMID:17395247|NAS;GO:0031627|telomeric loop formation|PMID:10338214|IDA;GO:0031848|protection from non-homologous end joining …	NO
ENSG00000173011	Q86TJ2	Transcriptional adapter 2-beta (ADA2-like protein beta)(ADA2-beta) [Source:UniProtKB/Swiss-Prot;Acc:Q86TJ2]	AC097382.3	Myb_DNA-binding ZZ	0.66	0.215755	208	0.00111038	GO:0006350|transcription|GOA:spkw|GO_REF:0000004|IEA;GO:0006355|regulation of transcription, DNA-dependent|GOA:spkw|GO_REF:0000004|IEA	YES
ENSG00000036549	Q8IYH5	ZZ-type zinc finger-containing protein 3 [Source:UniProtKB/Swiss-Prot;Acc:Q8IYH5]	ZZZ3	Myb_DNA-binding ZZ	0.663178	0.228268	191	0.00183477	GO:0006350|transcription|GOA:spkw|GO_REF:0000004|IEA;GO:0006355|regulation of transcription, DNA-dependent|GOA:spkw|GO_REF:0000004|IEA	YES
ENSG00000105835	P43490	Nicotinamide phosphoribosyltransferase (NAmPRTase)(Nampt)(EC 2.4.2.12)(Pre-B-cell colony-enhancing factor 1)(Pre-B cell-enhancing factor)(Visfatin) [Source:UniProtKB/Swiss-Prot;Acc:P43490]	PBEF1	NAPRTase	0.79637	0.271612	208	0.0016839	GO:0007165|signal transduction|PMID:8289818|TAS;GO:0007267|cell-cell signaling|PMID:8289818|TAS;GO:0008284|positive regulation of cell proliferation|PMID:8289818|TAS;GO:0009435|NAD biosynthetic process|GOA:compara|GO_REF:0000019|IEA	NO
ENSG00000147813	Q6XQN6	Nicotinate phosphoribosyltransferase (NAPRTase)(EC 2.4.2.11)(Nicotinate phosphoribosyltransferase domain-containing protein 1)(FHA-HIT-interacting protein) [Source:UniProtKB/Swiss-Prot;Acc:Q6XQN6]	NAPRT1	NAPRTase	0.781451	0.275318	204	0.00226739	GO:0006979|response to oxidative stress|PMID:17604275|IMP;GO:0019363|pyridine nucleotide biosynthetic process|GOA:spkw|GO_REF:0000004|IEA	NO
ENSG00000107833	O75607	Nucleoplasmin-3 [Source:UniProtKB/Swiss-Prot;Acc:O75607]	NPM3	Nucleoplasmin	1.00036	0.000609495	212	0	GO:0006364|rRNA processing|GOA:compara|GO_REF:0000019|IEA;GO:0009303|rRNA transcription|GOA:compara|GO_REF:0000019|IEA	NO
ENSG00000093000	Q9UKX7	Nucleoporin 50 kDa (Nuclear pore-associated protein 60 kDa-like) [Source:UniProtKB/Swiss-Prot;Acc:Q9UKX7]	NUP50	NUP50 Ran_BP1	0.644682	0.288928	195	0.0128309	GO:0015031|protein transport|GOA:spkw|GO_REF:0000004|IEA;GO:0046907|intracellular transport|GOA:interpro|GO_REF:0000002|IEA;GO:0051028|mRNA transport|GOA:spkw|GO_REF:0000004|IEA;GO:0065002|intracellular protein transmembrane transport|GOA:spkw|GO_REF:0000004|IEA	NO
ENSG00000115942	Q13416	Origin recognition complex subunit 2 [Source:UniProtKB/Swiss-Prot;Acc:Q13416]	ORC2L	ORC2	0.483245	0.248796	204	0.0260481	GO:0000122|negative regulation of transcription from RNA polymerase II promoter|PMID:8808289|TAS;GO:0006260|DNA replication|PMID:12791985|EXP;GO:0006260|DNA replication|GOA:interpro|GO_REF:0000002|IEA;GO:0006270|DNA replication initiation|PMID:8808289|TAS	YES
ENSG00000091651	Q9Y5N6	Origin recognition complex subunit 6 [Source:UniProtKB/Swiss-Prot;Acc:Q9Y5N6]	ORC6L	ORC6	1.00034	0.000621988	197	0	GO:0006260|DNA replication|PMID:12791985|EXP;GO:0006260|DNA replication|GOA:interpro|GO_REF:0000002|IEA	YES
ENSG00000006712	Q8N7H5	RNA polymerase II-associated factor 1 homolog (hPAF1)(Pancreatic differentiation protein 2) [Source:UniProtKB/Swiss-Prot;Acc:Q8N7H5]	PAF1	Paf1	1.00036	0.00062848	219	0	GO:0006350|transcription|GOA:spkw|GO_REF:0000004|IEA;GO:0006355|regulation of transcription, DNA-dependent|GOA:spkw|GO_REF:0000004|IEA	YES
ENSG00000116580	Q3T8J9	GON-4-like protein (GON-4 homolog) [Source:UniProtKB/Swiss-Prot;Acc:Q3T8J9]	GON4L	PAH	0.0132308	0.00534579	195	0.00666207	-	NO
ENSG00000109911	Q96EB1	Elongator complex protein 4 (hELP4)(PAX6 neighbor gene protein) [Source:UniProtKB/Swiss-Prot;Acc:Q96EB1]	ELP4	PAXNEB	1.00033	0.000585113	196	0	GO:0006350|transcription|GOA:spkw|GO_REF:0000004|IEA;GO:0006357|regulation of transcription from RNA polymerase II promoter|PMID:11818576|IDA	YES
ENSG00000129292	A8MW92	Tudor domain-containing protein PHF20L1 [Source:UniProtKB/Swiss-Prot;Acc:A8MW92]	PHF20L1	PHD	1.00013	0.00051878	209	0	-	NO
ENSG00000112511	O43189	PHD finger protein 1 (Protein PHF1)(Polycomb-like protein 1)(hPCl1) [Source:UniProtKB/Swiss-Prot;Acc:O43189]	PHF1	PHD	1.0001	0.0005115	213	0	GO:0006350|transcription|GOA:spkw|GO_REF:0000004|IEA;GO:0006355|regulation of transcription, DNA-dependent|GOA:spkw|GO_REF:0000004|IEA;GO:0016568|chromatin modification|GOA:spkw|GO_REF:0000004|IEA	YES
ENSG00000106443	O94880	PHD finger protein 14 [Source:UniProtKB/Swiss-Prot;Acc:O94880]	PHF14	PHD	1.0001	0.000520871	199	0	-	NO
ENSG00000078403	P55197	Protein AF-10 [Source:UniProtKB/Swiss-Prot;Acc:P55197]	MLLT10	PHD	1.00015	0.000534286	181	0	-	YES
ENSG00000108292	P55198	Protein AF-17 [Source:UniProtKB/Swiss-Prot;Acc:P55198]	MLLT6	PHD	1.00012	0.000508349	209	0	-	YES
ENSG00000119403	Q5T6S3	PHD finger protein 19 (Polycomb-like protein 3)(hPCL3) [Source:UniProtKB/Swiss-Prot;Acc:Q5T6S3]	PHF19	PHD	1.00015	0.000492149	208	0	GO:0006350|transcription|GOA:spkw|GO_REF:0000004|IEA;GO:0006355|regulation of transcription, DNA-dependent|GOA:spkw|GO_REF:0000004|IEA	YES
ENSG00000077684	Q6IE81	Protein Jade-1 (PHD finger protein 17) [Source:UniProtKB/Swiss-Prot;Acc:Q6IE81]	PHF17	PHD	1.00015	0.00048624	201	0	GO:0006350|transcription|GOA:spkw|GO_REF:0000004|IEA;GO:0006355|regulation of transcription, DNA-dependent|GOA:spkw|GO_REF:0000004|IEA;GO:0006915|apoptosis|PMID:12169691|NAS;GO:0006950|response to stress|PMID:12169691|NAS;GO:0030308|negative regulation of cell growth|PMID:12169691|NAS	YES
ENSG00000116273	Q86YI8	PHD finger protein 13 [Source:UniProtKB/Swiss-Prot;Acc:Q86YI8]	PHF13	PHD	1.00012	0.000512822	191	0	-	NO
ENSG00000130024	Q8WUB8	PHD finger protein 10 (XAP135) [Source:UniProtKB/Swiss-Prot;Acc:Q8WUB8]	PHF10	PHD	1.00014	0.000547702	210	0	GO:0006350|transcription|GOA:spkw|GO_REF:0000004|IEA;GO:0006355|regulation of transcription, DNA-dependent|GOA:spkw|GO_REF:0000004|IEA	NO
ENSG00000168395	Q8WYH8	Inhibitor of growth protein 5 (p28ING5) [Source:UniProtKB/Swiss-Prot;Acc:Q8WYH8]	ING5	PHD	1.0001	0.000548357	183	0	GO:0006473|protein amino acid acetylation|PMID:12750254|IDA;GO:0008285|negative regulation of cell proliferation|PMID:12750254|IDA;GO:0045926|negative regulation of growth|PMID:12750254|IDA	NO
ENSG00000102221	Q92613	Protein Jade-3 (PHD finger protein 16) [Source:UniProtKB/Swiss-Prot;Acc:Q92613]	PHF16	PHD	1.00013	0.00050128	193	0	-	YES
ENSG00000011332	Q92782	Zinc finger protein neuro-d4 (D4, zinc and double PHD fingers family 1) [Source:UniProtKB/Swiss-Prot;Acc:Q92782]	DPF1	PHD	1.00011	0.000511318	186	0	GO:0006350|transcription|GOA:spkw|GO_REF:0000004|IEA;GO:0006355|regulation of transcription, DNA-dependent|GOA:spkw|GO_REF:0000004|IEA;GO:0006917|induction of apoptosis|PMID:8812431|TAS	NO
ENSG00000138785	Q96CB8	Integrator complex subunit 12 (Int12)(PHD finger protein 22) [Source:UniProtKB/Swiss-Prot;Acc:Q96CB8]	INTS12	PHD	1.00009	0.000523881	195	0	-	NO
ENSG00000109118	Q96QT6	PHD finger protein 12 (PHD factor 1)(Pf1) [Source:UniProtKB/Swiss-Prot;Acc:Q96QT6]	PHF12	PHD	1.00016	0.000483407	178	0	GO:0006350|transcription|GOA:spkw|GO_REF:0000004|IEA;GO:0045892|negative regulation of transcription, DNA-dependent|PMID:11390640|IDA	NO
ENSG00000163348	Q9BRQ0	Pygopus homolog 2 [Source:UniProtKB/Swiss-Prot;Acc:Q9BRQ0]	PYGO2	PHD	1.0001	0.000522589	187	0	-	NO
ENSG00000040633	Q9BUL5	PHD finger protein 23 (PDH-containing protein JUNE-1) [Source:UniProtKB/Swiss-Prot;Acc:Q9BUL5]	PHF23	PHD	1.00013	0.000517755	204	0	-	NO
ENSG00000043143	Q9NQC1	Protein Jade-2 (PHD finger protein 15) [Source:UniProtKB/Swiss-Prot;Acc:Q9NQC1]	PHF15	PHD	1.00014	0.000556651	191	0	-	YES
ENSG00000212633	Q9P0U5	Inhibitor of growth protein, X-linked (Inhibitor of growth protein 2)(ING1-like tumor suppressor protein) [Source:UniProtKB/Swiss-Prot;Acc:Q9P0U5]	INGX	PHD	1.00013	0.000558496	189	0	-	NO
ENSG00000111653	Q9UNL4	Inhibitor of growth protein 4 (p29ING4) [Source:UniProtKB/Swiss-Prot;Acc:Q9UNL4]	ING4	PHD	1.00012	0.000485386	200	0	GO:0006473|protein amino acid acetylation|PMID:12750254|IDA;GO:0006915|apoptosis|PMID:15251430|IDA;GO:0007050|cell cycle arrest|PMID:15251430|IDA;GO:0008285|negative regulation of cell proliferation|PMID:12750254|IDA;GO:0008285|negative regulation of cell proliferation|PMID:15251430|IDA;GO:0045786|negative regulation of cell cycle|GOA:spkw|GO_REF:0000004|IEA;GO:0045892|negative regulation of tran…	YES
ENSG00000171016	Q9Y3Y4	Pygopus homolog 1 [Source:UniProtKB/Swiss-Prot;Acc:Q9Y3Y4]	PYGO1	PHD	1.0001	0.000513819	211	0	-	NO
ENSG00000143033	Q9Y483	Metal-response element-binding transcription factor 2 (Metal-response element DNA-binding protein M96)(Metal regulatory transcription factor 2)(Polycomb-like protein 2)(hPCl2) [Source:UniProtKB/Swiss-Prot;Acc:Q9Y483]	MTF2	PHD	1.00015	0.000509079	210	0	-	YES
ENSG00000100425	O95696	Bromodomain-containing protein 1 (BR140-like protein) [Source:UniProtKB/Swiss-Prot;Acc:O95696]	BRD1	PHD Bromodomain	1.90316	0.312386	213	5.58e-10	-	YES
ENSG00000096070	Q9ULD4	Bromodomain and PHD finger-containing protein 3 [Source:UniProtKB/Swiss-Prot;Acc:Q9ULD4]	BRPF3	PHD Bromodomain PWWP	1.541	0.600764	202	0.00515785	-	YES
ENSG00000137310	Q9Y242	Transcription factor 19 (Transcription factor SC1) [Source:UniProtKB/Swiss-Prot;Acc:Q9Y242]	TCF19	PHD FHA	0.775388	0.219498	206	0.000205826	GO:0006350|transcription|GOA:spkw|GO_REF:0000004|IEA;GO:0006357|regulation of transcription from RNA polymerase II promoter|PMID:1868030|TAS;GO:0008283|cell proliferation|PMID:1868030|TAS	NO
ENSG00000092140	Q7L622	G2/M phase-specific E3 ubiquitin-protein ligase (G2E3)(EC 6.3.2.-) [Source:UniProtKB/Swiss-Prot;Acc:Q7L622]	KIAA1333	PHD HECT	0.740446	0.0746045	204	0	GO:0000209|protein polyubiquitination|GOA:compara|GO_REF:0000019|IEA;GO:0001824|blastocyst development|GOA:compara|GO_REF:0000019|IEA;GO:0006464|protein modification process|GOA:interpro|GO_REF:0000002|IEA;GO:0019941|modification-dependent protein catabolic process|GOA:spkw|GO_REF:0000004|IEA;GO:0043066|negative regulation of apoptosis|GOA:compara|GO_REF:0000019|IEA	NO
ENSG00000197724	O75151	PHD finger protein 2 (GRC5) [Source:UniProtKB/Swiss-Prot;Acc:O75151]	PHF2	PHD JmjC	2.19061	0.349976	194	1.94e-10	-	YES
ENSG00000006459	Q6ZMT4	JmjC domain-containing histone demethylation protein 1D [Source:UniProtKB/Swiss-Prot;Acc:Q6ZMT4]	JHDM1D	PHD JmjC	2.19805	0.362435	189	6.64e-10	-	YES
ENSG00000172943	Q9UPP1	PHD finger protein 8 [Source:UniProtKB/Swiss-Prot;Acc:Q9UPP1]	PHF8	PHD JmjC	2.19938	0.322765	217	4.77e-12	-	YES
ENSG00000101040	Q9ULU4	Protein kinase C-binding protein 1 (Rack7)(Cutaneous T-cell lymphoma-associated antigen se14-3)(CTCL tumor antigen se14-3)(Zinc finger MYND domain-containing protein 8) [Source:UniProtKB/Swiss-Prot;Acc:Q9ULU4]	PRKCBP1	PHD zf-MYND Bromodomain PWWP	1.18419	0.613922	203	0.0268717	-	NO
ENSG00000012963	Q8N806	Putative E3 ubiquitin-protein ligase UBR7 (EC 6.3.2.-)(N-recognin-7) [Source:UniProtKB/Swiss-Prot;Acc:Q8N806]	UBR7	PHD zf-UBR	0.721866	0.12675	202	6.18e-09	GO:0008150|biological_process|GO_REF:0000015|ND;GO:0019941|modification-dependent protein catabolic process|GOA:spkw|GO_REF:0000004|IEA	NO
ENSG00000149311	Q13315	Serine-protein kinase ATM (EC 2.7.11.1)(Ataxia telangiectasia mutated)(A-T, mutated) [Source:UniProtKB/Swiss-Prot;Acc:Q13315]	ATM	PI3_PI4_kinase FAT FATC	1.85755	0.294117	212	1.35e-10	GO:0006281|DNA repair|PMID:9733515|TAS;GO:0006974|response to DNA damage stimulus|GOA:spkw|GO_REF:0000004|IEA;GO:0007094|mitotic cell cycle spindle assembly checkpoint|PMID:11943150|IMP;GO:0007131|reciprocal meiotic recombination|PMID:7792600|TAS;GO:0007165|signal transduction|PMID:7792600|TAS;GO:0008219|cell death|GOA:spkw|GO_REF:0000004|IEA;GO:0010212|response to ionizing radiation|PMID:1137597…	YES
ENSG00000157106	Q96Q15	Serine/threonine-protein kinase SMG1 (SMG-1)(hSMG-1)(EC 2.7.11.1)(Lambda/iota protein kinase C-interacting protein)(Lambda-interacting protein)(61E3.4) [Source:UniProtKB/Swiss-Prot;Acc:Q96Q15]	SMG1	PI3_PI4_kinase HEAT FATC	0.591686	0.139234	188	1.07e-05	GO:0000184|nuclear-transcribed mRNA catabolic process, nonsense-mediated decay|PMID:11331269|NAS;GO:0000184|nuclear-transcribed mRNA catabolic process, nonsense-mediated decay|PMID:11544179|IDA;GO:0000184|nuclear-transcribed mRNA catabolic process, nonsense-mediated decay|PMID:16488880|TAS;GO:0006281|DNA repair|GOA:spkw|GO_REF:0000004|IEA;GO:0006406|mRNA export from nucleus|PMID:16488880|TAS;GO:0…	NO
ENSG00000137815	Q92541	RNA polymerase-associated protein RTF1 homolog [Source:UniProtKB/Swiss-Prot;Acc:Q92541]	RTF1	Plus-3	1.00037	0.000594397	201	0	GO:0006350|transcription|GOA:spkw|GO_REF:0000004|IEA;GO:0006352|transcription initiation|GOA:interpro|GO_REF:0000002|IEA;GO:0006355|regulation of transcription, DNA-dependent|GOA:spkw|GO_REF:0000004|IEA;GO:0016570|histone modification|GOA:interpro|GO_REF:0000002|IEA	YES
ENSG00000170364	Q53H47	Histone-lysine N-methyltransferase SETMAR (EC 2.1.1.43)(SET domain and mariner transposase fusion gene-containing protein)(Metnase)(Hsmar1) [Includes Histone-lysine N-methyltransferase;Mariner transposase Hsmar1] [Source:UniProtKB/Swiss-Prot;Acc:Q53H47]	SETMAR	Pre-SET SET Transposase_1	1.00705	0.0437337	206	0	GO:0006281|DNA repair|GOA:spkw|GO_REF:0000004|IEA;GO:0006313|transposition, DNA-mediated|PMID:9461395|TAS;GO:0006974|response to DNA damage stimulus|GOA:spkw|GO_REF:0000004|IEA;GO:0016568|chromatin modification|GOA:interpro|GO_REF:0000002|IEA	NO
ENSG00000113456	O60671	Cell cycle checkpoint protein RAD1 (hRAD1)(EC 3.1.11.2)(DNA repair exonuclease rad1 homolog)(Rad1-like DNA damage checkpoint protein) [Source:UniProtKB/Swiss-Prot;Acc:O60671]	RAD1	Rad1	1.00028	0.000620303	229	0	GO:0000075|cell cycle checkpoint|PMID:9660799|NAS;GO:0000077|DNA damage checkpoint|PMID:9716408|TAS;GO:0006260|DNA replication|PMID:12791985|EXP;GO:0006281|DNA repair|PMID:9872989|TAS;GO:0006974|response to DNA damage stimulus|PMID:9872989|TAS;GO:0007128|meiotic prophase I|PMID:9716408|TAS	NO
ENSG00000100918	O95072	Meiotic recombination protein REC8 homolog (Cohesin Rec8p) [Source:UniProtKB/Swiss-Prot;Acc:O95072]	REC8	Rad21_Rec8 Rad21_Rec8_N	0.827954	0.386911	216	0.0161811	GO:0001556|oocyte maturation|GOA:compara|GO_REF:0000019|IEA;GO:0007062|sister chromatid cohesion|PMID:10207075|TAS;GO:0007126|meiosis|PMID:10207075|TAS;GO:0007129|synapsis|GOA:compara|GO_REF:0000019|IEA;GO:0007131|reciprocal meiotic recombination|PMID:10207075|TAS;GO:0007141|male meiosis I|GOA:compara|GO_REF:0000019|IEA;GO:0007283|spermatogenesis|PMID:10207075|TAS;GO:0007286|spermatid development…	NO
ENSG00000101298	Q9H4I0	Double-strand-break repair protein rad21-like protein 1 [Source:UniProtKB/Swiss-Prot;Acc:Q9H4I0]	SNPH	Rad21_Rec8 Rad21_Rec8_N	0.836033	0.370699	215	0.0120576	-	NO
ENSG00000134014	Q9H9T3	Elongator complex protein 3 (hELP3)(EC 2.3.1.48) [Source:UniProtKB/Swiss-Prot;Acc:Q9H9T3]	ELP3	Radical_SAM Acetyltransf_1	0.999915	0.000525176	212	0	GO:0006350|transcription|GOA:spkw|GO_REF:0000004|IEA;GO:0006357|regulation of transcription from RNA polymerase II promoter|PMID:11818576|IDA;GO:0008152|metabolic process|GOA:interpro|GO_REF:0000002|IEA	YES
ENSG00000099901	P43487	Ran-specific GTPase-activating protein (Ran-binding protein 1)(RanBP1) [Source:UniProtKB/Swiss-Prot;Acc:P43487]	RANBP1	Ran_BP1	0.802821	0.271209	207	0.00153747	GO:0007051|spindle organization|GOA:compara|GO_REF:0000019|IEA;GO:0007165|signal transduction|PMID:16130169|TAS;GO:0046604|positive regulation of mitotic centrosome separation|GOA:compara|GO_REF:0000019|IEA;GO:0046907|intracellular transport|GOA:interpro|GO_REF:0000002|IEA	NO
ENSG00000164188	Q86VV4	Ran-binding protein 3-like [Source:UniProtKB/Swiss-Prot;Acc:Q86VV4]	RANBP3L	Ran_BP1	0.810881	0.287589	194	0.00240436	-	YES
ENSG00000031823	Q9H6Z4	Ran-binding protein 3 (RanBP3) [Source:UniProtKB/Swiss-Prot;Acc:Q9H6Z4]	RANBP3	Ran_BP1	0.801961	0.279726	205	0.0020723	GO:0015031|protein transport|GOA:spkw|GO_REF:0000004|IEA;GO:0046907|intracellular transport|GOA:interpro|GO_REF:0000002|IEA	YES
ENSG00000013503	Q9NW08	DNA-directed RNA polymerase III subunit RPC2 (RNA polymerase III subunit C2)(EC 2.7.7.6)(DNA-directed RNA polymerase III subunit B)(DNA-directed RNA polymerase III 127.6 kDa polypeptide)(C128) [Source:UniProtKB/Swiss-Prot;Acc:Q9NW08]	POLR3B	RNA_pol_Rpb2_4 RNA_pol_Rpb2_2 RNA_pol_Rpb2_5 RNA_pol_Rpb2_3 RNA_pol_Rpb2_6 RNA_pol_Rpb2_7 RNA_pol_Rpb2_1	0.896209	0.254454	196	0.000214123	-	NO
ENSG00000131795	Q9Y5S9	RNA-binding protein 8A (RNA-binding motif protein 8A)(Ribonucleoprotein RBM8A)(RNA-binding protein Y14)(Binder of OVCA1-1)(BOV-1) [Source:UniProtKB/Swiss-Prot;Acc:Q9Y5S9]	RBM8A	RRM_3 RRM_1	0.459579	0.158654	202	0.00188536	GO:0000184|nuclear-transcribed mRNA catabolic process, nonsense-mediated decay|GOA:spkw|GO_REF:0000004|IEA;GO:0000398|nuclear mRNA splicing, via spliceosome|PMID:12226669|EXP;GO:0006810|transport|GOA:spkw|GO_REF:0000004|IEA;GO:0008150|biological_process|GO_REF:0000015|ND;GO:0008380|RNA splicing|GOA:spkw|GO_REF:0000004|IEA;GO:0051028|mRNA transport|GOA:spkw|GO_REF:0000004|IEA	NO
ENSG00000183576	Q86TU7	SET domain-containing protein 3 [Source:UniProtKB/Swiss-Prot;Acc:Q86TU7]	SETD3	Rubis-subs-bind SET	0.577473	0.334338	205	0.0420644	-	NO
ENSG00000185917	Q9NVD3	SET domain-containing protein 4 [Source:UniProtKB/Swiss-Prot;Acc:Q9NVD3]	SETD4	Rubis-subs-bind SET	0.560037	0.335895	215	0.0477275	-	NO
ENSG00000102098	Q9UQR0	Sex comb on midleg-like protein 2 [Source:UniProtKB/Swiss-Prot;Acc:Q9UQR0]	SCML2	SAM_1 MBT	0.701699	0.32918	206	0.0165174	GO:0006355|regulation of transcription, DNA-dependent|GOA:spkw|GO_REF:0000004|IEA;GO:0009653|anatomical structure morphogenesis|PMID:10331946|TAS	NO
ENSG00000198945	Q96JM7	Lethal(3)malignant brain tumor-like 3 protein (L(3)mbt-like 3 protein)(H-l(3)mbt-like protein) [Source:UniProtKB/Swiss-Prot;Acc:Q96JM7]	L3MBTL3	SAM_2 SAM_1 MBT	0.792466	0.329685	223	0.00811484	-	NO
ENSG00000129534	Q6P0N0	Uncharacterized potential DNA-binding protein C14orf106 (P243) [Source:UniProtKB/Swiss-Prot;Acc:Q6P0N0]	C14orf106	SANTA Myb_DNA-binding	0.878668	0.00587453	208	0	GO:0007049|cell cycle|GOA:spkw|GO_REF:0000004|IEA;GO:0007067|mitosis|GOA:spkw|GO_REF:0000004|IEA;GO:0051301|cell division|GOA:spkw|GO_REF:0000004|IEA	NO
ENSG00000162650	Q5T6C5	Ataxin-7-like protein 2 [Source:UniProtKB/Swiss-Prot;Acc:Q5T6C5]	ATXN7L2	SCA7	0.99967	0.000610213	185	0	-	NO
ENSG00000146776	Q9ULK2	Ataxin-7-like protein 1 (Ataxin-7-like protein 4) [Source:UniProtKB/Swiss-Prot;Acc:Q9ULK2]	ATXN7L1	SCA7	0.999676	0.000594231	179	0	-	NO
ENSG00000135632	Q6GMV2	SET and MYND domain-containing protein 5 (Retinoic acid-induced protein 15)(Protein NN8-4AG) [Source:UniProtKB/Swiss-Prot;Acc:Q6GMV2]	SMYD5	SET	1.00042	0.00214201	203	0	-	NO
ENSG00000103037	Q8TBK2	SET domain-containing protein 6 [Source:UniProtKB/Swiss-Prot;Acc:Q8TBK2]	SETD6	SET	1.00039	0.00208534	215	0	-	NO
ENSG00000108799	Q92800	Enhancer of zeste homolog 1 (ENX-2) [Source:UniProtKB/Swiss-Prot;Acc:Q92800]	EZH1	SET	1.00041	0.00212428	207	0	GO:0006350|transcription|GOA:spkw|GO_REF:0000004|IEA;GO:0006355|regulation of transcription, DNA-dependent|GOA:spkw|GO_REF:0000004|IEA;GO:0009653|anatomical structure morphogenesis|PMID:8921387|TAS;GO:0016568|chromatin modification|GOA:spkw|GO_REF:0000004|IEA	YES
ENSG00000168137	Q9C0A6	SET domain-containing protein 5 [Source:UniProtKB/Swiss-Prot;Acc:Q9C0A6]	SETD5	SET	1.00039	0.00213311	205	0	-	NO
ENSG00000087152	Q14CW9	Ataxin-7-like protein 3 [Source:UniProtKB/Swiss-Prot;Acc:Q14CW9]	ATXN7L3	Sgf11 SCA7	2.60217	0.0103052	190	0	-	YES
ENSG00000101596	A6NHR9	Structural maintenance of chromosomes flexible hinge domain-containing protein 1 [Source:UniProtKB/Swiss-Prot;Acc:A6NHR9]	SMCHD1	SMC_hinge	0.660921	0.166147	216	3.48e-05	-	NO
ENSG00000077935	Q8NDV3	Structural maintenance of chromosomes protein 1B (SMC1beta protein) [Source:UniProtKB/Swiss-Prot;Acc:Q8NDV3]	SMC1B	SMC_hinge SMC_N	1.00003	0.00043643	188	0	GO:0007049|cell cycle|GOA:spkw|GO_REF:0000004|IEA;GO:0007126|meiosis|GOA:spkw|GO_REF:0000004|IEA;GO:0051276|chromosome organization|GOA:interpro|GO_REF:0000002|IEA	NO
ENSG00000106610	Q8TBR4	STAG3-like protein 4 (Stromal antigen 3-like protein 4) [Source:UniProtKB/Swiss-Prot;Acc:Q8TBR4]	STAG3L4	STAG	1.0004	0.000615291	215	0	-	NO
ENSG00000066923	Q9UJ98	Cohesin subunit SA-3 (Stromal antigen 3)(Stromalin 3)(SCC3 homolog 3) [Source:UniProtKB/Swiss-Prot;Acc:Q9UJ98]	STAG3	STAG	1.00035	0.000584907	209	0	GO:0007049|cell cycle|GOA:spkw|GO_REF:0000004|IEA;GO:0007059|chromosome segregation|GOA:spkw|GO_REF:0000004|IEA;GO:0007126|meiosis|GOA:spkw|GO_REF:0000004|IEA;GO:0007130|synaptonemal complex assembly|PMID:10698974|TAS	NO
ENSG00000075131	Q9BVW5	TIMELESS-interacting protein [Source:UniProtKB/Swiss-Prot;Acc:Q9BVW5]	TIPIN	Swi3	1.00022	0.000620351	209	0	GO:0000076|DNA replication checkpoint|PMID:17102137|IMP;GO:0006974|response to DNA damage stimulus|GOA:interpro|GO_REF:0000002|IEA;GO:0007049|cell cycle|GOA:interpro|GO_REF:0000002|IEA;GO:0007067|mitosis|GOA:spkw|GO_REF:0000004|IEA;GO:0008284|positive regulation of cell proliferation|PMID:17102137|IMP;GO:0031573|intra-S DNA damage checkpoint|PMID:17102137|IMP;GO:0033262|regulation of DNA replicat…	NO
ENSG00000198625	O15151	Mdm4 protein (p53-binding protein Mdm4)(Mdm2-like p53-binding protein)(Protein Mdmx)(Double minute 4 protein) [Source:UniProtKB/Swiss-Prot;Acc:O15151]	MDM4	SWIB	1.00031	0.00065158	208	0	GO:0000122|negative regulation of transcription from RNA polymerase II promoter|PMID:9226370|IDA;GO:0006461|protein complex assembly|PMID:10608892|IDA;GO:0006915|apoptosis|PMID:14660608|IEP;GO:0008285|negative regulation of cell proliferation|PMID:9226370|TAS;GO:0042177|negative regulation of protein catabolic process|PMID:10608892|IMP;GO:0045023|G0 to G1 transition|PMID:12101245|IEP;GO:0050821|p…	NO
ENSG00000135679	Q00987	E3 ubiquitin-protein ligase Mdm2 (EC 6.3.2.-)(p53-binding protein Mdm2)(Oncoprotein Mdm2)(Double minute 2 protein)(Hdm2) [Source:UniProtKB/Swiss-Prot;Acc:Q00987]	MDM2	SWIB zf-RanBP	0.489117	0.219963	196	0.0130865	GO:0000122|negative regulation of transcription from RNA polymerase II promoter|GO_REF:0000024|ISS;GO:0000122|negative regulation of transcription from RNA polymerase II promoter|PMID:9271120|IDA;GO:0006461|protein complex assembly|PMID:12915590|IDA;GO:0006461|protein complex assembly|PMID:10608892|IDA;GO:0008285|negative regulation of cell proliferation|PMID:7791904|TAS;GO:0016567|protein ubiqui…	NO
ENSG00000141384	Q92750	Transcription initiation factor TFIID subunit 4B (Transcription initiation factor TFIID 105 kDa subunit)(TAFII-105)(TAFII105) [Source:UniProtKB/Swiss-Prot;Acc:Q92750]	TAF4B	TAF4 TAFH	1.00004	0.000528953	199	0	GO:0006350|transcription|GOA:spkw|GO_REF:0000004|IEA;GO:0006355|regulation of transcription, DNA-dependent|GO_REF:0000029|NAS;GO:0006367|transcription initiation from RNA polymerase II promoter|PMID:8946909|EXP;GO:0006368|RNA elongation from RNA polymerase II promoter|PMID:9405375|EXP	NO
ENSG00000185041	A6NLC8	Putative TAF11-like protein ENSP00000332601 [Source:UniProtKB/Swiss-Prot;Acc:A6NLC8]	AC106774.2	TAFII28	0.776791	0.276246	187	0.00246216	-	NO
ENSG00000064995	Q15544	Transcription initiation factor TFIID subunit 11 (Transcription initiation factor TFIID 28 kDa subunit)(TAF(II)28)(TAFII-28)(TAFII28)(TFIID subunit p30-beta) [Source:UniProtKB/Swiss-Prot;Acc:Q15544]	TAF11	TAFII28	0.765932	0.278493	205	0.00297731	GO:0006350|transcription|GOA:spkw|GO_REF:0000004|IEA;GO:0006355|regulation of transcription, DNA-dependent|GOA:spkw|GO_REF:0000004|IEA;GO:0006367|transcription initiation from RNA polymerase II promoter|PMID:8946909|EXP;GO:0006367|transcription initiation from RNA polymerase II promoter|GOA:interpro|GO_REF:0000002|IEA;GO:0006368|RNA elongation from RNA polymerase II promoter|PMID:9405375|EXP	NO
ENSG00000102387	Q5H9L4	Transcription initiation factor TFIID subunit 7-like (Transcription initiation factor TFIID 50 kDa subunit)(TATA box-binding protein-associated factor 50 kDa)(RNA polymerase II TBP-associated factor subunit Q)(Cancer/testis antigen 40)(CT40) [Source:UniProtKB/Swiss-Prot;Acc:Q5H9L4]	TAF7L	TAFII55_N	1.00026	0.000647704	203	0	GO:0006350|transcription|GOA:spkw|GO_REF:0000004|IEA;GO:0006355|regulation of transcription, DNA-dependent|GOA:spkw|GO_REF:0000004|IEA;GO:0006367|transcription initiation from RNA polymerase II promoter|GOA:interpro|GO_REF:0000002|IEA;GO:0007275|multicellular organismal development|GOA:spkw|GO_REF:0000004|IEA;GO:0007283|spermatogenesis|GOA:spkw|GO_REF:0000004|IEA;GO:0030154|cell differentiation|G…	YES
ENSG00000028839	P62380	TATA box-binding protein-like protein 1 (TBP-like protein 1)(TATA box-binding protein-related factor 2)(TBP-related factor 2)(STUD protein)(21 kDa TBP-like protein) [Source:UniProtKB/Swiss-Prot;Acc:P62380]	TBPL1	TBP	1.00032	0.000642696	193	0	GO:0006355|regulation of transcription, DNA-dependent|GOA:interpro|GO_REF:0000002|IEA;GO:0006367|transcription initiation from RNA polymerase II promoter|GOA:interpro|GO_REF:0000002|IEA	NO
ENSG00000182521	Q6SJ96	TATA box-binding protein-like protein 2 (TBP-like protein 2)(TATA box-binding protein-related factor 3)(TBP-related factor 3) [Source:UniProtKB/Swiss-Prot;Acc:Q6SJ96]	TBPL2	TBP	1.00033	0.000600874	212	0	GO:0006350|transcription|GOA:spkw|GO_REF:0000004|IEA;GO:0006367|transcription initiation from RNA polymerase II promoter|GOA:interpro|GO_REF:0000002|IEA;GO:0045892|negative regulation of transcription, DNA-dependent|GOA:compara|GO_REF:0000019|IEA	YES
ENSG00000122728	Q8IZX4	Transcription initiation factor TFIID 210 kDa subunit (TBP-associated factor 210 kDa)(TAF(II)210)(TBP-associated factor 1-like) [Source:UniProtKB/Swiss-Prot;Acc:Q8IZX4]	TAF1L	TBP-binding Bromodomain	1.00006	0.000575771	182	0	GO:0006350|transcription|GOA:spkw|GO_REF:0000004|IEA;GO:0006352|transcription initiation|GOA:interpro|GO_REF:0000002|IEA;GO:0006357|regulation of transcription from RNA polymerase II promoter|PMID:12217962|IDA;GO:0007049|cell cycle|GOA:spkw|GO_REF:0000004|IEA;GO:0007140|male meiosis|PMID:12217962|IEP	YES
ENSG00000185024	Q92994	Transcription factor IIIB 90 kDa subunit (TFIIIB90)(hTFIIIB90)(B-related factor 1)(BRF-1)(hBRF)(TATA box-binding protein-associated factor, RNA polymerase III, subunit 2)(TAF3B2) [Source:UniProtKB/Swiss-Prot;Acc:Q92994]	BRF1	TFIIB BRF1 TFIIB_Zn_Ribbon	0.999909	0.000514259	187	0	GO:0006355|regulation of transcription, DNA-dependent|GOA:interpro|GO_REF:0000002|IEA;GO:0006384|transcription initiation from RNA polymerase III promoter|PMID:7624363|TAS;GO:0006413|translational initiation|GOA:interpro|GO_REF:0000002|IEA;GO:0009303|rRNA transcription|PMID:7624363|TAS;GO:0009304|tRNA transcription|PMID:8943358|TAS;GO:0045941|positive regulation of transcription|GOA:interpro|GO_R…	YES
ENSG00000187325	Q9HBM6	Transcription initiation factor TFIID subunit 9B (Transcription initiation factor TFIID subunit 9-like)(Transcription-associated factor TAFII31L)(Neuronal cell death-related protein 7)(DN-7) [Source:UniProtKB/Swiss-Prot;Acc:Q9HBM6]	TAF9B	TFIID-31kDa	1.00032	0.000639121	187	0	GO:0006350|transcription|GOA:spkw|GO_REF:0000004|IEA;GO:0006352|transcription initiation|GOA:interpro|GO_REF:0000002|IEA;GO:0006355|regulation of transcription, DNA-dependent|GOA:spkw|GO_REF:0000004|IEA	NO
ENSG00000188342	P13984	General transcription factor IIF subunit 2 (EC 3.6.1.-)(Transcription initiation factor IIF subunit beta)(TFIIF-beta)(ATP-dependent helicase GTF2F2)(Transcription initiation factor RAP30) [Source:UniProtKB/Swiss-Prot;Acc:P13984]	GTF2F2	TFIIF_beta	1.00034	0.000578699	201	0	GO:0000398|nuclear mRNA splicing, via spliceosome|PMID:12226669|EXP;GO:0006350|transcription|GOA:spkw|GO_REF:0000004|IEA;GO:0006355|regulation of transcription, DNA-dependent|GOA:spkw|GO_REF:0000004|IEA;GO:0006367|transcription initiation from RNA polymerase II promoter|PMID:7929273|TAS;GO:0006367|transcription initiation from RNA polymerase II promoter|PMID:8946909|EXP;GO:0006368|RNA elongation …	YES
ENSG00000124232	Q9UBG7	Recombining binding protein suppressor of hairless-like protein (Transcription factor RBP-L) [Source:UniProtKB/Swiss-Prot;Acc:Q9UBG7]	RBPSUHL	TIG LAG1-DNAbind Beta-trefoil	0.999945	0.000540253	217	0	GO:0006355|regulation of transcription, DNA-dependent|GOA:interpro|GO_REF:0000002|IEA;GO:0007165|signal transduction|PMID:9929984|TAS	NO
ENSG00000111602	Q9UNS1	Protein timeless homolog (hTIM) [Source:UniProtKB/Swiss-Prot;Acc:Q9UNS1]	TIMELESS	TIMELESS TIMELESS_C	0.878972	0.0058236	212	0	GO:0002009|morphogenesis of an epithelium|GO_REF:0000024|ISS;GO:0006355|regulation of transcription, DNA-dependent|GOA:spkw|GO_REF:0000004|IEA;GO:0006974|response to DNA damage stimulus|GOA:spkw|GO_REF:0000004|IEA;GO:0007049|cell cycle|GOA:spkw|GO_REF:0000004|IEA;GO:0007067|mitosis|GOA:spkw|GO_REF:0000004|IEA;GO:0007275|multicellular organismal development|GOA:spkw|GO_REF:0000004|IEA;GO:0007623|c…	NO
ENSG00000104964	Q08117	Amino-terminal enhancer of split (Amino enhancer of split)(GRG protein)(Protein ESP1)(Gp130-associated protein GAM) [Source:UniProtKB/Swiss-Prot;Acc:Q08117]	AES	TLE_N	0.836453	0.0248859	192	0	GO:0001501|skeletal system development|GOA:compara|GO_REF:0000019|IEA;GO:0006357|regulation of transcription from RNA polymerase II promoter|GOA:compara|GO_REF:0000019|IEA;GO:0007275|multicellular organismal development|PMID:8365415|TAS;GO:0009887|organ morphogenesis|PMID:9809752|TAS;GO:0016055|Wnt receptor signaling pathway|GOA:spkw|GO_REF:0000004|IEA;GO:0016481|negative regulation of transcript…	NO
ENSG00000198900	P11387	DNA topoisomerase 1 (EC 5.99.1.2)(DNA topoisomerase I) [Source:UniProtKB/Swiss-Prot;Acc:P11387]	TOP1	Topoisom_I Topoisom_I_N	0.999995	0.000621309	215	0	GO:0006260|DNA replication|GOA:compara|GO_REF:0000019|IEA;GO:0006265|DNA topological change|GOA:interpro|GO_REF:0000002|IEA;GO:0006268|DNA unwinding during replication|GOA:interpro|GO_REF:0000002|IEA;GO:0012501|programmed cell death|PMID:17172417|NAS;GO:0016310|phosphorylation|PMID:17481653|NAS;GO:0040016|embryonic cleavage|GOA:compara|GO_REF:0000019|IEA;GO:0042493|response to drug|PMID:16127745|…	YES
ENSG00000184428	Q969P6	DNA topoisomerase I, mitochondrial Precursor (EC 5.99.1.2)(TOP1mt) [Source:UniProtKB/Swiss-Prot;Acc:Q969P6]	TOP1MT	Topoisom_I Topoisom_I_N	0.999995	0.000625689	212	0	GO:0006265|DNA topological change|GOA:interpro|GO_REF:0000002|IEA;GO:0006268|DNA unwinding during replication|GOA:interpro|GO_REF:0000002|IEA	YES
ENSG00000183878	O14607	Histone demethylase UTY (EC 1.14.11.-)(Ubiquitously transcribed Y chromosome tetratricopeptide repeat protein)(Ubiquitously transcribed TPR protein on the Y chromosome) [Source:UniProtKB/Swiss-Prot;Acc:O14607]	UTY	TPR_1 JmjC	0.521574	0.293193	202	0.0376245	GO:0016568|chromatin modification|GOA:spkw|GO_REF:0000004|IEA;GO:0055114|oxidation reduction|GOA:spkw|GO_REF:0000004|IEA	YES
ENSG00000123066	Q71F56	Mediator of RNA polymerase II transcription subunit 13-like (Mediator complex subunit 13-like)(Thyroid hormone receptor-associated protein 2)(Thyroid hormone receptor-associated protein complex 240 kDa component-like) [Source:UniProtKB/Swiss-Prot;Acc:Q71F56]	MED13L	TRAP_240kDa	1.00035	0.000635732	191	0	GO:0006350|transcription|GOA:spkw|GO_REF:0000004|IEA;GO:0006355|regulation of transcription, DNA-dependent|GOA:spkw|GO_REF:0000004|IEA	NO
ENSG00000171843	P42568	Protein AF-9 (ALL1 fused gene from chromosome 9 protein)(Myeloid/lymphoid or mixed-lineage leukemia translocated to chromosome 3 protein)(YEATS domain-containing protein 3) [Source:UniProtKB/Swiss-Prot;Acc:P42568]	MLLT3	YEATS	1.00024	0.000617344	182	0	GO:0006350|transcription|GOA:spkw|GO_REF:0000004|IEA;GO:0006355|regulation of transcription, DNA-dependent|GOA:interpro|GO_REF:0000002|IEA;GO:0007379|segment specification|GOA:compara|GO_REF:0000019|IEA;GO:0009952|anterior/posterior pattern formation|GOA:compara|GO_REF:0000019|IEA	NO
ENSG00000163872	Q9ULM3	YEATS domain-containing protein 2 [Source:UniProtKB/Swiss-Prot;Acc:Q9ULM3]	YEATS2	YEATS	1.00029	0.000630448	199	0	-	NO
ENSG00000124256	Q9H171	Z-DNA-binding protein 1 (Tumor stroma and activated macrophage protein DLM-1) [Source:UniProtKB/Swiss-Prot;Acc:Q9H171]	ZBP1	z-alpha	0.496879	0.200029	206	0.00649523	-	NO
ENSG00000166436	O15016	Tripartite motif-containing protein 66 [Source:UniProtKB/Swiss-Prot;Acc:O15016]	TRIM66	zf-B_box PHD Bromodomain	1.7942	0.308793	207	3.13e-09	-	NO
ENSG00000025293	Q9BVI0	PHD finger protein 20 (Hepatocellular carcinoma-associated antigen 58)(Glioma-expressed antigen 2)(Transcription factor TZP)(Novel zinc finger protein) [Source:UniProtKB/Swiss-Prot;Acc:Q9BVI0]	PHF20	zf-C2H2 AT_hook PHD	0.917815	0.201708	200	2.68e-06	GO:0006350|transcription|GOA:spkw|GO_REF:0000004|IEA;GO:0006355|regulation of transcription, DNA-dependent|GOA:spkw|GO_REF:0000004|IEA	NO
ENSG00000057657	O75626	PR domain zinc finger protein 1 (PR domain-containing protein 1)(Beta-interferon gene positive regulatory domain I-binding factor)(BLIMP-1)(Positive regulatory domain I-binding factor 1)(PRDI-binding factor 1)(PRDI-BF1) [Source:UniProtKB/Swiss-Prot;Acc:O75626]	PRDM1	zf-C2H2 SET	0.985263	0.031609	190	0	GO:0000122|negative regulation of transcription from RNA polymerase II promoter|PMID:1851123|TAS;GO:0006350|transcription|GOA:spkw|GO_REF:0000004|IEA;GO:0006355|regulation of transcription, DNA-dependent|GOA:spkw|GO_REF:0000004|IEA	NO
ENSG00000061455	Q9NQX0	PR domain zinc finger protein 6 Fragment (PR domain-containing protein 6) [Source:UniProtKB/Swiss-Prot;Acc:Q9NQX0]	PRDM6	zf-C2H2 SET	0.983755	0.0326709	196	0	GO:0006355|regulation of transcription, DNA-dependent|GOA:spkw|GO_REF:0000004|IEA;GO:0016481|negative regulation of transcription|GOA:compara|GO_REF:0000019|IEA;GO:0016568|chromatin modification|GOA:spkw|GO_REF:0000004|IEA;GO:0051151|negative regulation of smooth muscle cell differentiation|GOA:compara|GO_REF:0000019|IEA	NO
ENSG00000138738	Q9NQX1	PR domain zinc finger protein 5 (PR domain-containing protein 5) [Source:UniProtKB/Swiss-Prot;Acc:Q9NQX1]	PRDM5	zf-C2H2 SET	0.98155	0.034404	209	0	GO:0006350|transcription|GOA:spkw|GO_REF:0000004|IEA;GO:0006355|regulation of transcription, DNA-dependent|GOA:spkw|GO_REF:0000004|IEA	NO
ENSG00000185513	Q9Y468	Lethal(3)malignant brain tumor-like protein (L(3)mbt-like)(L(3)mbt protein homolog)(H-l(3)mbt protein)(H-L(3)MBT)(L3MBTL1) [Source:UniProtKB/Swiss-Prot;Acc:Q9Y468]	L3MBTL	zf-C2HC MBT	0.720578	0.299099	204	0.00799463	GO:0006355|regulation of transcription, DNA-dependent|GOA:interpro|GO_REF:0000002|IEA;GO:0016568|chromatin modification|GOA:spkw|GO_REF:0000004|IEA	NO
ENSG00000154655	Q8NA19	Lethal(3)malignant brain tumor-like 4 protein (L(3)mbt-like 4 protein)(H-l(3)mbt-like protein) [Source:UniProtKB/Swiss-Prot;Acc:Q8NA19]	L3MBTL4	zf-C2HC SAM_2 SAM_1 MBT	0.665914	0.330084	197	0.0218264	-	NO
ENSG00000070047	Q9P1Y6	RING and PHD-finger domain-containing protein KIAA1542 [Source:UniProtKB/Swiss-Prot;Acc:Q9P1Y6]	PHRF1	zf-C3HC4 PHD	0.923927	0.0650427	218	0	-	NO
ENSG00000122779	O15164	Transcription intermediary factor 1-alpha (TIF1-alpha)(Tripartite motif-containing protein 24)(RING finger protein 82) [Source:UniProtKB/Swiss-Prot;Acc:O15164]	TRIM24	zf-C3HC4 zf-B_box PHD Bromodomain	1.65248	0.288463	201	5.08e-09	GO:0006350|transcription|GOA:spkw|GO_REF:0000004|IEA;GO:0006355|regulation of transcription, DNA-dependent|GOA:spkw|GO_REF:0000004|IEA;GO:0006366|transcription from RNA polymerase II promoter|PMID:9115274|TAS	NO
ENSG00000154832	Q9P0U4	CpG-binding protein (PHD finger and CXXC domain-containing protein 1)(CXXC-type zinc finger protein 1) [Source:UniProtKB/Swiss-Prot;Acc:Q9P0U4]	CXXC1	zf-CXXC PHD	0.889622	0.126222	209	9.13e-13	GO:0006350|transcription|GOA:spkw|GO_REF:0000004|IEA;GO:0006355|regulation of transcription, DNA-dependent|PMID:10688657|IDA	YES
ENSG00000163867	O95789	Zinc finger MYM-type protein 6 (Zinc finger protein 258) [Source:UniProtKB/Swiss-Prot;Acc:O95789]	ZMYM6	zf-FCS	1.00033	0.000624219	213	0	-	NO
ENSG00000146463	Q5VZL5	Zinc finger MYM-type protein 4 (Zinc finger protein 262) [Source:UniProtKB/Swiss-Prot;Acc:Q5VZL5]	ZMYM4	zf-FCS	1.0003	0.000583495	214	0	-	NO
ENSG00000132950	Q9UJ78	Zinc finger MYM-type protein 5 (Zinc finger protein 237)(Zinc finger protein 198-like 1) [Source:UniProtKB/Swiss-Prot;Acc:Q9UJ78]	ZMYM5	zf-FCS	1.0004	0.000622661	202	0	-	NO
ENSG00000197056	Q5SVZ6	Zinc finger MYM-type protein 1 [Source:UniProtKB/Swiss-Prot;Acc:Q5SVZ6]	ZMYM1	zf-FCS hATC	0.815644	0.00950038	216	0	-	NO
ENSG00000122515	Q8NF64	Zinc finger MIZ domain-containing protein 2 (PIAS-like protein Zimp7) [Source:UniProtKB/Swiss-Prot;Acc:Q8NF64]	ZMIZ2	zf-MIZ	0.746	0.205735	188	0.000143943	GO:0006350|transcription|GOA:spkw|GO_REF:0000004|IEA;GO:0006355|regulation of transcription, DNA-dependent|GOA:spkw|GO_REF:0000004|IEA;GO:0045944|positive regulation of transcription from RNA polymerase II promoter|PMID:16051670|IDA	YES
ENSG00000108175	Q9ULJ6	Zinc finger MIZ domain-containing protein 1 (Retinoic acid-induced protein 17)(PIAS-like protein Zimp10) [Source:UniProtKB/Swiss-Prot;Acc:Q9ULJ6]	ZMIZ1	zf-MIZ	0.75805	0.19983	201	7.43e-05	GO:0006350|transcription|GOA:spkw|GO_REF:0000004|IEA;GO:0006355|regulation of transcription, DNA-dependent|GOA:spkw|GO_REF:0000004|IEA;GO:0007569|cell aging|GOA:compara|GO_REF:0000019|IEA	YES
ENSG00000033800	O75925	E3 SUMO-protein ligase PIAS1 (Protein inhibitor of activated STAT protein 1)(Gu-binding protein)(GBP)(RNA helicase II-binding protein)(DEAD/H box-binding protein 1) [Source:UniProtKB/Swiss-Prot;Acc:O75925]	PIAS1	zf-MIZ SAP	0.738752	0.267174	210	0.00284565	GO:0006350|transcription|GOA:spkw|GO_REF:0000004|IEA;GO:0007165|signal transduction|PMID:9724754|NAS;GO:0007259|JAK-STAT cascade|PMID:10805787|TAS;GO:0019941|modification-dependent protein catabolic process|GOA:spkw|GO_REF:0000004|IEA;GO:0030521|androgen receptor signaling pathway|PMID:15572661|NAS;GO:0045893|positive regulation of transcription, DNA-dependent|PMID:15572661|NAS	NO
ENSG00000078043	O75928	E3 SUMO-protein ligase PIAS2 (Protein inhibitor of activated STAT2)(Protein inhibitor of activated STAT x)(Msx-interacting zinc finger protein)(Miz1)(DAB2-interacting protein)(DIP)(Androgen receptor-interacting protein 3)(ARIP3)(PIAS-NY protein) [Source:UniProtKB/Swiss-Prot;Acc:O75928]	PIAS2	zf-MIZ SAP	0.743103	0.278036	204	0.00376239	GO:0006350|transcription|GOA:spkw|GO_REF:0000004|IEA;GO:0019941|modification-dependent protein catabolic process|GOA:spkw|GO_REF:0000004|IEA;GO:0030521|androgen receptor signaling pathway|PMID:15572661|NAS;GO:0045893|positive regulation of transcription, DNA-dependent|PMID:15572661|NAS	NO
ENSG00000105229	Q8N2W9	E3 SUMO-protein ligase PIAS4 (Protein inhibitor of activated STAT protein 4)(Protein inhibitor of activated STAT protein gamma)(PIAS-gamma)(PIASy) [Source:UniProtKB/Swiss-Prot;Acc:Q8N2W9]	PIAS4	zf-MIZ SAP	0.745376	0.297386	197	0.00609802	GO:0000122|negative regulation of transcription from RNA polymerase II promoter|GOA:compara|GO_REF:0000019|IEA;GO:0006355|regulation of transcription, DNA-dependent|GOA:spkw|GO_REF:0000004|IEA;GO:0016055|Wnt receptor signaling pathway|GOA:spkw|GO_REF:0000004|IEA;GO:0016481|negative regulation of transcription|PMID:9724754|NAS;GO:0016481|negative regulation of transcription|PMID:11248056|IDA;GO:00…	NO
ENSG00000134758	Q8WVD3	E3 ubiquitin-protein ligase RNF138 (EC 6.3.2.-)(RING finger protein 138)(Nemo-like kinase-associated RING finger protein)(NLK-associated RING finger protein) [Source:UniProtKB/Swiss-Prot;Acc:Q8WVD3]	RNF138	zf-MIZ zf-C3HC4	0.976483	0.0826925	203	0	-	NO
ENSG00000101695	Q96EQ8	E3 ubiquitin-protein ligase RNF125 (EC 6.3.2.-)(RING finger protein 125)(T-cell RING activation protein 1)(TRAC-1) [Source:UniProtKB/Swiss-Prot;Acc:Q96EQ8]	RNF125	zf-MIZ zf-C3HC4	0.97021	0.0911398	195	0	GO:0006955|immune response|GOA:spkw|GO_REF:0000004|IEA;GO:0019941|modification-dependent protein catabolic process|GOA:spkw|GO_REF:0000004|IEA	NO
ENSG00000015171	Q15326	Zinc finger MYND domain-containing protein 11 (Adenovirus 5 E1A-binding protein)(Protein BS69) [Source:UniProtKB/Swiss-Prot;Acc:Q15326]	ZMYND11	zf-MYND PHD Bromodomain PWWP	1.13615	0.632147	198	0.0361448	GO:0000122|negative regulation of transcription from RNA polymerase II promoter|PMID:7621829|TAS;GO:0006350|transcription|GOA:spkw|GO_REF:0000004|IEA;GO:0006355|regulation of transcription, DNA-dependent|GOA:spkw|GO_REF:0000004|IEA;GO:0008283|cell proliferation|PMID:7621829|TAS;GO:0045786|negative regulation of cell cycle|GOA:spkw|GO_REF:0000004|IEA	NO
ENSG00000186532	Q8IYR2	SET and MYND domain-containing protein 4 [Source:UniProtKB/Swiss-Prot;Acc:Q8IYR2]	SMYD4	zf-MYND SET	0.674194	0.128583	201	7.9e-08	-	NO
ENSG00000115593	Q8NB12	SET and MYND domain-containing protein 1 [Source:UniProtKB/Swiss-Prot;Acc:Q8NB12]	SMYD1	zf-MYND SET	0.682015	0.14452	195	1.19e-06	GO:0006350|transcription|GOA:spkw|GO_REF:0000004|IEA;GO:0006355|regulation of transcription, DNA-dependent|GOA:spkw|GO_REF:0000004|IEA	NO
ENSG00000185420	Q9H7B4	SET and MYND domain-containing protein 3 (EC 2.1.1.43)(Zinc finger MYND domain-containing protein 1) [Source:UniProtKB/Swiss-Prot;Acc:Q9H7B4]	SMYD3	zf-MYND SET	0.67815	0.141947	200	8.89e-07	-	NO
ENSG00000065328	Q7L590	Protein MCM10 homolog (HsMCM10) [Source:UniProtKB/Swiss-Prot;Acc:Q7L590]	MCM10	zf-primase Mcm10	0.87868	0.00625085	194	0	GO:0006260|DNA replication|PMID:12791985|EXP;GO:0006260|DNA replication|GOA:spkw|GO_REF:0000004|IEA	YES
ENSG00000121988	Q5FWF4	Zinc finger Ran-binding domain-containing protein 3 (EC 3.6.1.-) [Source:UniProtKB/Swiss-Prot;Acc:Q5FWF4]	ZRANB3	zf-RanBP Helicase_C HNH SNF2_N	0.405265	0.211289	204	0.0275519	-	NO
ENSG00000115073	P42025	Beta-centractin (Actin-related protein 1B)(ARP1B) [Source:UniProtKB/Swiss-Prot;Acc:P42025]	ACTR1B	Actin	1.00029	0.000651397	183	0	-	NO
ENSG00000115091	P61158	Actin-related protein 3 (Actin-like protein 3) [Source:UniProtKB/Swiss-Prot;Acc:P61158]	ACTR3	Actin	1.0003	0.000600378	210	0	GO:0006928|cell motion|PMID:9230079|TAS;GO:0030833|regulation of actin filament polymerization|GOA:interpro|GO_REF:0000002|IEA	NO
ENSG00000138071	P61160	Actin-related protein 2 (Actin-like protein 2) [Source:UniProtKB/Swiss-Prot;Acc:P61160]	ACTR2	Actin	1.00028	0.0006054	192	0	-	NO
ENSG00000138107	P61163	Alpha-centractin (Centractin)(Centrosome-associated actin homolog)(Actin-RPV)(ARP1) [Source:UniProtKB/Swiss-Prot;Acc:P61163]	ACTR1A	Actin	1.00034	0.00061618	206	0	-	NO
ENSG00000107796	P62736	Actin, aortic smooth muscle (Alpha-actin-2)(Cell growth-inhibiting gene 46 protein) [Source:UniProtKB/Swiss-Prot;Acc:P62736]	ACTA2	Actin	1.00036	0.000606439	176	0	GO:0008217|regulation of blood pressure|GOA:compara|GO_REF:0000019|IEA;GO:0014829|vascular smooth muscle contraction|GOA:compara|GO_REF:0000019|IEA	YES
ENSG00000163017	P63267	Actin, gamma-enteric smooth muscle (Smooth muscle gamma-actin)(Gamma-2-actin)(Alpha-actin-3) [Source:UniProtKB/Swiss-Prot;Acc:P63267]	ACTG2	Actin	1.00032	0.000642047	197	0	-	YES
ENSG00000159251	P68032	Actin, alpha cardiac muscle 1 (Alpha-cardiac actin) [Source:UniProtKB/Swiss-Prot;Acc:P68032]	ACTC1	Actin	1.00036	0.000602864	195	0	GO:0006915|apoptosis|GO_REF:0000024|ISS;GO:0030048|actin filament-based movement|PMID:16611632|IDA;GO:0030240|muscle thin filament assembly|GO_REF:0000024|ISS;GO:0031032|actomyosin structure organization|GO_REF:0000024|ISS;GO:0055003|cardiac myofibril assembly|GO_REF:0000024|ISS;GO:0055008|cardiac muscle tissue morphogenesis|GO_REF:0000024|ISS;GO:0060047|heart contraction|PMID:17611253|IMP;GO:006…	YES
ENSG00000143632	P68133	Actin, alpha skeletal muscle (Alpha-actin-1) [Source:UniProtKB/Swiss-Prot;Acc:P68133]	ACTA1	Actin	1.00029	0.000594938	203	0	GO:0006936|muscle contraction|PMID:10508519|TAS;GO:0030240|muscle thin filament assembly|PMID:11333380|IMP;GO:0048741|skeletal muscle fiber development|GO_REF:0000024|ISS	YES
ENSG00000169067	Q562R1	Beta-actin-like protein 2 (Kappa-actin) [Source:UniProtKB/Swiss-Prot;Acc:Q562R1]	ACTBL2	Actin	1.00038	0.00061565	194	0	-	YES
ENSG00000182584	Q5JWF8	Putative uncharacterized actin family protein C20orf134 Precursor [Source:UniProtKB/Swiss-Prot;Acc:Q5JWF8]	C20orf134	Actin	1.00034	0.000597595	210	0	-	NO
ENSG00000181786	Q8TC94	Actin-like protein 7C [Source:UniProtKB/Swiss-Prot;Acc:Q8TC94]	AC093230.2	Actin	1.00034	0.000577824	199	0	-	NO
ENSG00000123165	Q8TDG2	Actin-related protein T1 (ARP-T1) [Source:UniProtKB/Swiss-Prot;Acc:Q8TDG2]	ACTRT1	Actin	1.00034	0.00062	200	0	-	NO
ENSG00000169717	Q8TDY3	Actin-related protein T2 (ARP-T2)(Actin-related protein M2) [Source:UniProtKB/Swiss-Prot;Acc:Q8TDY3]	ACTRT2	Actin	1.00039	0.000638524	201	0	-	NO
ENSG00000184378	Q9BYD9	Actin-related protein M1 [Source:UniProtKB/Swiss-Prot;Acc:Q9BYD9]	AC078802.14	Actin	1.00031	0.00058663	214	0	-	NO
ENSG00000106526	Q9C0K3	Actin-related protein 11 Precursor [Source:UniProtKB/Swiss-Prot;Acc:Q9C0K3]	AC006008.2	Actin	1.00033	0.000630107	204	0	-	NO
ENSG00000117148	Q9H568	Actin-like protein 8 (Cancer/testis antigen 57)(CT57) [Source:UniProtKB/Swiss-Prot;Acc:Q9H568]	ACTL8	Actin	1.00037	0.000605388	208	0	-	NO
ENSG00000131966	Q9NZ32	Actin-related protein 10 (hARP11) [Source:UniProtKB/Swiss-Prot;Acc:Q9NZ32]	ACTR10	Actin	1.00034	0.000605446	197	0	-	NO
ENSG00000133627	Q9P1U1	Actin-related protein 3B (Actin-like protein 3B)(ARP3-beta)(Actin-related protein ARP4) [Source:UniProtKB/Swiss-Prot;Acc:Q9P1U1]	ACTR3B	Actin	1.00035	0.000631475	198	0	-	NO
ENSG00000148156	Q9Y614	Actin100like protein 7B (Actin100like1007100beta) [Source:UniProtKB/Swiss100Prot;Acc:Q9Y614]	ACTL7B	Actin	1.00042	0.000622341	209	0		NO
ENSG00000187003	Q9Y615	Actin-like protein 7A (Actin-like-7-alpha) [Source:UniProtKB/Swiss-Prot;Acc:Q9Y615]	ACTL7A	Actin	1.00036	0.00060587	192	0	-	NO
ENSG00000213985	TrEMBL:A8MUT7	Uncharacterized protein ENSP00000380341 [Source:UniProtKB/TrEMBL;Acc:A8MUT7]	AC078899.1	Actin	1.0003	0.000596673	206	0	-	NO
ENSG00000184188	TrEMBL:Q569K3	LOC644936 protein [Source:UniProtKB/TrEMBL;Acc:Q569K3]	AC026410.5	Actin	1.00035	0.000575202	191	0	-	NO
ENSG00000196604	A5A3E0	ANKRD26-like family C member 1B (Chimeric POTE-actin protein) [Source:UniProtKB/Swiss-Prot;Acc:A5A3E0]	A26C1B	Actin Ank	0.608922	0.11562	206	6.96e-08	-	NO
ENSG00000188219	Q6S8J3	ANKRD26-like family C member 1A (Prostate, ovary, testis-expressed protein on chromosome 2)(POTE-2) [Source:UniProtKB/Swiss-Prot;Acc:Q6S8J3]	POTEE	Actin Ank	0.594961	0.119798	228	3.42e-07	-	NO
ENSG00000222036	TrEMBL:Q562T5	Actin-like protein Fragment [Source:UniProtKB/TrEMBL;Acc:Q562T5]	AC013269.1	Actin Ank	0.61564	0.113108	197	2.63e-08	-	NO
ENSG00000197903	O60814	Histone H2B type 1-K (H2B K)(HIRA-interacting protein 1) [Source:UniProtKB/Swiss-Prot;Acc:O60814]	HIST1H2BK	Histone	1.00008	0.000495092	219	0	GO:0006334|nucleosome assembly|GOA:interpro|GO_REF:0000002|IEA;GO:0042742|defense response to bacterium|GOA:spkw|GO_REF:0000004|IEA	YES
ENSG00000137259	P04908	Histone H2A type 1-B/E (H2A/m)(H2A.2)(H2A/a) [Source:UniProtKB/Swiss-Prot;Acc:P04908]	HIST1H2AB	Histone	1.0001	0.000512559	201	0	-	YES
ENSG00000124635	P06899	Histone H2B type 1-J (H2B.r)(H2B/r)(H2B.1) [Source:UniProtKB/Swiss-Prot;Acc:P06899]	HIST1H2BJ	Histone	1.00012	0.000477602	207	0	GO:0006334|nucleosome assembly|PMID:6647026|NAS;GO:0042742|defense response to bacterium|GOA:spkw|GO_REF:0000004|IEA	YES
ENSG00000196866	P0C0S8	Histone H2A type 1 (H2A.1)(H2A/p) [Source:UniProtKB/Swiss-Prot;Acc:P0C0S8]	HIST1H2AM	Histone	1.00011	0.000481077	213	0	-	NO
ENSG00000101812	P0C1H6	Histone H2B type F-M (H2B.s)(H2B/s) [Source:UniProtKB/Swiss-Prot;Acc:P0C1H6]	H2BFM	Histone	1.00008	0.00050606	198	0	-	NO
ENSG00000198082	P0C5Y9	Histone H2A-Bbd type 1 (H2A Barr body-deficient)(H2A.Bbd) [Source:UniProtKB/Swiss-Prot;Acc:P0C5Y9]	H2AFB1	Histone	1.00015	0.000487873	193	0	-	NO
ENSG00000198307	P0C5Z0	Histone H2A-Bbd type 2/3 (H2A Barr body-deficient)(H2A.Bbd) [Source:UniProtKB/Swiss-Prot;Acc:P0C5Z0]	H2AFB2	Histone	1.0001	0.000500424	188	0	-	NO
ENSG00000197409	P20671	Histone H2A type 1-D (H2A.3)(H2A/g) [Source:UniProtKB/Swiss-Prot;Acc:P20671]	HIST1H2AD	Histone	1.00014	0.000517867	177	0	-	YES
ENSG00000196331	P23527	Histone H2B type 1-O (H2B.n)(H2B/n)(H2B.2) [Source:UniProtKB/Swiss-Prot;Acc:P23527]	HIST1H2BO	Histone	1.00014	0.000530443	202	0	-	YES
ENSG00000115163	P49450	Histone H3-like centromeric protein A (Centromere protein A)(CENP-A)(Centromere autoantigen A) [Source:UniProtKB/Swiss-Prot;Acc:P49450]	CENPA	Histone	1.0001	0.000496438	203	0	GO:0006334|nucleosome assembly|GOA:interpro|GO_REF:0000002|IEA;GO:0044419|interspecies interaction between organisms|GOA:spkw|GO_REF:0000004|IEA	NO
ENSG00000158373	P58876	Histone H2B type 1-D (H2B.b)(H2B/b)(H2B.1 B)(HIRA-interacting protein 2) [Source:UniProtKB/Swiss-Prot;Acc:P58876]	HIST1H2BD	Histone	1.00012	0.000534178	190	0	-	YES
ENSG00000182217	P62805	Histone H4 [Source:UniProtKB/Swiss-Prot;Acc:P62805]	HIST2H4B	Histone	1.00015	0.000514721	205	0	GO:0006325|establishment or maintenance of chromatin architecture|PMID:15504738|NAS;GO:0006334|nucleosome assembly|GOA:interpro|GO_REF:0000002|IEA;GO:0048015|phosphoinositide-mediated signaling|PMID:15504738|NAS	NO
ENSG00000168242	P62807	Histone H2B type 1-C/E/F/G/I (H2B.a/g/h/k/l)(H2B.1 A)(H2B/a)(H2B/g)(H2B/h)(H2B/k)(H2B/l) [Source:UniProtKB/Swiss-Prot;Acc:P62807]	HIST1H2BI	Histone	1.00012	0.000530259	209	0	GO:0006334|nucleosome assembly|PMID:9119399|NAS;GO:0006334|nucleosome assembly|PMID:422550|NAS;GO:0042742|defense response to bacterium|GOA:spkw|GO_REF:0000004|IEA	NO
ENSG00000124693	P68431	Histone H3.1 (H3/a)(H3/b)(H3/c)(H3/d)(H3/f)(H3/h)(H3/i)(H3/j)(H3/k)(H3/l) [Source:UniProtKB/Swiss-Prot;Acc:P68431]	HIST1H3B	Histone	1.00014	0.00048839	205	0	-	NO
ENSG00000132475	P84243	Histone H3.3 [Source:UniProtKB/Swiss-Prot;Acc:P84243]	H3F3B	Histone	1.0001	0.000466819	202	0	-	YES
ENSG00000168148	Q16695	Histone H3.1t (H3t)(H3/t)(H3/g) [Source:UniProtKB/Swiss-Prot;Acc:Q16695]	HIST3H3	Histone	1.00006	0.000514073	205	0	-	YES
ENSG00000203814	Q5QNW6	Histone H2B type 2-F [Source:UniProtKB/Swiss-Prot;Acc:Q5QNW6]	HIST2H2BF	Histone	1.00011	0.000544754	184	0	-	YES
ENSG00000188375	Q6NXT2	Histone H3-like [Source:UniProtKB/Swiss-Prot;Acc:Q6NXT2]	AC023050.36	Histone	1.00012	0.000506594	196	0	-	YES
ENSG00000183598	Q71DI3	Histone H3.2 (H3/m)(H3/o) [Source:UniProtKB/Swiss-Prot;Acc:Q71DI3]	HIST2H3D	Histone	1.00011	0.000518611	210	0	-	YES
ENSG00000105968	Q71UI9	Histone H2A.V (H2A.F/Z) [Source:UniProtKB/Swiss-Prot;Acc:Q71UI9]	H2AFV	Histone	1.0001	0.0005061	221	0	-	YES
ENSG00000181218	Q7L7L0	Histone H2A type 3 [Source:UniProtKB/Swiss-Prot;Acc:Q7L7L0]	HIST3H2A	Histone	1.00011	0.000496313	198	0	-	YES
ENSG00000123569	Q7Z2G1	Histone H2B type W-T (H2B histone family member W testis-specific) [Source:UniProtKB/Swiss-Prot;Acc:Q7Z2G1]	H2BFWT	Histone	1.00011	0.00052335	209	0	-	NO
ENSG00000184270	Q8IUE6	Histone H2A type 2-B [Source:UniProtKB/Swiss-Prot;Acc:Q8IUE6]	HIST2H2AB	Histone	1.0001	0.000499206	204	0	-	YES
ENSG00000180573	Q93077	Histone H2A type 1-C (H2A/l) [Source:UniProtKB/Swiss-Prot;Acc:Q93077]	HIST1H2AC	Histone	1.00011	0.000511318	186	0	-	YES
ENSG00000197459	Q93079	Histone H2B type 1-H (H2B.j)(H2B/j) [Source:UniProtKB/Swiss-Prot;Acc:Q93079]	HIST1H2BH	Histone	1.00011	0.000518858	202	0	-	YES
ENSG00000146047	Q96A08	Histone H2B type 1-A (Histone H2B, testis)(Testis-specific histone H2B) [Source:UniProtKB/Swiss-Prot;Acc:Q96A08]	HIST1H2BA	Histone	1.00012	0.000516432	221	0	-	YES
ENSG00000184825	Q96KK5	Histone H2A type 1-H (H2A/s) [Source:UniProtKB/Swiss-Prot;Acc:Q96KK5]	HIST1H2AH	Histone	1.00011	0.000503919	218	0	-	YES
ENSG00000164508	Q96QV6	Histone H2A type 1-A (H2A/r) [Source:UniProtKB/Swiss-Prot;Acc:Q96QV6]	HIST1H2AA	Histone	1.00011	0.000553672	213	0	-	YES
ENSG00000124578	Q99525	Histone H4-like protein type G [Source:UniProtKB/Swiss-Prot;Acc:Q99525]	HIST1H4G	Histone	1.00011	0.000513785	200	0	-	NO
ENSG00000220323	Q99877	Histone H2B type 1-N (H2B.d)(H2B/d) [Source:UniProtKB/Swiss-Prot;Acc:Q99877]	HIST1H2BN	Histone	1.00012	0.000504166	198	0	-	NO
ENSG00000182611	Q99878	Histone H2A type 1-J (H2A/e) [Source:UniProtKB/Swiss-Prot;Acc:Q99878]	HIST1H2AJ	Histone	1.00008	0.000519866	181	0	-	YES
ENSG00000185130	Q99880	Histone H2B type 1-L (H2B.c)(H2B/c) [Source:UniProtKB/Swiss-Prot;Acc:Q99880]	HIST1H2BL	Histone	1.00015	0.000489307	195	0	-	YES
ENSG00000111332	Q9BTM1	Histone H2A.J (H2a/j) [Source:UniProtKB/Swiss-Prot;Acc:Q9BTM1]	H2AFJ	Histone	1.00006	0.000503882	202	0	-	YES
ENSG00000203818	TrEMBL:Q5TEC6	Histone H3 [Source:UniProtKB/TrEMBL;Acc:Q5TEC6]	HIST2H3PS2	Histone	1.00012	0.000519059	197	0	-	YES
ENSG00000184260	Q16777	Histone H2A type 2-C (H2A-GL101)(H2A/q) [Source:UniProtKB/Swiss-Prot;Acc:Q16777]	HIST2H2AC	CBFD_NFYB_HMF Histone	1.50639	0.561032	191	0.00362621	-	YES
ENSG00000183558	Q6FI13	Histone H2A type 2-A (H2A.2)(H2A/o) [Source:UniProtKB/Swiss-Prot;Acc:Q6FI13]	HIST2H2AA3	CBFD_NFYB_HMF Histone	1.58598	0.580655	182	0.00315364	-	YES
ENSG00000168274	P04908	Histone H2A type 1-B/E (H2A/m)(H2A.2)(H2A/a) [Source:UniProtKB/Swiss-Prot;Acc:P04908]	HIST1H2AE	Histone	1.00009	0.000537451	185	0	-	NO
ENSG00000198374	P0C0S8	Histone H2A type 1 (H2A.1)(H2A/p) [Source:UniProtKB/Swiss-Prot;Acc:P0C0S8]	HIST1H2AL	Histone	1.00007	0.000541912	198	0	-	NO
ENSG00000196787	P0C0S8	Histone H2A type 1 (H2A.1)(H2A/p) [Source:UniProtKB/Swiss-Prot;Acc:P0C0S8]	HIST1H2AG	Histone	1.00012	0.000511895	209	0	-	YES
ENSG00000184348	P0C0S8	Histone H2A type 1 (H2A.1)(H2A/p) [Source:UniProtKB/Swiss-Prot;Acc:P0C0S8]	HIST1H2AK	Histone	1.00013	0.000526548	215	0	-	NO
ENSG00000196747	P0C0S8	Histone H2A type 1 (H2A.1)(H2A/p) [Source:UniProtKB/Swiss-Prot;Acc:P0C0S8]	HIST1H2AI	Histone	1.0001	0.000554287	218	0	-	NO
ENSG00000185978	P0C5Z0	Histone H2A-Bbd type 2/3 (H2A Barr body-deficient)(H2A.Bbd) [Source:UniProtKB/Swiss-Prot;Acc:P0C5Z0]	H2AFB3	Histone	1.00009	0.000512631	185	0	-	NO
ENSG00000198518	P62805	Histone H4 [Source:UniProtKB/Swiss-Prot;Acc:P62805]	HIST1H4E	Histone	1.00014	0.000506834	206	0	GO:0006325|establishment or maintenance of chromatin architecture|PMID:15504738|NAS;GO:0006334|nucleosome assembly|GOA:interpro|GO_REF:0000002|IEA;GO:0048015|phosphoinositide-mediated signaling|PMID:15504738|NAS	NO
ENSG00000124529	P62805	Histone H4 [Source:UniProtKB/Swiss-Prot;Acc:P62805]	HIST1H4B	Histone	1.00014	0.000507414	188	0	GO:0006325|establishment or maintenance of chromatin architecture|PMID:15504738|NAS;GO:0006334|nucleosome assembly|GOA:interpro|GO_REF:0000002|IEA;GO:0048015|phosphoinositide-mediated signaling|PMID:15504738|NAS	NO
ENSG00000158406	P62805	Histone H4 [Source:UniProtKB/Swiss-Prot;Acc:P62805]	HIST1H4H	Histone	1.00012	0.000543523	193	0	GO:0006325|establishment or maintenance of chromatin architecture|PMID:15504738|NAS;GO:0006334|nucleosome assembly|GOA:interpro|GO_REF:0000002|IEA;GO:0048015|phosphoinositide-mediated signaling|PMID:15504738|NAS	NO
ENSG00000197238	P62805	Histone H4 [Source:UniProtKB/Swiss-Prot;Acc:P62805]	HIST1H4J	Histone	1.00012	0.00048482	213	0	GO:0006325|establishment or maintenance of chromatin architecture|PMID:15504738|NAS;GO:0006334|nucleosome assembly|GOA:interpro|GO_REF:0000002|IEA;GO:0048015|phosphoinositide-mediated signaling|PMID:15504738|NAS	NO
ENSG00000197061	P62805	Histone H4 [Source:UniProtKB/Swiss-Prot;Acc:P62805]	HIST1H4C	Histone	1.00012	0.000521694	189	0	GO:0006325|establishment or maintenance of chromatin architecture|PMID:15504738|NAS;GO:0006334|nucleosome assembly|GOA:interpro|GO_REF:0000002|IEA;GO:0048015|phosphoinositide-mediated signaling|PMID:15504738|NAS	NO
ENSG00000197914	P62805	Histone H4 [Source:UniProtKB/Swiss-Prot;Acc:P62805]	HIST1H4K	Histone	1.00012	0.000548515	191	0	GO:0006325|establishment or maintenance of chromatin architecture|PMID:15504738|NAS;GO:0006334|nucleosome assembly|GOA:interpro|GO_REF:0000002|IEA;GO:0048015|phosphoinositide-mediated signaling|PMID:15504738|NAS	NO
ENSG00000198327	P62805	Histone H4 [Source:UniProtKB/Swiss-Prot;Acc:P62805]	HIST1H4F	Histone	1.00011	0.000518647	213	0	GO:0006325|establishment or maintenance of chromatin architecture|PMID:15504738|NAS;GO:0006334|nucleosome assembly|GOA:interpro|GO_REF:0000002|IEA;GO:0048015|phosphoinositide-mediated signaling|PMID:15504738|NAS	NO
ENSG00000183941	P62805	Histone H4 [Source:UniProtKB/Swiss-Prot;Acc:P62805]	HIST2H4A	Histone	1.00008	0.000501657	205	0	GO:0006325|establishment or maintenance of chromatin architecture|PMID:15504738|NAS;GO:0006334|nucleosome assembly|GOA:interpro|GO_REF:0000002|IEA;GO:0048015|phosphoinositide-mediated signaling|PMID:15504738|NAS	NO
ENSG00000188987	P62805	Histone H4 [Source:UniProtKB/Swiss-Prot;Acc:P62805]	HIST1H4D	Histone	1.00008	0.000522221	190	0	GO:0006325|establishment or maintenance of chromatin architecture|PMID:15504738|NAS;GO:0006334|nucleosome assembly|GOA:interpro|GO_REF:0000002|IEA;GO:0048015|phosphoinositide-mediated signaling|PMID:15504738|NAS	NO
ENSG00000197837	P62805	Histone H4 [Source:UniProtKB/Swiss-Prot;Acc:P62805]	HIST4H4	Histone	1.00009	0.000528383	202	0	GO:0006325|establishment or maintenance of chromatin architecture|PMID:15504738|NAS;GO:0006334|nucleosome assembly|GOA:interpro|GO_REF:0000002|IEA;GO:0048015|phosphoinositide-mediated signaling|PMID:15504738|NAS	YES
ENSG00000198339	P62805	Histone H4 [Source:UniProtKB/Swiss-Prot;Acc:P62805]	HIST1H4I	Histone	1.00011	0.000495544	202	0	GO:0006325|establishment or maintenance of chromatin architecture|PMID:15504738|NAS;GO:0006334|nucleosome assembly|GOA:interpro|GO_REF:0000002|IEA;GO:0048015|phosphoinositide-mediated signaling|PMID:15504738|NAS	NO
ENSG00000187990	P62807	Histone H2B type 1-C/E/F/G/I (H2B.a/g/h/k/l)(H2B.1 A)(H2B/a)(H2B/g)(H2B/h)(H2B/k)(H2B/l) [Source:UniProtKB/Swiss-Prot;Acc:P62807]	HIST1H2BG	Histone	1.00012	0.000490267	208	0	GO:0006334|nucleosome assembly|PMID:9119399|NAS;GO:0006334|nucleosome assembly|PMID:422550|NAS;GO:0042742|defense response to bacterium|GOA:spkw|GO_REF:0000004|IEA	NO
ENSG00000197846	P62807	Histone H2B type 1-C/E/F/G/I (H2B.a/g/h/k/l)(H2B.1 A)(H2B/a)(H2B/g)(H2B/h)(H2B/k)(H2B/l) [Source:UniProtKB/Swiss-Prot;Acc:P62807]	HIST1H2BF	Histone	1.00012	0.000516508	210	0	GO:0006334|nucleosome assembly|PMID:9119399|NAS;GO:0006334|nucleosome assembly|PMID:422550|NAS;GO:0042742|defense response to bacterium|GOA:spkw|GO_REF:0000004|IEA	NO
ENSG00000180596	P62807	Histone H2B type 1-C/E/F/G/I (H2B.a/g/h/k/l)(H2B.1 A)(H2B/a)(H2B/g)(H2B/h)(H2B/k)(H2B/l) [Source:UniProtKB/Swiss-Prot;Acc:P62807]	HIST1H2BC	Histone	1.00011	0.000492161	217	0	GO:0006334|nucleosome assembly|PMID:9119399|NAS;GO:0006334|nucleosome assembly|PMID:422550|NAS;GO:0042742|defense response to bacterium|GOA:spkw|GO_REF:0000004|IEA	YES
ENSG00000197697	P62807	Histone H2B type 1-C/E/F/G/I (H2B.a/g/h/k/l)(H2B.1 A)(H2B/a)(H2B/g)(H2B/h)(H2B/k)(H2B/l) [Source:UniProtKB/Swiss-Prot;Acc:P62807]	HIST1H2BE	Histone	1.00009	0.000510309	190	0	GO:0006334|nucleosome assembly|PMID:9119399|NAS;GO:0006334|nucleosome assembly|PMID:422550|NAS;GO:0042742|defense response to bacterium|GOA:spkw|GO_REF:0000004|IEA	NO
ENSG00000178458	P68431	Histone H3.1 (H3/a)(H3/b)(H3/c)(H3/d)(H3/f)(H3/h)(H3/i)(H3/j)(H3/k)(H3/l) [Source:UniProtKB/Swiss-Prot;Acc:P68431]	HIST1H3G	Histone	1.00012	0.000493954	208	0	-	NO
ENSG00000196966	P68431	Histone H3.1 (H3/a)(H3/b)(H3/c)(H3/d)(H3/f)(H3/h)(H3/i)(H3/j)(H3/k)(H3/l) [Source:UniProtKB/Swiss-Prot;Acc:P68431]	HIST1H3E	Histone	1.00012	0.000500864	204	0	-	NO
ENSG00000112727	P68431	Histone H3.1 (H3/a)(H3/b)(H3/c)(H3/d)(H3/f)(H3/h)(H3/i)(H3/j)(H3/k)(H3/l) [Source:UniProtKB/Swiss-Prot;Acc:P68431]	HIST1H3F	Histone	1.00011	0.000498426	208	0	-	NO
ENSG00000197153	P68431	Histone H3.1 (H3/a)(H3/b)(H3/c)(H3/d)(H3/f)(H3/h)(H3/i)(H3/j)(H3/k)(H3/l) [Source:UniProtKB/Swiss-Prot;Acc:P68431]	HIST1H3J	Histone	1.00011	0.000523426	200	0	-	NO
ENSG00000196532	P68431	Histone H3.1 (H3/a)(H3/b)(H3/c)(H3/d)(H3/f)(H3/h)(H3/i)(H3/j)(H3/k)(H3/l) [Source:UniProtKB/Swiss-Prot;Acc:P68431]	HIST1H3C	Histone	1.0001	0.000518369	201	0	-	NO
ENSG00000182572	P68431	Histone H3.1 (H3/a)(H3/b)(H3/c)(H3/d)(H3/f)(H3/h)(H3/i)(H3/j)(H3/k)(H3/l) [Source:UniProtKB/Swiss-Prot;Acc:P68431]	HIST1H3I	Histone	1.0001	0.000508681	201	0	-	NO
ENSG00000198366	P68431	Histone H3.1 (H3/a)(H3/b)(H3/c)(H3/d)(H3/f)(H3/h)(H3/i)(H3/j)(H3/k)(H3/l) [Source:UniProtKB/Swiss-Prot;Acc:P68431]	HIST1H3A	Histone	1.00015	0.000473708	210	0	-	YES
ENSG00000163041	P84243	Histone H3.3 [Source:UniProtKB/Swiss-Prot;Acc:P84243]	H3F3A	Histone	1.00011	0.000512493	182	0	-	NO
ENSG00000203811	Q71DI3	Histone H3.2 (H3/m)(H3/o) [Source:UniProtKB/Swiss-Prot;Acc:Q71DI3]	HIST2H3C	Histone	1.00012	0.00054297	188	0	-	NO
ENSG00000203819	TrEMBL:Q3KP43	Histone H2B [Source:UniProtKB/TrEMBL;Acc:Q6GMR5]	AL109948.9	Histone	1.00007	0.000522154	173	0	-	NO
ENSG00000203812	Q6FI13	Histone H2A type 2-A (H2A.2)(H2A/o) [Source:UniProtKB/Swiss-Prot;Acc:Q6FI13]	HIST2H2AA4	CBFD_NFYB_HMF Histone	1.49133	0.558339	204	0.00378113	-	NO
ENSG00000204872	-	-	AC092653.3	Acetyltransf_1	1.00019	0.000532248	203	0	-	NO
ENSG00000218591	-	-	AC145207.1	SIR2	1.00008	0.000562292	180	0	-	NO
ENSG00000215719	-	-	AC011645.3	TFIID-18kDa	1.00026	0.000604322	218	0	-	YES
ENSG00000189166	TrEMBL:A6NFZ9	Uncharacterized protein ENSP00000343301 Fragment [Source:UniProtKB/TrEMBL;Acc:A6NFZ9]	TNRC18C	BAH	0.835569	0.285852	204	0.00173302	-	NO
ENSG00000215714	TrEMBL:Q5JRD2	Novel protein Fragment [Source:UniProtKB/TrEMBL;Acc:Q5JRD2]	BX284653.17	ARID	1.00005	0.000472403	208	0	-	NO
ENSG00000215760	Q9HBM6	Transcription initiation factor TFIID subunit 9B (Transcription initiation factor TFIID subunit 9-like)(Transcription-associated factor TAFII31L)(Neuronal cell death-related protein 7)(DN-7) [Source:UniProtKB/Swiss-Prot;Acc:Q9HBM6]	BX276116.7	TFIID-31kDa	1.00032	0.000648758	186	0	GO:0006350|transcription|GOA:spkw|GO_REF:0000004|IEA;GO:0006352|transcription initiation|GOA:interpro|GO_REF:0000002|IEA;GO:0006355|regulation of transcription, DNA-dependent|GOA:spkw|GO_REF:0000004|IEA	YES
ENSG00000212884	TrEMBL:Q8NAS8	cDNA FLJ34843 fis, clone NT2NE2011119, highly similar to C-TERMINAL BINDING PROTEIN 2 [Source:UniProtKB/TrEMBL;Acc:Q8NAS8]	AC011841.7	2-Hacid_dh_C 2-Hacid_dh	0.918085	0.246088	212	9.55e-05	-	NO
ENSG00000214774	TrEMBL:Q504R3	Putative uncharacterized protein [Source:UniProtKB/TrEMBL;Acc:Q504R3]	AC007068.17	Nucleoplasmin	1.00037	0.000621657	182	0	-	NO
ENSG00000203851	TrEMBL:Q3KP43	Histone H2B [Source:UniProtKB/TrEMBL;Acc:Q6GMR5]	AL357493.8	Histone	1.00012	0.000523117	218	0	-	NO
ENSG00000206352	TrEMBL:A6NL86	Uncharacterized protein ENSP00000372829 [Source:UniProtKB/TrEMBL;Acc:A6NL86]	TCF19	PHD FHA	0.777465	0.214687	187	0.000146546	-	NO
ENSG00000206455	TrEMBL:B0UY11	Transcription factor 19 (SC1) [Source:UniProtKB/TrEMBL;Acc:B0UY11]	TCF19	PHD FHA	0.776343	0.211908	198	0.000124387	-	NO
ENSG00000112526	P25440	Bromodomain-containing protein 2 (Protein RING3)(O27.1.1) [Source:UniProtKB/Swiss-Prot;Acc:P25440]	BRD2	Bromodomain	0.792709	0.266846	203	0.00148585	-	YES
ENSG00000204256	P25440	Bromodomain-containing protein 2 (Protein RING3)(O27.1.1) [Source:UniProtKB/Swiss-Prot;Acc:P25440]	BRD2	Bromodomain	0.790443	0.272735	210	0.00187659	-	NO
ENSG00000204209	Q9UER7	Death domain-associated protein 6 (Daxx)(hDaxx)(Fas death domain-associated protein)(ETS1-associated protein 1)(EAP1) [Source:UniProtKB/Swiss-Prot;Acc:Q9UER7]	DAXX	Daxx	0.747024	0.280735	205	0.00389595	GO:0000281|cytokinesis after mitosis|GOA:compara|GO_REF:0000019|IEA;GO:0006350|transcription|GOA:spkw|GO_REF:0000004|IEA;GO:0006915|apoptosis|PMID:15572661|TAS;GO:0007257|activation of JUN kinase activity|PMID:9215629|TAS;GO:0008625|induction of apoptosis via death domain receptors|PMID:9215629|TAS;GO:0030521|androgen receptor signaling pathway|PMID:15572661|IDA;GO:0044419|interspecies interactio…	NO
ENSG00000215693	Q8WYH8	Inhibitor of growth protein 5 (p28ING5) [Source:UniProtKB/Swiss-Prot;Acc:Q8WYH8]	AC133781.4	PHD	1.00011	0.000512613	193	0	GO:0006473|protein amino acid acetylation|PMID:12750254|IDA;GO:0008285|negative regulation of cell proliferation|PMID:12750254|IDA;GO:0045926|negative regulation of growth|PMID:12750254|IDA	YES
ENSG00000172288	Q9Y6F8	Testis-specific chromodomain protein Y 1 (EC 2.3.1.48) [Source:UniProtKB/Swiss-Prot;Acc:Q9Y6F8]	CDY1	ECH Chromo	0.881846	0.179776	201	4.67e-07	GO:0006333|chromatin assembly or disassembly|GOA:interpro|GO_REF:0000002|IEA;GO:0007283|spermatogenesis|PMID:9381176|TAS;GO:0008152|metabolic process|GOA:interpro|GO_REF:0000002|IEA	NO
ENSG00000215766	SpliceVariant:P46100-5	ATRX_HUMAN Isoform 5 of P46100 - Homo sapiens (Human) [Source:UniprotKB/SpliceVariant;Acc:P46100-5]	BX276116.7	Helicase_C SNF2_N	1.00019	0.000489706	204	0	-	YES
ENSG00000222038	TrEMBL:Q562T5	Actin-like protein Fragment [Source:UniProtKB/TrEMBL;Acc:Q562T5]	AC140481.5	Actin Ank	0.612293	0.115076	205	5.18e-08	-	NO
