# Supplementary material for: Expanding the Landscape of Chromatin Modification (CM)-Related Functional Domains and Genes in Human
Source: PLoS One. 2010 Nov 29;5(11):e14122. doi: 10.1371/journal.pone.0014122 (PMC2993927; doi:10.1371/journal.pone.0014122)
Supplement: Table S5 — Enrichment of Pfam domains in human CM genes. The “# in CM gene” and the “# in non-CM gene” denote the number of CM genes and non-CM genes containing the particular domain, respectively. LOR: log odds ratio. High LOR indicates the domain is highly enriched in CM genes. The 25 known CM domains and 47 predicted CM domains are highlighted and their LOR values are re-organized in separate sections. (0.42 MB XLS) [file pone.0014122.s008.xls]

## Sheet: domain_score_human_final
Suppplementary Table 5. Enrichment of Pfam domains in human CM genes
Pfam Accession	Pfam ID	# in CM gene	# in non-CM gene	LOR
PF00856	SET	39	0	6.59214
PF00176	SNF2_N	33	0	6.42534		CM domain	# in CM gene	# in non-CM gene	LOR
PF00022	Actin	33	0	6.42534		SET	39	0	6.59214
PF00125	Histone	84	2	6.22303		SNF2_N	33	0	6.42534
PF00385	Chromo	26	0	6.18736		Histone	84	2	6.22303
PF02373	JmjC	24	0	6.10749		Chromo	26	0	6.18736
PF00583	Acetyltransf_1	21	0	5.97428		JmjC	24	0	6.10749
PF01388	ARID	16	0	5.70314		Acetyltransf_1	21	0	5.97428
PF01448	ELM2	13	0	5.49627		Hist_deacetyl	11	0	5.32996
PF02891	zf-MIZ	13	0	5.49627		BAH	11	0	5.32996
PF01429	MBD	11	0	5.32996		MBD	11	0	5.32996
PF01426	BAH	11	0	5.32996		PHD	80	7	5.18215
PF00850	Hist_deacetyl	11	0	5.32996		Bromodomain	39	3	5.16429
PF00628	PHD	80	7	5.18215		JmjN	9	0	5.13037
PF00439	Bromodomain	39	3	5.16429		Myb_DNA-binding	34	3	5.02729
PF05033	Pre-SET	9	0	5.13037		SIR2	8	0	5.01332
PF02375	JmjN	9	0	5.13037		MOZ_SAS	5	0	4.5473
PF00249	Myb_DNA-binding	34	3	5.02729		SWIRM	5	0	4.5473
PF00493	MCM	8	0	5.01332		YEATS	4	0	4.3268
PF02171	Piwi	8	0	5.01332		MBT	7	2	3.7451
PF02146	SIR2	8	0	5.01332		Linker_histone	8	4	3.35962
PF03166	MH2	8	0	5.01332		DNA_methylase	3	1	3.32247
PF07533	BRK	6	0	4.72785		DOT1	1	0	2.97937
PF06467	zf-FCS	6	0	4.72785		PWWP	11	9	2.97771
PF06470	SMC_hinge	6	0	4.72785		Helicase_C	38	76	2.16806
PF05186	Dpy-30	6	0	4.72785		BRCT	3	18	1.04686
PF02826	2-Hacid_dh_C	5	0	4.5473		TUDOR	2	12	1.03092
PF04433	SWIRM	5	0	4.5473
PF01853	MOZ_SAS	5	0	4.5473
PF02928	zf-C5HC2	5	0	4.5473		Predicted CM domain	# in CM gene	# in non-CM gene	LOR
PF00389	2-Hacid_dh	5	0	4.5473		ARID	16	0	5.70314
PF03920	TLE_N	5	0	4.5473		ELM2	13	0	5.49627
PF02201	SWIB	5	0	4.5473		Pre-SET	9	0	5.13037
PF08429	PLU-1	4	0	4.3268		BRK	6	0	4.72785
PF08699	DUF1785	4	0	4.3268		zf-C5HC2	5	0	4.5473
PF08514	STAG	4	0	4.3268		DDT	4	0	4.3268
PF03066	Nucleoplasmin	4	0	4.3268		PLU-1	4	0	4.3268
PF08313	SCA7	4	0	4.3268		HSA	4	0	4.3268
PF02791	DDT	4	0	4.3268		Chromo_shadow	3	0	4.04351
PF07529	HSA	4	0	4.3268		Bromo_TP	3	0	4.04351
PF01078	Mg_chelatase	4	0	4.3268		DUF1086	3	0	4.04351
PF03366	YEATS	4	0	4.3268		DUF1087	3	0	4.04351
PF02170	PAZ	8	1	4.29228		CHDNT	3	0	4.04351
PF08513	LisH	7	1	4.1597		CHDCT2	3	0	4.04351
PF04042	DNA_pol_E_B	3	0	4.04351		zf-CXXC	9	2	3.99473
PF07524	Bromo_TP	3	0	4.04351		PCAF_N	2	0	3.64678
PF06461	DUF1086	3	0	4.04351		HAND	2	0	3.64678
PF04825	Rad21_Rec8_N	3	0	4.04351		QLQ	2	0	3.64678
PF01624	MutS_I	3	0	4.04351		SLIDE	2	0	3.64678
PF08074	CHDCT2	3	0	4.04351		Rubis-subs-bind	2	0	3.64678
PF03344	Daxx	3	0	4.04351		TBP-binding	2	0	3.64678
PF06465	DUF1087	3	0	4.04351		TRF	2	0	3.64678
PF05641	Agenet	3	0	4.04351		FYRC	4	1	3.60576
PF08073	CHDNT	3	0	4.04351		FYRN	4	1	3.60576
PF01393	Chromo_shadow	3	0	4.04351		CBFD_NFYB_HMF	8	3	3.58547
PF08598	Sds3	3	0	4.04351		SNase	1	0	2.97937
PF01858	RB_A	3	0	4.04351		HARP	1	0	2.97937
PF04824	Rad21_Rec8	3	0	4.04351		HIRAN	1	0	2.97937
PF01857	RB_B	3	0	4.04351		HNH	1	0	2.97937
PF05712	MRG	3	0	4.04351		SANTA	1	0	2.97937
PF02269	TFIID-18kDa	3	0	4.04351		zf-C2HC	3	3	2.61566
PF02291	TFIID-31kDa	3	0	4.04351		GATA	6	9	2.3756
PF02671	PAH	3	0	4.04351		ZZ	4	13	1.63654
PF00352	TBP	3	0	4.04351		Sp100	1	4	1.32567
PF08777	RRM_3	3	0	4.04351		SAND	1	7	0.851612
PF02008	zf-CXXC	9	2	3.99473		Amino_oxidase	1	9	0.627121
PF02820	MBT	7	2	3.7451		zf-C2H2	22	722	-0.617686
PF04729	ASF1_hist_chap	2	0	3.64678		Pescadillo_N	0	1	-0.721042
PF06001	DUF902	2	0	3.64678		RFC1	0	1	-0.721042
PF09273	Rubis-subs-bind	2	0	3.64678		Nbs1_C	0	1	-0.721042
PF06333	TRAP_240kDa	2	0	3.64678		53-BP1_Tudor	0	1	-0.721042
PF00857	Isochorismatase	2	0	3.64678		RecQ5	0	1	-0.721042
PF04719	TAFII28	2	0	3.64678		XRCC1_N	0	2	-1.13564
PF00719	Pyrophosphatase	2	0	3.64678		IMS	0	4	-1.6537
PF00521	DNA_topoisoIV	2	0	3.64678		SMN	0	4	-1.6537
PF09079	Cdc6_C	2	0	3.64678		DSHCT	0	4	-1.6537
PF04658	TAFII55_N	2	0	3.64678		NIF	0	8	-2.24629
PF02735	Ku	2	0	3.64678
PF05236	TAF4	2	0	3.64678
PF01028	Topoisom_I	2	0	3.64678
PF02135	zf-TAZ	2	0	3.64678
PF08880	QLQ	2	0	3.64678
PF04095	NAPRTase	2	0	3.64678
PF08512	Rtt106	2	0	3.64678
PF04494	TFIID_90kDa	2	0	3.64678
PF09110	HAND	2	0	3.64678
PF09111	SLIDE	2	0	3.64678
PF03731	Ku_N	2	0	3.64678
PF09271	LAG1-DNAbind	2	0	3.64678
PF02295	z-alpha	2	0	3.64678
PF07571	DUF1546	2	0	3.64678
PF09030	Creb_binding	2	0	3.64678
PF06553	BNIP3	2	0	3.64678
PF09247	TBP-binding	2	0	3.64678
PF08169	RBB1NT	2	0	3.64678
PF08558	TRF	2	0	3.64678
PF02969	TAF	2	0	3.64678
PF01896	DNA_primase_S	2	0	3.64678
PF09270	Beta-trefoil	2	0	3.64678
PF00204	DNA_gyraseB	2	0	3.64678
PF06068	TIP49	2	0	3.64678
PF08295	HDAC_interact	2	0	3.64678
PF04803	Cor1	2	0	3.64678
PF02919	Topoisom_I_N	2	0	3.64678
PF06010	DUF906	2	0	3.64678
PF06752	E_Pc_C	2	0	3.64678
PF08070	DTHCT	2	0	3.64678
PF03730	Ku_C	2	0	3.64678
PF02172	KIX	2	0	3.64678
PF00382	TFIIB	2	0	3.64678
PF06466	PCAF_N	2	0	3.64678
PF04566	RNA_pol_Rpb2_4	2	0	3.64678
PF05225	HTH_psq	2	0	3.64678
PF05965	FYRC	4	1	3.60576
PF02259	FAT	4	1	3.60576
PF05964	FYRN	4	1	3.60576
PF02260	FATC	4	1	3.60576
PF00808	CBFD_NFYB_HMF	8	3	3.58547
PF00538	Linker_histone	8	4	3.35962
PF03165	MH1	8	4	3.35962
PF00145	DNA_methylase	3	1	3.32247
PF05188	MutS_II	3	1	3.32247
PF04851	ResIII	9	6	3.1371
PF04004	Leo1	1	0	2.97937
PF04992	RNA_pol_Rpb1_6	1	0	2.97937
PF01359	Transposase_1	1	0	2.97937
PF07443	HARP	1	0	2.97937
PF08934	Rb_C	1	0	2.97937
PF05179	CDC73	1	0	2.97937
PF03126	Plus-3	1	0	2.97937
PF02159	Oest_recep	1	0	2.97937
PF04990	RNA_pol_Rpb1_7	1	0	2.97937
PF08785	Ku_PK_bind	1	0	2.97937
PF02155	GCR	1	0	2.97937
PF02270	TFIIF_beta	1	0	2.97937
PF08911	NUP50	1	0	2.97937
PF06508	ExsB	1	0	2.97937
PF09121	Tower	1	0	2.97937
PF08209	Sgf11	1	0	2.97937
PF03121	Herpes_UL52	1	0	2.97937
PF05127	DUF699	1	0	2.97937
PF09169	BRCA-2_helical	1	0	2.97937
PF09340	NuA4	1	0	2.97937
PF06012	DUF908	1	0	2.97937
PF07572	BCNT	1	0	2.97937
PF05625	PAXNEB	1	0	2.97937
PF08063	PADR1	1	0	2.97937
PF00565	SNase	1	0	2.97937
PF05053	Menin	1	0	2.97937
PF05786	Barren	1	0	2.97937
PF05028	PARG_cat	1	0	2.97937
PF02344	Myc-LZ	1	0	2.97937
PF09047	MEF2_binding	1	0	2.97937
PF02002	TFIIE_alpha	1	0	2.97937
PF09103	BRCA-2_OB1	1	0	2.97937
PF04855	SNF5	1	0	2.97937
PF05764	YL1	1	0	2.97937
PF05499	DMAP1	1	0	2.97937
PF01844	HNH	1	0	2.97937
PF03439	Supt5	1	0	2.97937
PF04821	TIMELESS	1	0	2.97937
PF03531	SSrecog	1	0	2.97937
PF05793	TFIIF_alpha	1	0	2.97937
PF01457	Peptidase_M8	1	0	2.97937
PF02747	PCNA_C	1	0	2.97937
PF06025	DUF913	1	0	2.97937
PF03874	RNA_pol_Rpb4	1	0	2.97937
PF03735	ENT	1	0	2.97937
PF03540	TFIID_30kDa	1	0	2.97937
PF04762	IKI3	1	0	2.97937
PF03847	TFIID_20kDa	1	0	2.97937
PF04828	GFA	1	0	2.97937
PF06093	Spt4	1	0	2.97937
PF00705	PCNA_N	1	0	2.97937
PF09133	SANTA	1	0	2.97937
PF08418	Pol_alpha_B_N	1	0	2.97937
PF06325	PrmA	1	0	2.97937
PF04084	ORC2	1	0	2.97937
PF07904	CT20	1	0	2.97937
PF05185	PRMT5	1	0	2.97937
PF08123	DOT1	1	0	2.97937
PF06487	SAP18	1	0	2.97937
PF07569	Hira	1	0	2.97937
PF03985	Paf1	1	0	2.97937
PF08064	UME	1	0	2.97937
PF08567	TFIIH_BTF_p62_N	1	0	2.97937
PF07834	RanGAP1_C	1	0	2.97937
PF08644	SPT16	1	0	2.97937
PF08265	YL1_C	1	0	2.97937
PF08351	DUF1726	1	0	2.97937
PF07962	Swi3	1	0	2.97937
PF03850	Tfb4	1	0	2.97937
PF00634	BRCA2	1	0	2.97937
PF09332	Mcm10	1	0	2.97937
PF08996	zf-DNA_Pol	1	0	2.97937
PF08698	Fcf2	1	0	2.97937
PF08490	DUF1744	1	0	2.97937
PF09329	zf-primase	1	0	2.97937
PF08638	MED14	1	0	2.97937
PF08647	BRE1	1	0	2.97937
PF04104	DNA_primase_lrg	1	0	2.97937
PF09031	SRI_2	1	0	2.97937
PF08797	HIRAN	1	0	2.97937
PF02724	CDC45	1	0	2.97937
PF08163	NUC194	1	0	2.97937
PF02079	TP1	1	0	2.97937
PF07741	BRF1	1	0	2.97937
PF00958	GMP_synt_C	1	0	2.97937
PF05460	ORC6	1	0	2.97937
PF05029	TIMELESS_C	1	0	2.97937
PF02144	Rad1	1	0	2.97937
PF04795	PAPA-1	1	0	2.97937
PF09104	BRCA-2_OB3	1	0	2.97937
PF00855	PWWP	11	9	2.97771
PF04561	RNA_pol_Rpb2_2	2	1	2.92573
PF00806	PUF	2	1	2.92573
PF04563	RNA_pol_Rpb2_1	2	1	2.92573
PF00562	RNA_pol_Rpb2_6	2	1	2.92573
PF04565	RNA_pol_Rpb2_3	2	1	2.92573
PF04560	RNA_pol_Rpb2_7	2	1	2.92573
PF04567	RNA_pol_Rpb2_5	2	1	2.92573
PF08271	TFIIB_Zn_Ribbon	2	1	2.92573
PF00488	MutS_V	4	3	2.89895
PF02463	SMC_N	5	4	2.89359
PF02178	AT_hook	17	19	2.71548
PF05192	MutS_III	3	3	2.61566
PF01530	zf-C2HC	3	3	2.61566
PF03104	DNA_pol_B_exo	2	2	2.51114
PF04670	Gtr1_RagA	2	2	2.51114
PF00136	DNA_pol_B	2	2	2.51114
PF00320	GATA	6	9	2.3756
PF04000	Sas10_Utp3	1	1	2.25833
PF02182	YDG_SRA	1	1	2.25833
PF02524	KID	1	1	2.25833
PF03154	Atrophin-1	1	1	2.25833
PF09173	eIF2_C	1	1	2.25833
PF00645	zf-PARP	1	1	2.25833
PF04900	Fcf1	1	1	2.25833
PF07531	TAFH	2	3	2.21893
PF05190	MutS_IV	2	3	2.21893
PF00635	Motile_Sperm	2	3	2.21893
PF04438	zf-HIT	2	3	2.21893
PF00378	ECH	6	11	2.19239
PF00271	Helicase_C	38	76	2.16806
PF00505	HMG_box	17	35	2.1265
PF00638	Ran_BP1	4	8	2.08051
PF00956	NAP	5	12	1.93144
PF00888	Cullin	3	7	1.91575
PF01753	zf-MYND	6	15	1.90358
PF07521	RMMBL	1	2	1.84374
PF04998	RNA_pol_Rpb1_5	1	2	1.84374
PF05000	RNA_pol_Rpb1_4	1	2	1.84374
PF03931	Skp1_POZ	1	2	1.84374
PF00623	RNA_pol_Rpb1_2	1	2	1.84374
PF05001	RNA_pol_Rpb1_R	1	2	1.84374
PF05406	WGR	1	2	1.84374
PF03909	BSD	1	2	1.84374
PF02877	PARP_reg	1	2	1.84374
PF04997	RNA_pol_Rpb1_1	1	2	1.84374
PF04983	RNA_pol_Rpb1_3	1	2	1.84374
PF03178	CPSF_A	1	2	1.84374
PF02037	SAP	6	16	1.84276
PF05383	La	2	5	1.80895
PF00454	PI3_PI4_kinase	5	15	1.72303
PF00012	HSP70	5	16	1.66221
PF01661	Macro	2	6	1.65351
PF07720	TPR_3	2	6	1.65351
PF00569	ZZ	4	13	1.63654
PF02148	zf-UBP	3	10	1.59546
PF08613	Cyclin	1	3	1.55152
PF00262	Calreticulin	1	3	1.55152
PF08782	c-SKI_SMAD_bind	1	3	1.55152
PF07782	DC_STAMP	1	3	1.55152
PF01056	Myc_N	1	3	1.55152
PF00498	FHA	7	26	1.53185
PF00354	Pentaxin	2	7	1.51902
PF02136	NTF2	2	7	1.51902
PF00658	PABP	1	4	1.32567
PF00117	GATase	1	4	1.32567
PF08526	PAD_N	1	4	1.32567
PF00730	HhH-GPD	1	4	1.32567
PF06464	DMAP_binding	1	4	1.32567
PF03068	PAD	1	4	1.32567
PF03172	Sp100	1	4	1.32567
PF03764	EFG_IV	1	4	1.32567
PF03399	SAC3_GANP	1	4	1.32567
PF02134	UBACT	1	4	1.32567
PF08527	PAD_M	1	4	1.32567
PF02946	GTF2I	1	4	1.32567
PF00013	KH_1	6	32	1.17794
PF01805	Surp	1	5	1.14154
PF08953	DUF1899	1	5	1.14154
PF02137	A_deamin	1	5	1.14154
PF00679	EFG_C	1	5	1.14154
PF02518	HATPase_c	4	22	1.1386
PF00183	HSP90	2	11	1.11131
PF04408	HA2	3	17	1.10109
PF00035	dsrm	3	18	1.04686
PF00533	BRCT	3	18	1.04686
PF00567	TUDOR	2	12	1.03092
PF00179	UQ_con	5	32	0.997382
PF02437	Ski_Sno	1	6	0.986106
PF02865	STAT_int	1	6	0.986106
PF01535	PPR	1	6	0.986106
PF08954	DUF1900	1	6	0.986106
PF06839	zf-GRF	1	6	0.986106
PF01017	STAT_alpha	1	6	0.986106
PF02864	STAT_bind	1	6	0.986106
PF02207	zf-UBR	1	6	0.986106
PF01483	P_proprotein	1	7	0.851612
PF05699	hATC	1	7	0.851612
PF00575	S1	1	7	0.851612
PF02244	Propep_M14	1	7	0.851612
PF00904	Involucrin	1	7	0.851612
PF00406	ADK	1	7	0.851612
PF00313	CSD	1	7	0.851612
PF01342	SAND	1	7	0.851612
PF00004	AAA	6	46	0.823812
PF02809	UIM	3	24	0.771747
PF00415	RCC1	2	16	0.761685
PF03144	GTP_EFTU_D2	2	16	0.761685
PF01504	PIP5K	1	8	0.73308
PF04055	Radical_SAM	1	8	0.73308
PF00557	Peptidase_M24	1	8	0.73308
PF00467	KOW	1	8	0.73308
PF00334	NDK	1	8	0.73308
PF00149	Metallophos	3	25	0.732444
PF00641	zf-RanBP	2	17	0.704351
PF07717	DUF1605	2	17	0.704351
PF00400	WD40	26	228	0.698841
PF00009	GTP_EFTU	2	18	0.650127
PF01424	R3H	1	9	0.627121
PF01593	Amino_oxidase	1	9	0.627121
PF01909	NTP_transf_2	1	9	0.627121
PF00899	ThiF	1	9	0.627121
PF02825	WWE	1	9	0.627121
PF00082	Peptidase_S8	1	9	0.627121
PF06747	CHCH	1	9	0.627121
PF00536	SAM_1	8	82	0.540093
PF02985	HEAT	8	83	0.528109
PF00160	Pro_isomerase	2	21	0.503138
PF07647	SAM_2	7	75	0.495677
PF01398	Mov34	1	11	0.443903
PF00515	TPR_1	9	104	0.421882
PF01145	Band_7	1	12	0.363515
PF00753	Lactamase_B	1	12	0.363515
PF00443	UCH	5	62	0.349981
PF00270	DEAD	5	64	0.318703
PF08241	Methyltransf_11	2	26	0.297892
PF00632	HECT	2	26	0.297892
PF03953	Tubulin_C	2	26	0.297892
PF07728	AAA_5	2	26	0.297892
PF00097	zf-C3HC4	18	241	0.276801
PF00091	Tubulin	2	28	0.226296
PF01433	Peptidase_M1	1	14	0.219863
PF00134	Cyclin_N	2	29	0.192333
PF00240	ubiquitin	3	44	0.183007
PF00105	zf-C4	3	45	0.161002
PF01833	TIG	2	30	0.159485
PF02493	MORN	1	15	0.155101
PF00250	Fork_head	3	46	0.139471
PF00104	Hormone_recep	3	47	0.118394
PF07719	TPR_2	7	112	0.0987921
PF00644	PARP	1	16	0.0942788
PF00643	zf-B_box	5	85	0.0385412
PF00023	Ank	14	242	0.0222092
PF00076	RRM_1	11	202	-0.0380154
PF00782	DSPc	2	37	-0.0444324
PF00433	Pkinase_C	2	40	-0.120522
PF00702	Hydrolase	2	41	-0.14465
PF00646	F-box	3	62	-0.153805
PF08242	Methyltransf_12	1	21	-0.164268
PF00225	Kinesin	2	42	-0.16821
PF00246	Peptidase_M14	1	22	-0.208826
PF00226	DnaJ	2	45	-0.235733
PF00069	Pkinase	19	453	-0.298551
PF01266	DAO	1	25	-0.331698
PF00178	Ets	1	27	-0.405953
PF00501	AMP-binding	1	29	-0.475074
PF00651	BTB	4	127	-0.579844
PF00096	zf-C2H2	22	722	-0.617686
PF01344	Kelch_1	2	68	-0.641587
PF07646	Kelch_2	2	69	-0.655986
PF00010	HLH	3	105	-0.674455
PF00079	Serpin	1	37	-0.711839
PF04882	Peroxin-3	0	1	-0.721042
PF05182	Fip1	0	1	-0.721042
PF06425	Psf3	0	1	-0.721042
PF03089	RAG2	0	1	-0.721042
PF01305	Ribosomal_L15	0	1	-0.721042
PF08645	PNK3P	0	1	-0.721042
PF06540	GMAP	0	1	-0.721042
PF01464	SLT	0	1	-0.721042
PF02157	Man-6-P_recep	0	1	-0.721042
PF05172	MPPN	0	1	-0.721042
PF04509	CheC	0	1	-0.721042
PF01114	Colipase	0	1	-0.721042
PF05093	DUF689	0	1	-0.721042
PF09006	Surfac_D-trimer	0	1	-0.721042
PF02072	Orexin	0	1	-0.721042
PF01127	Sdh_cyt	0	1	-0.721042
PF05438	TRH	0	1	-0.721042
PF07713	DUF1604	0	1	-0.721042
PF03533	SPO11_like	0	1	-0.721042
PF08510	PIG-P	0	1	-0.721042
PF04241	DUF423	0	1	-0.721042
PF02676	TYW3	0	1	-0.721042
PF01491	Frataxin_Cyay	0	1	-0.721042
PF06729	NRIF3	0	1	-0.721042
PF01551	Peptidase_M23	0	1	-0.721042
PF04062	P21-Arc	0	1	-0.721042
PF08069	Ribosomal_S13_N	0	1	-0.721042
PF07539	DRIM	0	1	-0.721042
PF02517	Abi	0	1	-0.721042
PF05168	HEPN	0	1	-0.721042
PF05458	Siva	0	1	-0.721042
PF02202	Tachykinin	0	1	-0.721042
PF00861	Ribosomal_L18p	0	1	-0.721042
PF04065	Not3	0	1	-0.721042
PF08771	Rapamycin_bind	0	1	-0.721042
PF06331	Tbf5	0	1	-0.721042
PF04158	Sof1	0	1	-0.721042
PF02970	TBCA	0	1	-0.721042
PF09040	H-K_ATPase_N	0	1	-0.721042
PF09243	Rsm22	0	1	-0.721042
PF08541	ACP_syn_III_C	0	1	-0.721042
PF07850	Renin_r	0	1	-0.721042
PF08615	RNase_H1_sml	0	1	-0.721042
PF03962	Mnd1	0	1	-0.721042
PF04078	Rcd1	0	1	-0.721042
PF07010	Endomucin	0	1	-0.721042
PF03720	UDPG_MGDP_dh_C	0	1	-0.721042
PF06979	DUF1301	0	1	-0.721042
PF05881	CNPase	0	1	-0.721042
PF05405	Mt_ATP-synt_B	0	1	-0.721042
PF08597	eIF3_subunit	0	1	-0.721042
PF02607	B12-binding_2	0	1	-0.721042
PF08231	SYF2	0	1	-0.721042
PF04113	Gpi16	0	1	-0.721042
PF05700	BCAS2	0	1	-0.721042
PF05536	Neurochondrin	0	1	-0.721042
PF01536	SAM_decarbox	0	1	-0.721042
PF09011	DUF1898	0	1	-0.721042
PF08204	V-set_CD47	0	1	-0.721042
PF05620	DUF788	0	1	-0.721042
PF04500	FLYWCH	0	1	-0.721042
PF02938	GAD	0	1	-0.721042
PF07213	DAP10	0	1	-0.721042
PF00732	GMC_oxred_N	0	1	-0.721042
PF05386	TEP1_N	0	1	-0.721042
PF01875	Memo	0	1	-0.721042
PF03694	Erg28	0	1	-0.721042
PF03398	DUF292	0	1	-0.721042
PF01103	Bac_surface_Ag	0	1	-0.721042
PF00281	Ribosomal_L5	0	1	-0.721042
PF01191	RNA_pol_Rpb5_C	0	1	-0.721042
PF04420	CHD5	0	1	-0.721042
PF09060	L27_N	0	1	-0.721042
PF05804	KAP	0	1	-0.721042
PF00764	Arginosuc_synth	0	1	-0.721042
PF04057	Rep-A_N	0	1	-0.721042
PF04366	DUF500	0	1	-0.721042
PF09294	Interfer-bind	0	1	-0.721042
PF04800	ETC_C1_NDUFA4	0	1	-0.721042
PF06350	HSL_N	0	1	-0.721042
PF06391	MAT1	0	1	-0.721042
PF02733	Dak1	0	1	-0.721042
PF07260	ANKH	0	1	-0.721042
PF05645	RNA_pol_Rpc82	0	1	-0.721042
PF02744	GalP_UDP_tr_C	0	1	-0.721042
PF00766	ETF_alpha	0	1	-0.721042
PF08202	Mis12_component	0	1	-0.721042
PF05158	RNA_pol_Rpc34	0	1	-0.721042
PF00878	CIMR	0	1	-0.721042
PF02594	DUF167	0	1	-0.721042
PF08153	NGP1NT	0	1	-0.721042
PF04402	DUF541	0	1	-0.721042
PF01265	Cyto_heme_lyase	0	1	-0.721042
PF01247	Ribosomal_L35Ae	0	1	-0.721042
PF05806	Noggin	0	1	-0.721042
PF01466	Skp1	0	1	-0.721042
PF03491	5HT_transporter	0	1	-0.721042
PF06110	DUF953	0	1	-0.721042
PF08590	DUF1771	0	1	-0.721042
PF09286	Pro-kuma_activ	0	1	-0.721042
PF01713	Smr	0	1	-0.721042
PF07593	UnbV_ASPIC	0	1	-0.721042
PF08991	DUF1903	0	1	-0.721042
PF04157	EAP30	0	1	-0.721042
PF05251	UPF0197	0	1	-0.721042
PF03516	Filaggrin	0	1	-0.721042
PF06658	DUF1168	0	1	-0.721042
PF09191	CD4-extracel	0	1	-0.721042
PF07061	Swi5	0	1	-0.721042
PF05871	ESCRT-II	0	1	-0.721042
PF03102	NeuB	0	1	-0.721042
PF06728	PIG-U	0	1	-0.721042
PF01981	PTH2	0	1	-0.721042
PF09166	Biliv-reduc_cat	0	1	-0.721042
PF07189	SF3b10	0	1	-0.721042
PF05502	Dynactin_p62	0	1	-0.721042
PF04006	Mpp10	0	1	-0.721042
PF03266	DUF265	0	1	-0.721042
PF03819	MazG	0	1	-0.721042
PF05432	BSP_II	0	1	-0.721042
PF06248	Zw10	0	1	-0.721042
PF05196	PTN_MK_N	0	1	-0.721042
PF02545	Maf	0	1	-0.721042
PF04813	HNF-1A_C	0	1	-0.721042
PF01791	DeoC	0	1	-0.721042
PF01255	Prenyltransf	0	1	-0.721042
PF00666	Cathelicidins	0	1	-0.721042
PF09070	PFU	0	1	-0.721042
PF04874	Mak16	0	1	-0.721042
PF05879	RHD3	0	1	-0.721042
PF01878	DUF55	0	1	-0.721042
PF08694	UFC1	0	1	-0.721042
PF08180	BAGE	0	1	-0.721042
PF01106	NifU	0	1	-0.721042
PF02372	IL15	0	1	-0.721042
PF05161	MOFRL	0	1	-0.721042
PF06736	DUF1211	0	1	-0.721042
PF01139	UPF0027	0	1	-0.721042
PF03074	GCS	0	1	-0.721042
PF06989	BAALC_N	0	1	-0.721042
PF04189	Gcd10p	0	1	-0.721042
PF03447	NAD_binding_3	0	1	-0.721042
PF08450	SGL	0	1	-0.721042
PF00393	6PGD	0	1	-0.721042
PF04446	Thg1	0	1	-0.721042
PF06529	Vert_IL3-reg_TF	0	1	-0.721042
PF05604	DUF776	0	1	-0.721042
PF08825	E2_bind	0	1	-0.721042
PF01599	Ribosomal_S27	0	1	-0.721042
PF01215	COX5B	0	1	-0.721042
PF01813	ATP-synt_D	0	1	-0.721042
PF05129	Elf1	0	1	-0.721042
PF00465	Fe-ADH	0	1	-0.721042
PF02441	Flavoprotein	0	1	-0.721042
PF07169	Triadin	0	1	-0.721042
PF08161	NUC173	0	1	-0.721042
PF00032	Cytochrom_B_C	0	1	-0.721042
PF00075	RnaseH	0	1	-0.721042
PF08773	CathepsinC_exc	0	1	-0.721042
PF01286	XPA_N	0	1	-0.721042
PF06588	Muskelin_N	0	1	-0.721042
PF03308	ArgK	0	1	-0.721042
PF01902	ATP_bind_4	0	1	-0.721042
PF04034	DUF367	0	1	-0.721042
PF09202	Rio2_N	0	1	-0.721042
PF05011	DBR1	0	1	-0.721042
PF08523	MBF1	0	1	-0.721042
PF08067	ROKNT	0	1	-0.721042
PF04614	Pex19	0	1	-0.721042
PF00881	Nitroreductase	0	1	-0.721042
PF09132	BmKX	0	1	-0.721042
PF07039	DUF1325	0	1	-0.721042
PF01035	DNA_binding_1	0	1	-0.721042
PF06682	DUF1183	0	1	-0.721042
PF08617	CGI-121	0	1	-0.721042
PF05148	Methyltransf_8	0	1	-0.721042
PF08065	K167R	0	1	-0.721042
PF06417	DUF1077	0	1	-0.721042
PF08147	DBP10CT	0	1	-0.721042
PF08702	Fib_alpha	0	1	-0.721042
PF09238	IL4Ra_N	0	1	-0.721042
PF08038	Tom7	0	1	-0.721042
PF06773	Bim_N	0	1	-0.721042
PF00121	TIM	0	1	-0.721042
PF05282	AAR2	0	1	-0.721042
PF04147	Nop14	0	1	-0.721042
PF09139	Mmp37	0	1	-0.721042
PF03870	RNA_pol_Rpb8	0	1	-0.721042
PF08492	SRP72	0	1	-0.721042
PF02245	Pur_DNA_glyco	0	1	-0.721042
PF04858	TH1	0	1	-0.721042
PF07928	Vps54	0	1	-0.721042
PF04987	PigN	0	1	-0.721042
PF09004	DUF1891	0	1	-0.721042
PF00081	Sod_Fe_N	0	1	-0.721042
PF03932	CutC	0	1	-0.721042
PF02567	PhzC-PhzF	0	1	-0.721042
PF05493	ATP_synt_H	0	1	-0.721042
PF02872	5_nucleotid_C	0	1	-0.721042
PF06614	Neuromodulin	0	1	-0.721042
PF04114	Gaa1	0	1	-0.721042
PF03248	Rer1	0	1	-0.721042
PF01451	LMWPc	0	1	-0.721042
PF07541	EIF_2_alpha	0	1	-0.721042
PF00727	IL4	0	1	-0.721042
PF08083	PROCN	0	1	-0.721042
PF05511	ATP-synt_F6	0	1	-0.721042
PF04840	Vps16_C	0	1	-0.721042
PF05768	DUF836	0	1	-0.721042
PF00384	Molybdopterin	0	1	-0.721042
PF01725	Ham1p_like	0	1	-0.721042
PF01946	Thi4	0	1	-0.721042
PF04265	TPK_B1_binding	0	1	-0.721042
PF09292	Neil1-DNA_bind	0	1	-0.721042
PF06910	MEA1	0	1	-0.721042
PF01527	Transposase_8	0	1	-0.721042
PF05177	RCSD	0	1	-0.721042
PF03661	UPF0121	0	1	-0.721042
PF01071	GARS_A	0	1	-0.721042
PF02885	Glycos_trans_3N	0	1	-0.721042
PF03981	Ubiq_cyt_C_chap	0	1	-0.721042
PF06246	Isy1	0	1	-0.721042
PF05782	ECM1	0	1	-0.721042
PF09305	TACI-CRD2	0	1	-0.721042
PF03039	IL12	0	1	-0.721042
PF07393	Sec10	0	1	-0.721042
PF03283	PAE	0	1	-0.721042
PF00497	SBP_bac_3	0	1	-0.721042
PF04593	SelP_C	0	1	-0.721042
PF04106	APG5	0	1	-0.721042
PF07831	PYNP_C	0	1	-0.721042
PF06662	C5-epim_C	0	1	-0.721042
PF07264	EI24	0	1	-0.721042
PF07000	DUF1308	0	1	-0.721042
PF04568	IATP	0	1	-0.721042
PF04909	Amidohydro_2	0	1	-0.721042
PF09042	Titin_Z	0	1	-0.721042
PF05694	SBP56	0	1	-0.721042
PF03972	MmgE_PrpD	0	1	-0.721042
PF08743	Nse4	0	1	-0.721042
PF08547	CIA30	0	1	-0.721042
PF01327	Pep_deformylase	0	1	-0.721042
PF08555	DUF1754	0	1	-0.721042
PF05863	DUF850	0	1	-0.721042
PF09085	Adhes-Ig_like	0	1	-0.721042
PF00445	Ribonuclease_T2	0	1	-0.721042
PF07426	Dynactin_p22	0	1	-0.721042
PF07106	TBPIP	0	1	-0.721042
PF07140	IFNGR1	0	1	-0.721042
PF08198	Thymopoietin	0	1	-0.721042
PF03511	Fanconi_A	0	1	-0.721042
PF09033	DFF-C	0	1	-0.721042
PF07259	ProSAAS	0	1	-0.721042
PF05934	MCLC	0	1	-0.721042
PF06441	EHN	0	1	-0.721042
PF05326	SVA	0	1	-0.721042
PF05890	Ebp2	0	1	-0.721042
PF01729	QRPTase_C	0	1	-0.721042
PF08040	NADH_oxidored	0	1	-0.721042
PF07946	DUF1682	0	1	-0.721042
PF00507	Oxidored_q4	0	1	-0.721042
PF02374	ArsA_ATPase	0	1	-0.721042
PF02330	MAM33	0	1	-0.721042
PF00346	Complex1_49kDa	0	1	-0.721042
PF03128	CXCXC	0	1	-0.721042
PF07412	Geminin	0	1	-0.721042
PF03800	Nuf2	0	1	-0.721042
PF03726	PNPase	0	1	-0.721042
PF08599	Nbs1_C	0	1	-0.721042
PF00116	COX2	0	1	-0.721042
PF06957	COPI_C	0	1	-0.721042
PF04691	ApoC-I	0	1	-0.721042
PF03875	Statherin	0	1	-0.721042
PF04437	RINT1_TIP1	0	1	-0.721042
PF05025	RbsD_FucU	0	1	-0.721042
PF06221	zf-C2HC5	0	1	-0.721042
PF07896	DUF1674	0	1	-0.721042
PF00338	Ribosomal_S10	0	1	-0.721042
PF09180	ProRS-C_1	0	1	-0.721042
PF07175	Osteoregulin	0	1	-0.721042
PF03051	Peptidase_C1_2	0	1	-0.721042
PF06463	Mob_synth_C	0	1	-0.721042
PF00997	Casein_kappa	0	1	-0.721042
PF03835	Rad4	0	1	-0.721042
PF03572	Peptidase_S41	0	1	-0.721042
PF05076	SUFU	0	1	-0.721042
PF01194	RNA_pol_N	0	1	-0.721042
PF00889	EF_TS	0	1	-0.721042
PF07086	DUF1352	0	1	-0.721042
PF08976	DUF1880	0	1	-0.721042
PF03328	HpcH_HpaI	0	1	-0.721042
PF09090	MIF4G_like_2	0	1	-0.721042
PF05208	ALG3	0	1	-0.721042
PF06637	PV-1	0	1	-0.721042
PF02746	MR_MLE_N	0	1	-0.721042
PF03868	Ribosomal_L6e_N	0	1	-0.721042
PF06821	DUF1234	0	1	-0.721042
PF03986	Autophagy_N	0	1	-0.721042
PF09164	VitD-bind_III	0	1	-0.721042
PF03568	Peptidase_C50	0	1	-0.721042
PF02731	SKIP_SNW	0	1	-0.721042
PF03535	Paxillin	0	1	-0.721042
PF05918	API5	0	1	-0.721042
PF01923	Cob_adeno_trans	0	1	-0.721042
PF01597	GCV_H	0	1	-0.721042
PF09051	SNN_cytoplasm	0	1	-0.721042
PF05631	DUF791	0	1	-0.721042
PF01092	Ribosomal_S6e	0	1	-0.721042
PF02582	DUF155	0	1	-0.721042
PF07160	DUF1395	0	1	-0.721042
PF07998	Peptidase_M54	0	1	-0.721042
PF08917	ecTbetaR2	0	1	-0.721042
PF09236	AHSP	0	1	-0.721042
PF02237	BPL_C	0	1	-0.721042
PF03404	Mo-co_dimer	0	1	-0.721042
PF06244	DUF1014	0	1	-0.721042
PF09298	DUF1969	0	1	-0.721042
PF05187	ETF_QO	0	1	-0.721042
PF01963	TraB	0	1	-0.721042
PF01091	PTN_MK_C	0	1	-0.721042
PF05026	DCP2	0	1	-0.721042
PF05808	Podoplanin	0	1	-0.721042
PF00221	PAL	0	1	-0.721042
PF03690	UPF0160	0	1	-0.721042
PF05516	DUF757	0	1	-0.721042
PF05378	Hydant_A_N	0	1	-0.721042
PF06726	BC10	0	1	-0.721042
PF06883	RNA_pol_Rpa2_4	0	1	-0.721042
PF04377	ATE_C	0	1	-0.721042
PF01199	Ribosomal_L34e	0	1	-0.721042
PF05821	NDUF_B8	0	1	-0.721042
PF04190	DUF410	0	1	-0.721042
PF05646	DUF786	0	1	-0.721042
PF07722	Peptidase_C26	0	1	-0.721042
PF08969	DUF1873	0	1	-0.721042
PF00976	ACTH_domain	0	1	-0.721042
PF04086	SRP-alpha_N	0	1	-0.721042
PF00923	Transaldolase	0	1	-0.721042
PF05652	DcpS	0	1	-0.721042
PF04097	Nic96	0	1	-0.721042
PF06827	zf-FPG_IleRS	0	1	-0.721042
PF08620	RPAP1_C	0	1	-0.721042
PF08170	POPLD	0	1	-0.721042
PF01784	NIF3	0	1	-0.721042
PF08491	SE	0	1	-0.721042
PF04718	ATP-synt_G	0	1	-0.721042
PF04549	CD47	0	1	-0.721042
PF04889	Cwf_Cwc_15	0	1	-0.721042
PF07818	HCNGP	0	1	-0.721042
PF00590	TP_methylase	0	1	-0.721042
PF08938	DUF1916	0	1	-0.721042
PF00329	Complex1_30kDa	0	1	-0.721042
PF01912	eIF-6	0	1	-0.721042
PF09307	MHC2-interact	0	1	-0.721042
PF03081	Exo70	0	1	-0.721042
PF02933	CDC48_2	0	1	-0.721042
PF06098	Radial_spoke_3	0	1	-0.721042
PF01140	Gag_MA	0	1	-0.721042
PF08959	DUF1872	0	1	-0.721042
PF07540	NOC3p	0	1	-0.721042
PF08641	Mis14	0	1	-0.721042
PF00839	Cys_rich_FGFR	0	1	-0.721042
PF09310	PD-C2-AF1	0	1	-0.721042
PF02130	UPF0054	0	1	-0.721042
PF00865	Osteopontin	0	1	-0.721042
PF01885	PTS_2-RNA	0	1	-0.721042
PF06966	DUF1295	0	1	-0.721042
PF01368	DHH	0	1	-0.721042
PF08221	HTH_9	0	1	-0.721042
PF06664	DUF1171	0	1	-0.721042
PF08563	P53_TAD	0	1	-0.721042
PF04981	NMD3	0	1	-0.721042
PF09193	CholecysA-Rec_N	0	1	-0.721042
PF08146	BP28CT	0	1	-0.721042
PF07326	DUF1466	0	1	-0.721042
PF00834	Ribul_P_3_epim	0	1	-0.721042
PF04506	Rft-1	0	1	-0.721042
PF06732	Pescadillo_N	0	1	-0.721042
PF05285	SDA1	0	1	-0.721042
PF05224	NDT80_PhoG	0	1	-0.721042
PF05355	Apo-CII	0	1	-0.721042
PF00396	Granulin	0	1	-0.721042
PF00714	IFN-gamma	0	1	-0.721042
PF08168	NUC205	0	1	-0.721042
PF08755	YccV-like	0	1	-0.721042
PF07034	ORC3_N	0	1	-0.721042
PF05603	DUF775	0	1	-0.721042
PF04116	FA_hydroxylase	0	1	-0.721042
PF03666	UPF0171	0	1	-0.721042
PF01777	Ribosomal_L27e	0	1	-0.721042
PF08519	RFC1	0	1	-0.721042
PF04100	Vps53_N	0	1	-0.721042
PF04140	ICMT	0	1	-0.721042
PF06421	LepA_C	0	1	-0.721042
PF03227	GILT	0	1	-0.721042
PF04418	DUF543	0	1	-0.721042
PF02166	Androgen_recep	0	1	-0.721042
PF05669	SOH1	0	1	-0.721042
PF03200	Glyco_hydro_63	0	1	-0.721042
PF02254	TrkA_N	0	1	-0.721042
PF04934	MED6	0	1	-0.721042
PF00584	SecE	0	1	-0.721042
PF06573	Churchill	0	1	-0.721042
PF09172	DUF1943	0	1	-0.721042
PF03054	tRNA_Me_trans	0	1	-0.721042
PF00119	ATP-synt_A	0	1	-0.721042
PF06049	LSPR	0	1	-0.721042
PF02271	UCR_14kD	0	1	-0.721042
PF05995	CDO_I	0	1	-0.721042
PF01469	Pentapeptide_2	0	1	-0.721042
PF02312	CBF_beta	0	1	-0.721042
PF08646	Rep_fac-A_C	0	1	-0.721042
PF00662	Oxidored_q1_N	0	1	-0.721042
PF06645	SPC12	0	1	-0.721042
PF08427	DUF1741	0	1	-0.721042
PF04388	Hamartin	0	1	-0.721042
PF05916	Sld5	0	1	-0.721042
PF04272	Phospholamban	0	1	-0.721042
PF04127	DFP	0	1	-0.721042
PF04557	tRNA_synt_1c_R2	0	1	-0.721042
PF08144	CPL	0	1	-0.721042
PF04587	ADP_PFK_GK	0	1	-0.721042
PF08035	Op_neuropeptide	0	1	-0.721042
PF02109	DAD	0	1	-0.721042
PF08831	MHCassoc_trimer	0	1	-0.721042
PF02268	TFIIA_gamma_N	0	1	-0.721042
PF07289	DUF1448	0	1	-0.721042
PF06679	DUF1180	0	1	-0.721042
PF05219	DREV	0	1	-0.721042
PF07857	DUF1632	0	1	-0.721042
PF02423	OCD_Mu_crystall	0	1	-0.721042
PF04423	Rad50_zn_hook	0	1	-0.721042
PF05291	Bystin	0	1	-0.721042
PF03604	DNA_RNApol_7kD	0	1	-0.721042
PF02921	UCR_TM	0	1	-0.721042
PF01242	PTPS	0	1	-0.721042
PF06699	PIG-F	0	1	-0.721042
PF03484	B5	0	1	-0.721042
PF02790	COX2_TM	0	1	-0.721042
PF06079	Apyrase	0	1	-0.721042
PF07959	Fucokinase	0	1	-0.721042
PF08583	Cmc1	0	1	-0.721042
PF01868	UPF0086	0	1	-0.721042
PF07807	RED_C	0	1	-0.721042
PF01149	Fapy_DNA_glyco	0	1	-0.721042
PF00215	OMPdecase	0	1	-0.721042
PF04180	LTV	0	1	-0.721042
PF03813	Nrap	0	1	-0.721042
PF01282	Ribosomal_S24e	0	1	-0.721042
PF00260	Protamine_P1	0	1	-0.721042
PF03941	INCENP_ARK-bind	0	1	-0.721042
PF08506	Cse1	0	1	-0.721042
PF01205	UPF0029	0	1	-0.721042
PF02578	Cu-oxidase_4	0	1	-0.721042
PF02348	CTP_transf_3	0	1	-0.721042
PF05817	Ribophorin_II	0	1	-0.721042
PF05859	Mis12	0	1	-0.721042
PF02436	PYC_OADA	0	1	-0.721042
PF02666	PS_Dcarbxylase	0	1	-0.721042
PF05303	DUF727	0	1	-0.721042
PF05544	Pro_racemase	0	1	-0.721042
PF00444	Ribosomal_L36	0	1	-0.721042
PF05972	APC_15aa	0	1	-0.721042
PF08279	HTH_11	0	1	-0.721042
PF05428	CRF-BP	0	1	-0.721042
PF02598	DUF171	0	1	-0.721042
PF01709	DUF28	0	1	-0.721042
PF06862	DUF1253	0	1	-0.721042
PF02661	Fic	0	1	-0.721042
PF02844	GARS_N	0	1	-0.721042
PF06777	DUF1227	0	1	-0.721042
PF01169	UPF0016	0	1	-0.721042
PF05021	NPL4	0	1	-0.721042
PF03105	SPX	0	1	-0.721042
PF07941	K_channel_TID	0	1	-0.721042
PF06419	COG6	0	1	-0.721042
PF04360	Serglycin	0	1	-0.721042
PF04192	Utp21	0	1	-0.721042
PF07222	PBP_sp32	0	1	-0.721042
PF06567	Neural_ProG_Cyt	0	1	-0.721042
PF03378	CAS_CSE1	0	1	-0.721042
PF01779	Ribosomal_L29e	0	1	-0.721042
PF08561	Ribosomal_L37	0	1	-0.721042
PF09337	zf-H2C2	0	1	-0.721042
PF08999	SP_C-Propep	0	1	-0.721042
PF08318	COG4	0	1	-0.721042
PF09014	Sushi_2	0	1	-0.721042
PF07074	TRAP-gamma	0	1	-0.721042
PF02487	CLN3	0	1	-0.721042
PF03561	Allantoicase	0	1	-0.721042
PF06581	DUF1135	0	1	-0.721042
PF05825	PSP94	0	1	-0.721042
PF08377	MAP2_projctn	0	1	-0.721042
PF03321	GH3	0	1	-0.721042
PF01249	Ribosomal_S21e	0	1	-0.721042
PF05843	Suf	0	1	-0.721042
PF00231	ATP-synt	0	1	-0.721042
PF05680	ATP-synt_E	0	1	-0.721042
PF01196	Ribosomal_L17	0	1	-0.721042
PF08696	Dna2	0	1	-0.721042
PF01907	Ribosomal_L37e	0	1	-0.721042
PF07847	DUF1637	0	1	-0.721042
PF02404	SCF	0	1	-0.721042
PF02971	FTCD	0	1	-0.721042
PF09050	SNN_linker	0	1	-0.721042
PF01016	Ribosomal_L27	0	1	-0.721042
PF03494	Beta-APP	0	1	-0.721042
PF05132	RNA_pol_Rpc4	0	1	-0.721042
PF02586	DUF159	0	1	-0.721042
PF01229	Glyco_hydro_39	0	1	-0.721042
PF05644	DUF800	0	1	-0.721042
PF05557	MAD	0	1	-0.721042
PF03644	Glyco_hydro_85	0	1	-0.721042
PF02538	Hydantoinase_B	0	1	-0.721042
PF07926	TPR_MLP1_2	0	1	-0.721042
PF09263	PEX-2N	0	1	-0.721042
PF07359	LEAP-2	0	1	-0.721042
PF03343	SART-1	0	1	-0.721042
PF08577	PI31_Prot_Reg	0	1	-0.721042
PF05089	NAGLU	0	1	-0.721042
PF04050	Upf2	0	1	-0.721042
PF01381	HTH_3	0	1	-0.721042
PF04603	Mog1	0	1	-0.721042
PF04396	DUF537	0	1	-0.721042
PF01042	Ribonuc_L-PSP	0	1	-0.721042
PF09049	SNN_transmemb	0	1	-0.721042
PF03454	MoeA_C	0	1	-0.721042
PF05091	eIF-3_zeta	0	1	-0.721042
PF00436	SSB	0	1	-0.721042
PF05180	zf-DNL	0	1	-0.721042
PF04044	Nup133	0	1	-0.721042
PF07711	RabGGT_insert	0	1	-0.721042
PF01238	PMI_typeI	0	1	-0.721042
PF05018	DUF667	0	1	-0.721042
PF06432	GPI2	0	1	-0.721042
PF00410	Ribosomal_S8	0	1	-0.721042
PF07142	DUF1388	0	1	-0.721042
PF07452	CHRD	0	1	-0.721042
PF04080	Per1	0	1	-0.721042
PF01133	ER	0	1	-0.721042
PF08572	PRP3	0	1	-0.721042
PF08215	DUF1715	0	1	-0.721042
PF03761	DUF316	0	1	-0.721042
PF03670	UPF0184	0	1	-0.721042
PF00931	NB-ARC	0	1	-0.721042
PF07574	SMC_Nse1	0	1	-0.721042
PF07065	D123	0	1	-0.721042
PF06825	HSBP1	0	1	-0.721042
PF01928	CYTH	0	1	-0.721042
PF00236	Hormone_6	0	1	-0.721042
PF02350	Epimerase_2	0	1	-0.721042
PF01648	ACPS	0	1	-0.721042
PF01513	NAD_kinase	0	1	-0.721042
PF00368	HMG-CoA_red	0	1	-0.721042
PF08660	Alg14	0	1	-0.721042
PF06963	FPN1	0	1	-0.721042
PF06775	Seipin	0	1	-0.721042
PF09184	PPP4R2	0	1	-0.721042
PF09073	BUD22	0	1	-0.721042
PF08604	Nup153	0	1	-0.721042
PF03839	Sec62	0	1	-0.721042
PF01876	RNase_P_p30	0	1	-0.721042
PF09256	BaffR-Tall_bind	0	1	-0.721042
PF05937	EB1_binding	0	1	-0.721042
PF00886	Ribosomal_S16	0	1	-0.721042
PF03215	Rad17	0	1	-0.721042
PF02935	COX7C	0	1	-0.721042
PF02789	Peptidase_M17_N	0	1	-0.721042
PF04991	LicD	0	1	-0.721042
PF05238	CHL4	0	1	-0.721042
PF07855	DUF1649	0	1	-0.721042
PF08061	P68HR	0	1	-0.721042
PF00203	Ribosomal_S19	0	1	-0.721042
PF08286	Spc24	0	1	-0.721042
PF02320	UCR_hinge	0	1	-0.721042
PF08384	NPP	0	1	-0.721042
PF06984	MRP-L47	0	1	-0.721042
PF05160	DSS1_SEM1	0	1	-0.721042
PF08315	cwf18	0	1	-0.721042
PF06374	NDUF_C2	0	1	-0.721042
PF05477	SURF2	0	1	-0.721042
PF05873	Mt_ATP-synt_D	0	1	-0.721042
PF05198	IF3_N	0	1	-0.721042
PF07304	SRA1	0	1	-0.721042
PF02057	Glyco_hydro_59	0	1	-0.721042
PF06087	Tyr-DNA_phospho	0	1	-0.721042
PF00809	Pterin_bind	0	1	-0.721042
PF07448	Spp-24	0	1	-0.721042
PF08997	UCR_6-4kD	0	1	-0.721042
PF02947	Flt3_lig	0	1	-0.721042
PF08166	NUC202	0	1	-0.721042
PF03146	NtA	0	1	-0.721042
PF01323	DSBA	0	1	-0.721042
PF02875	Mur_ligase_C	0	1	-0.721042
PF01967	MoaC	0	1	-0.721042
PF06026	Rib_5-P_isom_A	0	1	-0.721042
PF08746	zf-RING-like	0	1	-0.721042
PF01940	DUF92	0	1	-0.721042
PF09174	Maf1	0	1	-0.721042
PF00490	ALAD	0	1	-0.721042
PF06121	DUF959	0	1	-0.721042
PF08084	PROCT	0	1	-0.721042
PF00252	Ribosomal_L16	0	1	-0.721042
PF06393	BID	0	1	-0.721042
PF05705	DUF829	0	1	-0.721042
PF04884	DUF647	0	1	-0.721042
PF00213	OSCP	0	1	-0.721042
PF01294	Ribosomal_L13e	0	1	-0.721042
PF06239	ECSIT	0	1	-0.721042
PF08790	zf-LYAR	0	1	-0.721042
PF03124	EXS	0	1	-0.721042
PF04176	TIP41	0	1	-0.721042
PF08158	NUC130_3NT	0	1	-0.721042
PF02628	COX15-CtaA	0	1	-0.721042
PF02290	SRP14	0	1	-0.721042
PF07286	DUF1445	0	1	-0.721042
PF08585	DUF1767	0	1	-0.721042
PF06677	Auto_anti-p27	0	1	-0.721042
PF02751	TFIIA_gamma_C	0	1	-0.721042
PF00265	TK	0	1	-0.721042
PF05756	S-antigen	0	1	-0.721042
PF02219	MTHFR	0	1	-0.721042
PF08320	PIG-X	0	1	-0.721042
PF01984	dsDNA_bind	0	1	-0.721042
PF09170	DUF1879	0	1	-0.721042
PF03547	Mem_trans	0	1	-0.721042
PF04949	DUF662	0	1	-0.721042
PF09303	KcnmB2_inactiv	0	1	-0.721042
PF07779	Cas1p	0	1	-0.721042
PF08212	Lipocalin_2	0	1	-0.721042
PF02978	SRP_SPB	0	1	-0.721042
PF00115	COX1	0	1	-0.721042
PF06959	RecQ5	0	1	-0.721042
PF01738	DLH	0	1	-0.721042
PF05889	SLA_LP_auto_ag	0	1	-0.721042
PF02233	PNTB	0	1	-0.721042
PF02163	Peptidase_M50	0	1	-0.721042
PF02937	COX6C	0	1	-0.721042
PF05837	CENP-H	0	1	-0.721042
PF08164	TRAUB	0	1	-0.721042
PF04048	Sec8_exocyst	0	1	-0.721042
PF01396	zf-C4_Topoisom	0	1	-0.721042
PF02837	Glyco_hydro_2_N	0	1	-0.721042
PF06784	UPF0240	0	1	-0.721042
PF04121	Nup84_Nup100	0	1	-0.721042
PF02777	Sod_Fe_C	0	1	-0.721042
PF06399	GFRP	0	1	-0.721042
PF04794	YdjC	0	1	-0.721042
PF08767	CRM1_C	0	1	-0.721042
PF01507	PAPS_reduct	0	1	-0.721042
PF03980	Nnf1	0	1	-0.721042
PF01254	TP2	0	1	-0.721042
PF06446	Hepcidin	0	1	-0.721042
PF08285	DPM3	0	1	-0.721042
PF06212	GRIM-19	0	1	-0.721042
PF05250	UPF0193	0	1	-0.721042
PF02229	PC4	0	1	-0.721042
PF06375	BLVR	0	1	-0.721042
PF09230	DFF40	0	1	-0.721042
PF07890	Rrp15p	0	1	-0.721042
PF01687	Flavokinase	0	1	-0.721042
PF06202	GDE_C	0	1	-0.721042
PF00256	L15	0	1	-0.721042
PF02039	Adrenomedullin	0	1	-0.721042
PF03999	MAP65_ASE1	0	1	-0.721042
PF05279	Asp-B-Hydro_N	0	1	-0.721042
PF03367	zf-ZPR1	0	1	-0.721042
PF00199	Catalase	0	1	-0.721042
PF03487	IL13	0	1	-0.721042
PF00542	Ribosomal_L12	0	1	-0.721042
PF01168	Ala_racemase_N	0	1	-0.721042
PF08451	A_deaminase_N	0	1	-0.721042
PF07276	PSGP	0	1	-0.721042
PF01208	URO-D	0	1	-0.721042
PF03671	Ufm1	0	1	-0.721042
PF08625	Utp13	0	1	-0.721042
PF03291	Pox_MCEL	0	1	-0.721042
PF02881	SRP54_N	0	1	-0.721042
PF03911	Sec61_beta	0	1	-0.721042
PF04406	TP6A_N	0	1	-0.721042
PF04822	DUF622	0	1	-0.721042
PF04188	Mannosyl_trans2	0	1	-0.721042
PF01128	IspD	0	1	-0.721042
PF05439	JTB	0	1	-0.721042
PF05024	Gpi1	0	1	-0.721042
PF07147	PDCD9	0	1	-0.721042
PF04124	Dor1	0	1	-0.721042
PF05281	Secretogranin_V	0	1	-0.721042
PF05181	XPA_C	0	1	-0.721042
PF08155	NOGCT	0	1	-0.721042
PF04622	ERG2_Sigma1R	0	1	-0.721042
PF00838	TCTP	0	1	-0.721042
PF06448	DUF1081	0	1	-0.721042
PF02024	Leptin	0	1	-0.721042
PF01261	AP_endonuc_2	0	1	-0.721042
PF08920	SF3b1	0	1	-0.721042
PF05571	DUF766	0	1	-0.721042
PF05983	MED7	0	1	-0.721042
PF08927	DUF1909	0	1	-0.721042
PF03871	RNA_pol_Rpb5_N	0	1	-0.721042
PF08697	TFP11	0	1	-0.721042
PF09026	Cenp-B_dimeris	0	1	-0.721042
PF05346	DUF747	0	1	-0.721042
PF05049	IIGP	0	1	-0.721042
PF09057	Smac_DIABLO	0	1	-0.721042
PF06214	SLAM	0	1	-0.721042
PF01331	mRNA_cap_enzyme	0	1	-0.721042
PF03900	Porphobil_deamC	0	1	-0.721042
PF08068	DKCLD	0	1	-0.721042
PF03660	PHF5	0	1	-0.721042
PF02272	DHHA1	0	1	-0.721042
PF08338	DUF1731	0	1	-0.721042
PF04112	Mak10	0	1	-0.721042
PF01256	Carb_kinase	0	1	-0.721042
PF03715	Noc2	0	1	-0.721042
PF09041	Aurora-A_bind	0	1	-0.721042
PF05399	EVI2A	0	1	-0.721042
PF04938	SIP1	0	1	-0.721042
PF04037	DUF382	0	1	-0.721042
PF04931	DNA_pol_phi	0	1	-0.721042
PF03721	UDPG_MGDP_dh_N	0	1	-0.721042
PF03477	ATP-cone	0	1	-0.721042
PF04711	ApoA-II	0	1	-0.721042
PF09262	PEX-1N	0	1	-0.721042
PF03969	AFG1_ATPase	0	1	-0.721042
PF02059	IL3	0	1	-0.721042
PF07544	CSE2	0	1	-0.721042
PF09005	DUF1897	0	1	-0.721042
PF07994	NAD_binding_5	0	1	-0.721042
PF00710	Asparaginase	0	1	-0.721042
PF07837	FTCD_N	0	1	-0.721042
PF01159	Ribosomal_L6e	0	1	-0.721042
PF06390	NESP55	0	1	-0.721042
PF04709	AMH_N	0	1	-0.721042
PF03083	MtN3_slv	0	1	-0.721042
PF07576	BRAP2	0	1	-0.721042
PF00828	Ribosomal_L18e	0	1	-0.721042
PF05726	Pirin_C	0	1	-0.721042
PF09240	IL6Ra-bind	0	1	-0.721042
PF01625	PMSR	0	1	-0.721042
PF06978	POP1	0	1	-0.721042
PF06936	Selenoprotein_S	0	1	-0.721042
PF04088	Peroxin-13_N	0	1	-0.721042
PF04081	DNA_pol_delta_4	0	1	-0.721042
PF06052	3-HAO	0	1	-0.721042
PF01192	RNA_pol_Rpb6	0	1	-0.721042
PF00953	Glycos_transf_4	0	1	-0.721042
PF06969	HemN_C	0	1	-0.721042
PF05060	MGAT2	0	1	-0.721042
PF02994	Transposase_22	0	1	-0.721042
PF04841	Vps16_N	0	1	-0.721042
PF00715	IL2	0	1	-0.721042
PF00731	AIRC	0	1	-0.721042
PF08292	RNA_pol_Rbc25	0	1	-0.721042
PF02161	Prog_receptor	0	1	-0.721042
PF00756	Esterase	0	1	-0.721042
PF03635	Vps35	0	1	-0.721042
PF02867	Ribonuc_red_lgC	0	1	-0.721042
PF00146	NADHdh	0	1	-0.721042
PF04935	SURF6	0	1	-0.721042
PF07392	P19Arf_N	0	1	-0.721042
PF08159	NUC153	0	1	-0.721042
PF05038	Cytochrom_B558a	0	1	-0.721042
PF02284	COX5A	0	1	-0.721042
PF02939	UcrQ	0	1	-0.721042
PF02184	HAT	0	1	-0.721042
PF03919	mRNA_cap_C	0	1	-0.721042
PF05971	Methyltransf_10	0	1	-0.721042
PF00494	SQS_PSY	0	1	-0.721042
PF03509	Connexin50	0	1	-0.721042
PF03517	ICln_channel	0	1	-0.721042
PF05162	Ribosomal_L41	0	1	-0.721042
PF08122	NDUF_B12	0	1	-0.721042
PF02740	Colipase_C	0	1	-0.721042
PF04685	DUF608	0	1	-0.721042
PF08082	PRO8NT	0	1	-0.721042
PF06608	DUF1143	0	1	-0.721042
PF05676	NDUF_B7	0	1	-0.721042
PF08712	Nfu_N	0	1	-0.721042
PF05615	THOC7	0	1	-0.721042
PF07985	SRR1	0	1	-0.721042
PF02823	ATP-synt_DE_N	0	1	-0.721042
PF00468	Ribosomal_L34	0	1	-0.721042
PF02126	PTE	0	1	-0.721042
PF01172	SBDS	0	1	-0.721042
PF02636	DUF185	0	1	-0.721042
PF06840	DUF1241	0	1	-0.721042
PF03485	Arg_tRNA_synt_N	0	1	-0.721042
PF01243	Pyridox_oxidase	0	1	-0.721042
PF06584	DIRP	0	1	-0.721042
PF09029	Preseq_ALAS	0	1	-0.721042
PF08772	NOB1_Zn_bind	0	1	-0.721042
PF07406	NICE-3	0	1	-0.721042
PF05922	Inhibitor_I9	0	1	-0.721042
PF04683	ARM_1	0	1	-0.721042
PF03997	VPS28	0	1	-0.721042
PF05216	UNC-50	0	1	-0.721042
PF06423	GWT1	0	1	-0.721042
PF05600	DUF773	0	1	-0.721042
PF05270	AbfB	0	1	-0.721042
PF03959	FSH1	0	1	-0.721042
PF01765	RRF	0	1	-0.721042
PF00673	Ribosomal_L5_C	0	1	-0.721042
PF03629	DUF303	0	1	-0.721042
PF08612	TATA_RF	0	1	-0.721042
PF06102	DUF947	0	1	-0.721042
PF01505	Vault	0	1	-0.721042
PF03335	Phage_fiber	0	1	-0.721042
PF04768	DUF619	0	1	-0.721042
PF01351	RNase_HII	0	1	-0.721042
PF09032	Siah-Interact_N	0	1	-0.721042
PF04724	Glyco_transf_17	0	1	-0.721042
PF06080	DUF938	0	1	-0.721042
PF03177	Nucleoporin	0	1	-0.721042
PF03801	Ndc80_HEC	0	1	-0.721042
PF02077	SURF4	0	1	-0.721042
PF00033	Cytochrom_B_N	0	1	-0.721042
PF03676	UPF0183	0	1	-0.721042
PF04869	Uso1_p115_head	0	1	-0.721042
PF05277	DUF726	0	1	-0.721042
PF09024	Sak_Polo	0	1	-0.721042
PF08039	Mit_proteolip	0	1	-0.721042
PF07400	IL11	0	1	-0.721042
PF03542	Tuberin	0	1	-0.721042
PF05111	Amelin	0	1	-0.721042
PF08925	DUF1907	0	1	-0.721042
PF00189	Ribosomal_S3_C	0	1	-0.721042
PF08701	GN3L_Grn1	0	1	-0.721042
PF03669	UPF0139	0	1	-0.721042
PF05337	CSF-1	0	1	-0.721042
PF06071	YchF-GTPase_C	0	1	-0.721042
PF06524	NOA36	0	1	-0.721042
PF01922	SRP19	0	1	-0.721042
PF02585	PIG-L	0	1	-0.721042
PF01715	IPPT	0	1	-0.721042
PF03088	Str_synth	0	1	-0.721042
PF08162	NUC189	0	1	-0.721042
PF08774	VRR_NUC	0	1	-0.721042
PF05254	UPF0203	0	1	-0.721042
PF06209	COBRA1	0	1	-0.721042
PF03834	Rad10	0	1	-0.721042
PF05019	Coq4	0	1	-0.721042
PF05492	NAF1	0	1	-0.721042
PF04508	Pox_A_type_inc	0	1	-0.721042
PF04148	Erv26	0	1	-0.721042
PF01470	Peptidase_C15	0	1	-0.721042
PF07542	ATP12	0	1	-0.721042
PF05014	Nuc_deoxyrib_tr	0	1	-0.721042
PF06631	DUF1154	0	1	-0.721042
PF01115	F_actin_cap_B	0	1	-0.721042
PF07817	GLE1	0	1	-0.721042
PF00574	CLP_protease	0	1	-0.721042
PF04925	SHQ1	0	1	-0.721042
PF01281	Ribosomal_L9_N	0	1	-0.721042
PF08066	PMC2NT	0	1	-0.721042
PF03827	Orexin_rec2	0	1	-0.721042
PF00163	Ribosomal_S4	0	1	-0.721042
PF05178	Kri1	0	1	-0.721042
PF08294	TIM21	0	1	-0.721042
PF06148	COG2	0	1	-0.721042
PF01778	Ribosomal_L28e	0	1	-0.721042
PF08910	DUF1855	0	1	-0.721042
PF04421	Mss4	0	1	-0.721042
PF03762	VOMI	0	1	-0.721042
PF08167	NUC201	0	1	-0.721042
PF03917	GSH_synth_ATP	0	1	-0.721042
PF07555	NAGidase	0	1	-0.721042
PF08367	M16C_assoc	0	1	-0.721042
PF09326	DUF1982	0	1	-0.721042
PF01162	GatB	0	1	-0.721042
PF01658	Inos-1-P_synth	0	1	-0.721042
PF00696	AA_kinase	0	1	-0.721042
PF00414	MAP1B_neuraxin	0	1	-0.721042
PF05882	ACN9	0	1	-0.721042
PF03301	Trp_dioxygenase	0	1	-0.721042
PF06644	ATP11	0	1	-0.721042
PF04696	Pinin_SDK_memA	0	1	-0.721042
PF06886	TPX2	0	1	-0.721042
PF04871	Uso1_p115_C	0	1	-0.721042
PF04573	SPC22	0	1	-0.721042
PF00174	Oxidored_molyb	0	1	-0.721042
PF06113	BRE	0	1	-0.721042
PF07774	DUF1620	0	1	-0.721042
PF05909	IWS1_C	0	1	-0.721042
PF03908	Sec20	0	1	-0.721042
PF07047	OPA3	0	1	-0.721042
PF05206	TRM13	0	1	-0.721042
PF01090	Ribosomal_S19e	0	1	-0.721042
PF01300	Sua5_yciO_yrdC	0	1	-0.721042
PF01053	Cys_Met_Meta_PP	0	1	-0.721042
PF06159	DUF974	0	1	-0.721042
PF08227	DASH_Hsk3	0	1	-0.721042
PF04003	Utp12	0	1	-0.721042
PF08127	Propeptide_C1	0	1	-0.721042
PF08424	DUF1740	0	1	-0.721042
PF01259	SAICAR_synt	0	1	-0.721042
PF06809	NPDC1	0	1	-0.721042
PF06632	XRCC4	0	1	-0.721042
PF01990	ATP-synt_F	0	1	-0.721042
PF02696	UPF0061	0	1	-0.721042
PF05292	MCD	0	1	-0.721042
PF03224	V-ATPase_H	0	1	-0.721042
PF07019	Rab5ip	0	1	-0.721042
PF08448	PAS_4	0	1	-0.721042
PF01544	CorA	0	1	-0.721042
PF02101	Ocular_alb	0	1	-0.721042
PF00480	ROK	0	1	-0.721042
PF07064	RIC1	0	1	-0.721042
PF02749	QRPTase_N	0	1	-0.721042
PF06991	MFAP1_C	0	1	-0.721042
PF08143	CBFNT	0	1	-0.721042
PF02127	Peptidase_M18	0	1	-0.721042
PF02186	TFIIE_beta	0	1	-0.721042
PF08584	Ribonuc_P_40	0	1	-0.721042
PF08571	Yos1	0	1	-0.721042
PF04442	CtaG_Cox11	0	1	-0.721042
PF05454	DAG1	0	1	-0.721042
PF05153	DUF706	0	1	-0.721042
PF01188	MR_MLE	0	1	-0.721042
PF05046	Img2	0	1	-0.721042
PF04263	TPK_catalytic	0	1	-0.721042
PF08610	Pex16	0	1	-0.721042
PF07575	Nucleopor_Nup85	0	1	-0.721042
PF07757	AdoMet_MTase	0	1	-0.721042
PF08551	DUF1751	0	1	-0.721042
PF04945	YHS	0	1	-0.721042
PF08157	NUC129	0	1	-0.721042
PF05090	VKG_Carbox	0	1	-0.721042
PF02843	GARS_C	0	1	-0.721042
PF00940	RNA_pol	0	1	-0.721042
PF08324	PUL	0	1	-0.721042
PF01869	BcrAD_BadFG	0	1	-0.721042
PF07919	DUF1683	0	1	-0.721042
PF04697	Pinin_SDK_N	0	1	-0.721042
PF01980	UPF0066	0	1	-0.721042
PF03368	dsRNA_bind	0	1	-0.721042
PF01204	Trehalase	0	1	-0.721042
PF05104	Rib_recp_KP_reg	0	1	-0.721042
PF07912	ERp29_N	0	1	-0.721042
PF04181	RPAP2_Rtr1	0	1	-0.721042
PF09034	TRADD_N	0	1	-0.721042
PF07421	Pro-NT_NN	0	1	-0.721042
PF03190	DUF255	0	1	-0.721042
PF00647	EF1G	0	1	-0.721042
PF06396	AGTRAP	0	1	-0.721042
PF04668	Tsg	0	1	-0.721042
PF08675	RNA_bind	0	1	-0.721042
PF08072	BDHCT	0	1	-0.721042
PF02870	Methyltransf_1N	0	1	-0.721042
PF02833	DHHA2	0	1	-0.721042
PF07093	SGT1	0	1	-0.721042
PF03860	DUF326	0	1	-0.721042
PF01575	MaoC_dehydratas	0	1	-0.721042
PF08740	BCS1_N	0	1	-0.721042
PF03079	ARD	0	1	-0.721042
PF08923	MAPKK1_Int	0	1	-0.721042
PF02686	Glu-tRNAGln	0	1	-0.721042
PF00401	ATP-synt_DE	0	1	-0.721042
PF05612	DUF781	0	1	-0.721042
PF08961	DUF1875	0	1	-0.721042
PF03232	COQ7	0	1	-0.721042
PF00829	Ribosomal_L21p	0	1	-0.721042
PF08737	Rgp1	0	1	-0.721042
PF06211	BAMBI	0	1	-0.721042
PF00748	Calpain_inhib	0	1	-0.721042
PF06858	NOG1	0	1	-0.721042
PF04910	DUF654	0	1	-0.721042
PF01195	Pept_tRNA_hydro	0	1	-0.721042
PF02045	CBFB_NFYA	0	1	-0.721042
PF03587	EMG1	0	1	-0.721042
PF06455	NADH5_C	0	1	-0.721042
PF01087	GalP_UDP_transf	0	1	-0.721042
PF07353	Uroplakin_II	0	1	-0.721042
PF04054	Not1	0	1	-0.721042
PF04733	Coatomer_E	0	1	-0.721042
PF07814	WAPL	0	1	-0.721042
PF05686	DUF821	0	1	-0.721042
PF02551	Acyl_CoA_thio	0	1	-0.721042
PF07221	GlcNAc_2-epim	0	1	-0.721042
PF06372	Gemin6	0	1	-0.721042
PF01642	MM_CoA_mutase	0	1	-0.721042
PF05809	DUF841	0	1	-0.721042
PF02840	Prp18	0	1	-0.721042
PF05466	BASP1	0	1	-0.721042
PF08365	IGF2_C	0	1	-0.721042
PF07776	zf-AD	0	1	-0.721042
PF04191	PEMT	0	1	-0.721042
PF07743	HSCB_C	0	1	-0.721042
PF01109	GM_CSF	0	1	-0.721042
PF03095	PTPA	0	1	-0.721042
PF03991	Prion_octapep	0	1	-0.721042
PF04493	Endonuclease_5	0	1	-0.721042
PF07557	Shugoshin_C	0	1	-0.721042
PF06803	DUF1232	0	1	-0.721042
PF01669	Myelin_MBP	0	1	-0.721042
PF04902	Nab1	0	1	-0.721042
PF02734	Dak2	0	1	-0.721042
PF02410	DUF143	0	1	-0.721042
PF06424	PRP1_N	0	1	-0.721042
PF05495	zf-CHY	0	1	-0.721042
PF06039	Mqo	0	1	-0.721042
PF04641	DUF602	0	1	-0.721042
PF08941	USP8_interact	0	1	-0.721042
PF00285	Citrate_synt	0	1	-0.721042
PF04376	ATE_N	0	1	-0.721042
PF07449	HyaE	0	1	-0.721042
PF02637	GatB_Yqey	0	1	-0.721042
PF04096	Nucleoporin2	0	1	-0.721042
PF00762	Ferrochelatase	0	1	-0.721042
PF07934	OGG_N	0	1	-0.721042
PF07263	DMP1	0	1	-0.721042
PF00831	Ribosomal_L29	0	1	-0.721042
PF04410	Gar1	0	1	-0.721042
PF03091	CutA1	0	1	-0.721042
PF05907	DUF866	0	1	-0.721042
PF04128	Psf2	0	1	-0.721042
PF06870	RNA_pol_I_A49	0	1	-0.721042
PF01808	AICARFT_IMPCHas	0	1	-0.721042
PF00303	Thymidylat_synt	0	1	-0.721042
PF07035	Mic1	0	1	-0.721042
PF03998	Utp11	0	1	-0.721042
PF05366	Sarcolipin	0	1	-0.721042
PF05391	Lsm_interact	0	1	-0.721042
PF03152	UFD1	0	1	-0.721042
PF02167	Cytochrom_C1	0	1	-0.721042
PF04592	SelP_N	0	1	-0.721042
PF08062	P120R	0	1	-0.721042
PF09282	Mago-bind	0	1	-0.721042
PF04597	Ribophorin_I	0	1	-0.721042
PF07780	Spb1_C	0	1	-0.721042
PF01175	Urocanase	0	1	-0.721042
PF02602	HEM4	0	1	-0.721042
PF04558	tRNA_synt_1c_R1	0	1	-0.721042
PF08160	NUC156	0	1	-0.721042
PF01125	G10	0	1	-0.721042
PF07228	SpoIIE	0	1	-0.721042
PF04101	Glyco_tran_28_C	0	1	-0.721042
PF05020	zf-NPL4	0	1	-0.721042
PF08672	APC2	0	1	-0.721042
PF05005	Ocnus	0	1	-0.721042
PF05348	UMP1	0	1	-0.721042
PF08606	Prp19	0	1	-0.721042
PF04758	Ribosomal_S30	0	1	-0.721042
PF07767	Nop53	0	1	-0.721042
PF08234	Spindle_Spc25	0	1	-0.721042
PF01512	Complex1_51K	0	1	-0.721042
PF04098	Rad52_Rad22	0	1	-0.721042
PF06400	Alpha-2-MRAP_N	0	1	-0.721042
PF02106	Fanconi_C	0	1	-0.721042
PF05237	MoeZ_MoeB	0	1	-0.721042
PF06218	NPR2	0	1	-0.721042
PF02934	GatB_N	0	1	-0.721042
PF01795	Methyltransf_5	0	1	-0.721042
PF05608	DUF778	0	1	-0.721042
PF09038	53-BP1_Tudor	0	1	-0.721042
PF04161	Arv1	0	1	-0.721042
PF02420	AFP	0	1	-0.721042
PF07706	TAT_ubiq	0	1	-0.721042
PF06937	EURL	0	1	-0.721042
PF04221	RelB	0	1	-0.721042
PF02920	Integrase_DNA	0	1	-0.721042
PF09272	Hepsin-SRCR	0	1	-0.721042
PF01781	Ribosomal_L38e	0	1	-0.721042
PF04275	P-mevalo_kinase	0	1	-0.721042
PF01743	PolyA_pol	0	1	-0.721042
PF06373	CART	0	1	-0.721042
PF05199	GMC_oxred_C	0	1	-0.721042
PF03199	GSH_synthase	0	1	-0.721042
PF09257	BCMA-Tall_bind	0	1	-0.721042
PF02540	NAD_synthase	0	1	-0.721042
PF02765	Telo_bind	0	1	-0.721042
PF02083	Urotensin_II	0	1	-0.721042
PF06444	NADH_dehy_S2_C	0	1	-0.721042
PF04111	APG6	0	1	-0.721042
PF04047	PWP2	0	1	-0.721042
PF04801	Sin_N	0	1	-0.721042
PF02165	WT1	0	1	-0.721042
PF03656	Pam16	0	1	-0.721042
PF01958	DUF108	0	1	-0.721042
PF00317	Ribonuc_red_lgN	0	1	-0.721042
PF08783	DWNN	0	1	-0.721042
PF01968	Hydantoinase_A	0	1	-0.721042
PF05328	CybS	0	1	-0.721042
PF06783	UPF0239	0	1	-0.721042
PF03937	DUF339	0	1	-0.721042
PF04152	Mre11_DNA_bind	0	1	-0.721042
PF07942	N2227	0	1	-0.721042
PF07808	RED_N	0	1	-0.721042
PF04863	EGF_alliinase	0	1	-0.721042
PF00342	PGI	0	1	-0.721042
PF01916	DS	0	1	-0.721042
PF05427	FIBP	0	1	-0.721042
PF06401	Alpha-2-MRAP_C	0	1	-0.721042
PF04939	RRS1	0	1	-0.721042
PF05835	Synaphin	0	1	-0.721042
PF04912	Dynamitin	0	1	-0.721042
PF05667	DUF812	0	1	-0.721042
PF02391	MoaE	0	1	-0.721042
PF05753	TRAP_beta	0	1	-0.721042
PF02347	GDC-P	0	1	-0.721042
PF02965	Met_synt_B12	0	1	-0.721042
PF08666	SAF	0	1	-0.721042
PF03632	Glyco_hydro_65m	0	1	-0.721042
PF08945	Bclx_interact	0	1	-0.721042
PF08839	CDT1	0	1	-0.721042
PF03823	Neurokinin_B	0	1	-0.721042
PF06703	SPC25	0	1	-0.721042
PF03651	Psf1	0	1	-0.721042
PF05811	DUF842	0	1	-0.721042
PF09165	Ubiq-Cytc-red_N	0	1	-0.721042
PF04961	FTCD_C	0	1	-0.721042
PF03571	Peptidase_M49	0	1	-0.721042
PF06320	GCN5L1	0	1	-0.721042
PF04695	Pex14_N	0	1	-0.721042
PF08661	Rep_fac-A_3	0	1	-0.721042
PF07297	DPM2	0	1	-0.721042
PF04577	DUF563	0	1	-0.721042
PF01263	Aldose_epim	0	1	-0.721042
PF01020	Ribosomal_L40e	0	1	-0.721042
PF04177	TAP42	0	1	-0.721042
PF02678	Pirin	0	1	-0.721042
PF07078	FYTT	0	1	-0.721042
PF07787	DUF1625	0	1	-0.721042
PF05826	Phospholip_A2_2	0	1	-0.721042
PF08243	SPT2	0	1	-0.721042
PF08914	Myb_DNA-bind_2	0	1	-0.721042
PF06271	RDD	0	1	-0.721042
PF04049	APC8	0	1	-0.721042
PF08206	OB_RNB	0	1	-0.721042
PF06566	Chon_Sulph_att	0	1	-0.721042
PF03523	Macscav_rec	0	1	-0.721042
PF00499	Oxidored_q3	0	1	-0.721042
PF05131	Pep3_Vps18	0	1	-0.721042
PF05404	TRAP-delta	0	1	-0.721042
PF05007	Mannosyl_trans	0	1	-0.721042
PF05706	CDKN3	0	1	-0.721042
PF06179	SURF5	0	1	-0.721042
PF05770	Ins134_P3_kin	0	1	-0.721042
PF08216	DUF1716	0	1	-0.721042
PF08983	DUF1856	0	1	-0.721042
PF01218	Coprogen_oxidas	0	1	-0.721042
PF01015	Ribosomal_S3Ae	0	1	-0.721042
PF08375	Rpn3_C	0	1	-0.721042
PF04959	ARS2	0	1	-0.721042
PF07163	Pex26	0	1	-0.721042
PF06905	FAIM1	0	1	-0.721042
PF07967	zf-C3HC	0	1	-0.721042
PF07749	ERp29	0	1	-0.721042
PF07778	Mis6	0	1	-0.721042
PF05724	TPMT	0	1	-0.721042
PF09302	XLF	0	1	-0.721042
PF04031	Las1	0	1	-0.721042
PF00841	Protamine_P2	0	1	-0.721042
PF05742	DUF833	0	1	-0.721042
PF08288	PIGA	0	1	-0.721042
PF03546	Treacle	0	1	-0.721042
PF09036	Bcr-Abl_Oligo	0	1	-0.721042
PF08621	RPAP1_N	0	1	-0.721042
PF09088	MIF4G_like	0	1	-0.721042
PF08564	CDC37_C	0	1	-0.721042
PF09309	FCP1_C	0	1	-0.721042
PF02256	Fe_hyd_SSU	0	1	-0.721042
PF02104	SURF1	0	1	-0.721042
PF05422	SIN1	0	1	-0.721042
PF01592	NifU_N	0	1	-0.721042
PF04136	Sec34	0	1	-0.721042
PF02025	IL5	0	1	-0.721042
PF00984	UDPG_MGDP_dh	0	1	-0.721042
PF08801	Nup133_N	0	1	-0.721042
PF01227	GTP_cyclohydroI	0	1	-0.721042
PF03345	DDOST_48kD	0	1	-0.721042
PF06278	DUF1032	0	1	-0.721042
PF03453	MoeA_N	0	1	-0.721042
PF07052	Hep_59	0	1	-0.721042
PF07726	AAA_3	0	1	-0.721042
PF03896	TRAP_alpha	0	1	-0.721042
PF05022	SRP40_C	0	1	-0.721042
PF08939	DUF1917	0	1	-0.721042
PF08511	COQ9	0	1	-0.721042
PF09064	Tme5_EGF_like	0	1	-0.721042
PF02070	NMU	0	1	-0.721042
PF01379	Porphobil_deam	0	1	-0.721042
PF06090	Ins_P5_2-kin	0	1	-0.721042
PF07347	CI-B14_5a	0	1	-0.721042
PF08640	U3_assoc_6	0	1	-0.721042
PF04652	DUF605	0	1	-0.721042
PF04045	P34-Arc	0	1	-0.721042
PF00591	Glycos_transf_3	0	1	-0.721042
PF05483	SCP-1	0	1	-0.721042
PF09138	Urm1	0	1	-0.721042
PF06807	Clp1	0	1	-0.721042
PF08007	Cupin_4	0	1	-0.721042
PF00627	UBA	1	38	-0.73785
PF07714	Pkinase_Tyr	5	206	-0.840194
PF00397	WW	1	46	-0.92467
PF00017	SH2	2	100	-1.02285
PF00041	fn3	3	167	-1.13517
PF00164	Ribosomal_S12	0	2	-1.13564
PF00120	Gln-synt_C	0	2	-1.13564
PF05743	UEV	0	2	-1.13564
PF07923	N1221	0	2	-1.13564
PF07884	VKOR	0	2	-1.13564
PF05071	NDUFA12	0	2	-1.13564
PF01419	Jacalin	0	2	-1.13564
PF01137	RTC	0	2	-1.13564
PF00077	RVP	0	2	-1.13564
PF04664	OGFr_N	0	2	-1.13564
PF08156	NOP5NT	0	2	-1.13564
PF05350	GSK-3_bind	0	2	-1.13564
PF04072	LCM	0	2	-1.13564
PF01216	Calsequestrin	0	2	-1.13564
PF00827	Ribosomal_L15e	0	2	-1.13564
PF00814	Peptidase_M22	0	2	-1.13564
PF02525	Flavodoxin_2	0	2	-1.13564
PF04677	CwfJ_C_1	0	2	-1.13564
PF00708	Acylphosphatase	0	2	-1.13564
PF04137	ERO1	0	2	-1.13564
PF05903	DUF862	0	2	-1.13564
PF06741	LsmAD	0	2	-1.13564
PF07693	KAP_NTPase	0	2	-1.13564
PF03781	DUF323	0	2	-1.13564
PF08913	VBS	0	2	-1.13564
PF07292	NID	0	2	-1.13564
PF03521	Kv2channel	0	2	-1.13564
PF04194	PDCD2_C	0	2	-1.13564
PF05324	Sperm_Ag_HE2	0	2	-1.13564
PF06951	PLA2G12	0	2	-1.13564
PF00312	Ribosomal_S15	0	2	-1.13564
PF04750	Far-17a_AIG1	0	2	-1.13564
PF06311	NumbF	0	2	-1.13564
PF04868	PDE6_gamma	0	2	-1.13564
PF07084	Spot_14	0	2	-1.13564
PF02936	COX4	0	2	-1.13564
PF07354	Sp38	0	2	-1.13564
PF06058	DCP1	0	2	-1.13564
PF04178	Got1	0	2	-1.13564
PF05375	Pacifastin_I	0	2	-1.13564
PF01329	Pterin_4a	0	2	-1.13564
PF03281	Mab-21	0	2	-1.13564
PF01607	CBM_14	0	2	-1.13564
PF03297	Ribosomal_S25	0	2	-1.13564
PF08784	RPA_C	0	2	-1.13564
PF04099	Sybindin	0	2	-1.13564
PF01201	Ribosomal_S8e	0	2	-1.13564
PF00453	Ribosomal_L20	0	2	-1.13564
PF06607	Prokineticin	0	2	-1.13564
PF04698	MOBP	0	2	-1.13564
PF03881	Fructosamin_kin	0	2	-1.13564
PF07114	DUF1370	0	2	-1.13564
PF05002	SGS	0	2	-1.13564
PF02275	CBAH	0	2	-1.13564
PF06624	RAMP4	0	2	-1.13564
PF01209	Ubie_methyltran	0	2	-1.13564
PF07718	Coatamer_beta_C	0	2	-1.13564
PF05222	AlaDh_PNT_N	0	2	-1.13564
PF08213	DUF1713	0	2	-1.13564
PF05572	Peptidase_M43	0	2	-1.13564
PF00363	Casein	0	2	-1.13564
PF04430	DUF498	0	2	-1.13564
PF06482	Endostatin	0	2	-1.13564
PF00883	Peptidase_M17	0	2	-1.13564
PF01296	Galanin	0	2	-1.13564
PF06427	UDP-g_GGTase	0	2	-1.13564
PF07798	DUF1640	0	2	-1.13564
PF06201	DUF1000	0	2	-1.13564
PF05253	UPF0224	0	2	-1.13564
PF07842	GCFC	0	2	-1.13564
PF00181	Ribosomal_L2	0	2	-1.13564
PF00162	PGK	0	2	-1.13564
PF01120	Alpha_L_fucos	0	2	-1.13564
PF05004	IFRD	0	2	-1.13564
PF05731	TROVE	0	2	-1.13564
PF01121	CoaE	0	2	-1.13564
PF01315	Ald_Xan_dh_C	0	2	-1.13564
PF03450	CO_deh_flav_C	0	2	-1.13564
PF04856	Securin	0	2	-1.13564
PF04712	Radial_spoke	0	2	-1.13564
PF03155	Alg6_Alg8	0	2	-1.13564
PF09058	L27_1	0	2	-1.13564
PF00573	Ribosomal_L4	0	2	-1.13564
PF02019	WIF	0	2	-1.13564
PF08442	ATP-grasp_2	0	2	-1.13564
PF04643	Motilin_assoc	0	2	-1.13564
PF04905	NCD2	0	2	-1.13564
PF01775	Ribosomal_L18ae	0	2	-1.13564
PF03441	FAD_binding_7	0	2	-1.13564
PF00344	SecY	0	2	-1.13564
PF01180	DHO_dh	0	2	-1.13564
PF02966	DIM1	0	2	-1.13564
PF03253	UT	0	2	-1.13564
PF08356	EF_assoc_2	0	2	-1.13564
PF02285	COX8	0	2	-1.13564
PF01549	ShK	0	2	-1.13564
PF01588	tRNA_bind	0	2	-1.13564
PF01531	Glyco_transf_11	0	2	-1.13564
PF01347	Vitellogenin_N	0	2	-1.13564
PF03947	Ribosomal_L2_C	0	2	-1.13564
PF08326	ACC_central	0	2	-1.13564
PF03623	Focal_AT	0	2	-1.13564
PF01380	SIS	0	2	-1.13564
PF03467	Smg4_UPF3	0	2	-1.13564
PF01650	Peptidase_C13	0	2	-1.13564
PF04774	HABP4_PAI-RBP1	0	2	-1.13564
PF05051	COX17	0	2	-1.13564
PF01747	ATP-sulfurylase	0	2	-1.13564
PF00891	Methyltransf_2	0	2	-1.13564
PF06077	LR8	0	2	-1.13564
PF01213	CAP_N	0	2	-1.13564
PF01321	Creatinase_N	0	2	-1.13564
PF03832	WSK	0	2	-1.13564
PF02150	RNA_POL_M_15KD	0	2	-1.13564
PF02296	Alpha_adaptin_C	0	2	-1.13564
PF08312	cwf21	0	2	-1.13564
PF03034	PSS	0	2	-1.13564
PF04572	Gb3_synth	0	2	-1.13564
PF05470	eIF-3c_N	0	2	-1.13564
PF06388	DUF1075	0	2	-1.13564
PF04880	NUDE_C	0	2	-1.13564
PF05217	STOP	0	2	-1.13564
PF07192	SNURF	0	2	-1.13564
PF02906	Fe_hyd_lg_C	0	2	-1.13564
PF00298	Ribosomal_L11	0	2	-1.13564
PF06907	Latexin	0	2	-1.13564
PF03130	HEAT_PBS	0	2	-1.13564
PF08768	DUF1794	0	2	-1.13564
PF03381	CDC50	0	2	-1.13564
PF08466	IRK_N	0	2	-1.13564
PF01171	ATP_bind_3	0	2	-1.13564
PF06060	Mesothelin	0	2	-1.13564
PF05334	DUF719	0	2	-1.13564
PF08833	Axin_b-cat_bind	0	2	-1.13564
PF01992	vATP-synt_AC39	0	2	-1.13564
PF08608	Wyosine_form	0	2	-1.13564
PF02897	Peptidase_S9_N	0	2	-1.13564
PF04628	Sedlin_N	0	2	-1.13564
PF01435	Peptidase_M48	0	2	-1.13564
PF02738	Ald_Xan_dh_C2	0	2	-1.13564
PF07763	FEZ	0	2	-1.13564
PF02668	TauD	0	2	-1.13564
PF04184	ST7	0	2	-1.13564
PF04832	SOUL	0	2	-1.13564
PF00875	DNA_photolyase	0	2	-1.13564
PF03164	Mon1	0	2	-1.13564
PF00701	DHDPS	0	2	-1.13564
PF05781	MRVI1	0	2	-1.13564
PF03987	Autophagy_act_C	0	2	-1.13564
PF01018	GTP1_OBG	0	2	-1.13564
PF04802	DUF625	0	2	-1.13564
PF02046	COX6A	0	2	-1.13564
PF01280	Ribosomal_L19e	0	2	-1.13564
PF03508	Connexin43	0	2	-1.13564
PF03159	XRN_N	0	2	-1.13564
PF04424	DUF544	0	2	-1.13564
PF05924	SAMP	0	2	-1.13564
PF08629	PDE8	0	2	-1.13564
PF01070	FMN_dh	0	2	-1.13564
PF05827	ATP-synt_S1	0	2	-1.13564
PF01409	tRNA-synt_2d	0	2	-1.13564
PF03153	TFIIA	0	2	-1.13564
PF05064	Nsp1_C	0	2	-1.13564
PF05462	Dicty_CAR	0	2	-1.13564
PF01269	Fibrillarin	0	2	-1.13564
PF01799	Fer2_2	0	2	-1.13564
PF07933	DUF1681	0	2	-1.13564
PF01086	Clathrin_lg_ch	0	2	-1.13564
PF01415	IL7	0	2	-1.13564
PF02773	S-AdoMet_synt_C	0	2	-1.13564
PF06638	Strabismus	0	2	-1.13564
PF02792	Mago_nashi	0	2	-1.13564
PF02729	OTCace_N	0	2	-1.13564
PF03371	PRP38	0	2	-1.13564
PF05040	HS2ST	0	2	-1.13564
PF02064	MAS20	0	2	-1.13564
PF04921	XAP5	0	2	-1.13564
PF08952	DUF1866	0	2	-1.13564
PF05956	APC_basic	0	2	-1.13564
PF01991	vATP-synt_E	0	2	-1.13564
PF00184	Hormone_5	0	2	-1.13564
PF05207	zf-CSL	0	2	-1.13564
PF01938	TRAM	0	2	-1.13564
PF04046	PSP	0	2	-1.13564
PF02055	Glyco_hydro_30	0	2	-1.13564
PF02515	CoA_transf_3	0	2	-1.13564
PF06702	DUF1193	0	2	-1.13564
PF06565	DUF1126	0	2	-1.13564
PF09333	ATG_C	0	2	-1.13564
PF01142	TruD	0	2	-1.13564
PF08557	Lipid_DES	0	2	-1.13564
PF09067	EpoR_lig-bind	0	2	-1.13564
PF01233	NMT	0	2	-1.13564
PF06544	DUF1115	0	2	-1.13564
PF06583	Neogenin_C	0	2	-1.13564
PF00377	Prion	0	2	-1.13564
PF00429	TLV_coat	0	2	-1.13564
PF00268	Ribonuc_red_sm	0	2	-1.13564
PF00510	COX3	0	2	-1.13564
PF05039	Agouti	0	2	-1.13564
PF03951	Gln-synt_N	0	2	-1.13564
PF05241	EBP	0	2	-1.13564
PF02787	CPSase_L_D3	0	2	-1.13564
PF00316	FBPase	0	2	-1.13564
PF03638	CXC	0	2	-1.13564
PF00205	TPP_enzyme_M	0	2	-1.13564
PF06384	ICAT	0	2	-1.13564
PF04153	NOT2_3_5	0	2	-1.13564
PF01702	TGT	0	2	-1.13564
PF00821	PEPCK	0	2	-1.13564
PF04379	DUF525	0	2	-1.13564
PF05255	UPF0220	0	2	-1.13564
PF05997	Nop52	0	2	-1.13564
PF00448	SRP54	0	2	-1.13564
PF07096	DUF1358	0	2	-1.13564
PF06789	UPF0258	0	2	-1.13564
PF03522	KCl_Cotrans_1	0	2	-1.13564
PF02775	TPP_enzyme_C	0	2	-1.13564
PF00692	dUTPase	0	2	-1.13564
PF04135	Nop10p	0	2	-1.13564
PF01974	tRNA_int_endo	0	2	-1.13564
PF09296	NUDIX-like	0	2	-1.13564
PF00177	Ribosomal_S7	0	2	-1.13564
PF07156	Prenylcys_lyase	0	2	-1.13564
PF02450	LACT	0	2	-1.13564
PF09268	Clathrin-link	0	2	-1.13564
PF01803	LIM_bind	0	2	-1.13564
PF05958	tRNA_U5-meth_tr	0	2	-1.13564
PF05189	RTC_insert	0	2	-1.13564
PF00072	Response_reg	0	2	-1.13564
PF02044	Bombesin	0	2	-1.13564
PF01900	RNase_P_Rpp14	0	2	-1.13564
PF09177	Syntaxin-6_N	0	2	-1.13564
PF01012	ETF	0	2	-1.13564
PF07324	DGCR6	0	2	-1.13564
PF05915	DUF872	0	2	-1.13564
PF08517	AXH	0	2	-1.13564
PF03189	DUF270	0	2	-1.13564
PF02799	NMT_C	0	2	-1.13564
PF01131	Topoisom_bac	0	2	-1.13564
PF06762	DUF1222	0	2	-1.13564
PF03285	Paralemmin	0	2	-1.13564
PF01883	DUF59	0	2	-1.13564
PF00941	FAD_binding_5	0	2	-1.13564
PF01126	Heme_oxygenase	0	2	-1.13564
PF07159	DUF1394	0	2	-1.13564
PF06954	Resistin	0	2	-1.13564
PF03464	eRF1_2	0	2	-1.13564
PF05392	COX7B	0	2	-1.13564
PF05609	LAP1C	0	2	-1.13564
PF05434	Tmemb_9	0	2	-1.13564
PF03071	GNT-I	0	2	-1.13564
PF09007	EBP50_C-term	0	2	-1.13564
PF04752	ChaC	0	2	-1.13564
PF07883	Cupin_2	0	2	-1.13564
PF03223	V-ATPase_C	0	2	-1.13564
PF06859	Bin3	0	2	-1.13564
PF08473	VGCC_alpha2	0	2	-1.13564
PF02310	B12-binding	0	2	-1.13564
PF08778	HIF-1a_CTAD	0	2	-1.13564
PF04979	IPP-2	0	2	-1.13564
PF06888	Put_Phosphatase	0	2	-1.13564
PF04053	Coatomer_WDAD	0	2	-1.13564
PF00988	CPSase_sm_chain	0	2	-1.13564
PF01764	Lipase_3	0	2	-1.13564
PF08614	ATG16	0	2	-1.13564
PF07139	DUF1387	0	2	-1.13564
PF08674	AChE_tetra	0	2	-1.13564
PF03650	UPF0041	0	2	-1.13564
PF00185	OTCace	0	2	-1.13564
PF09027	GTPase_binding	0	2	-1.13564
PF01384	PHO4	0	2	-1.13564
PF04960	Glutaminase	0	2	-1.13564
PF01866	Diphthamide_syn	0	2	-1.13564
PF03665	UPF0172	0	2	-1.13564
PF01655	Ribosomal_L32e	0	2	-1.13564
PF01262	AlaDh_PNT_C	0	2	-1.13564
PF02948	Amelogenin	0	2	-1.13564
PF05362	Lon_C	0	2	-1.13564
PF08311	Mad3_BUB1_I	0	2	-1.13564
PF06468	Spond_N	0	2	-1.13564
PF08154	NLE	0	2	-1.13564
PF00750	tRNA-synt_1d	0	2	-1.13564
PF08685	GON	0	2	-1.13564
PF00238	Ribosomal_L14	0	2	-1.13564
PF02065	Melibiase	0	2	-1.13564
PF00758	EPO_TPO	0	2	-1.13564
PF03528	Rabaptin	0	2	-1.13564
PF04644	Motilin_ghrelin	0	2	-1.13564
PF08043	Xin	0	2	-1.13564
PF04553	Tis11B_N	0	2	-1.13564
PF01251	Ribosomal_S7e	0	2	-1.13564
PF07975	C1_4	0	2	-1.13564
PF08327	AHSA1	0	2	-1.13564
PF05197	DUF714	0	2	-1.13564
PF04629	ICA69	0	2	-1.13564
PF02800	Gp_dh_C	0	2	-1.13564
PF06941	NT5C	0	2	-1.13564
PF03298	Stanniocalcin	0	2	-1.13564
PF08623	TIP120	0	2	-1.13564
PF06428	Sec2p	0	2	-1.13564
PF08603	CAP_C	0	2	-1.13564
PF02887	PK_C	0	2	-1.13564
PF02911	Formyl_trans_C	0	2	-1.13564
PF03073	TspO_MBR	0	2	-1.13564
PF05450	Nicastrin	0	2	-1.13564
PF01394	Clathrin_propel	0	2	-1.13564
PF00805	Pentapeptide	0	2	-1.13564
PF02071	NSF	0	2	-1.13564
PF00994	MoCF_biosynth	0	2	-1.13564
PF01411	tRNA-synt_2c	0	2	-1.13564
PF04056	Ssl1	0	2	-1.13564
PF04488	Gly_transf_sug	0	2	-1.13564
PF07792	DUF1630	0	2	-1.13564
PF05486	SRP9	0	2	-1.13564
PF06047	DUF926	0	2	-1.13564
PF03002	Somatostatin	0	2	-1.13564
PF01929	Ribosomal_L14e	0	2	-1.13564
PF05721	PhyH	0	2	-1.13564
PF04923	Ninjurin	0	2	-1.13564
PF01287	eIF-5a	0	2	-1.13564
PF00380	Ribosomal_S9	0	2	-1.13564
PF04615	Utp14	0	2	-1.13564
PF08752	Gamma-COP	0	2	-1.13564
PF08032	SpoU_sub_bind	0	2	-1.13564
PF07051	OCIA	0	2	-1.13564
PF08676	MutL_C	0	2	-1.13564
PF01997	Translin	0	2	-1.13564
PF02475	Met_10	0	2	-1.13564
PF04109	APG9	0	2	-1.13564
PF06657	DUF1167	0	2	-1.13564
PF00918	Gastrin	0	2	-1.13564
PF09229	Aha1_N	0	2	-1.13564
PF06229	FRG1	0	2	-1.13564
PF08433	KTI12	0	2	-1.13564
PF03946	Ribosomal_L11_N	0	2	-1.13564
PF04064	DUF384	0	2	-1.13564
PF07724	AAA_2	0	2	-1.13564
PF06875	PRF	0	2	-1.13564
PF02516	STT3	0	2	-1.13564
PF03332	PMM	0	2	-1.13564
PF00935	Ribosomal_L44	0	2	-1.13564
PF04676	CwfJ_C_2	0	2	-1.13564
PF04280	Tim44	0	2	-1.13564
PF01780	Ribosomal_L37ae	0	2	-1.13564
PF07691	PA14	0	2	-1.13564
PF02390	Methyltransf_4	0	2	-1.13564
PF08912	Rho_Binding	0	2	-1.13564
PF01751	Toprim	0	2	-1.13564
PF05456	eIF_4EBP	0	2	-1.13564
PF01834	XRCC1_N	0	2	-1.13564
PF00208	ELFV_dehydrog	0	2	-1.13564
PF00698	Acyl_transf_1	0	2	-1.13564
PF05891	DUF858	0	2	-1.13564
PF00446	GnRH	0	2	-1.13564
PF05283	MGC-24	0	2	-1.13564
PF05507	MAGP	0	2	-1.13564
PF08806	Sep15_SelM	0	2	-1.13564
PF06462	Hyd_WA	0	2	-1.13564
PF01937	DUF89	0	2	-1.13564
PF01776	Ribosomal_L22e	0	2	-1.13564
PF07988	Wos2	0	2	-1.13564
PF09045	L27_2	0	2	-1.13564
PF07649	C1_3	0	2	-1.13564
PF04916	Phospholip_B	0	2	-1.13564
PF00639	Rotamase	0	2	-1.13564
PF00224	PK	0	2	-1.13564
PF08662	eIF2A	0	2	-1.13564
PF03435	Saccharop_dh	0	2	-1.13564
PF00109	ketoacyl-synt	0	2	-1.13564
PF04699	P16-Arc	0	2	-1.13564
PF06469	DUF1088	0	2	-1.13564
PF02267	Rib_hydrolayse	0	2	-1.13564
PF03265	DNase_II	0	2	-1.13564
PF04139	Rad9	0	2	-1.13564
PF01198	Ribosomal_L31e	0	2	-1.13564
PF08565	CDC37_M	0	2	-1.13564
PF01231	IDO	0	2	-1.13564
PF01566	Nramp	0	2	-1.13564
PF02359	CDC48_N	0	2	-1.13564
PF08152	GUCT	0	2	-1.13564
PF05586	Ant_C	0	2	-1.13564
PF04005	Hus1	0	2	-1.13564
PF05195	AMP_N	0	2	-1.13564
PF01093	Clusterin	0	2	-1.13564
PF04209	HgmA	0	2	-1.13564
PF05057	DUF676	0	2	-1.13564
PF06625	DUF1151	0	2	-1.13564
PF04068	RLI	0	2	-1.13564
PF01847	VHL	0	2	-1.13564
PF04063	DUF383	0	2	-1.13564
PF01144	CoA_trans	0	2	-1.13564
PF02029	Caldesmon	0	2	-1.13564
PF00438	S-AdoMet_synt_N	0	2	-1.13564
PF00525	Crystallin	0	2	-1.13564
PF06418	CTP_synth_N	0	2	-1.13564
PF04812	HNF-1B_C	0	2	-1.13564
PF00736	EF1_GNE	0	2	-1.13564
PF07334	IFP_35_N	0	2	-1.13564
PF07281	INSIG	0	2	-1.13564
PF02368	Big_2	0	2	-1.13564
PF07479	NAD_Gly3P_dh_C	0	2	-1.13564
PF09289	FOLN	0	2	-1.13564
PF03403	PAF-AH_p_II	0	2	-1.13564
PF02218	HS1_rep	0	2	-1.13564
PF09280	XPC-binding	0	2	-1.13564
PF04836	IFRD_C	0	2	-1.13564
PF05510	Sarcoglycan_2	0	2	-1.13564
PF04952	AstE_AspA	0	2	-1.13564
PF04904	NCD1	0	2	-1.13564
PF01541	GIY-YIG	0	2	-1.13564
PF00733	Asn_synthase	0	2	-1.13564
PF05769	DUF837	0	2	-1.13564
PF01063	Aminotran_4	0	2	-1.13564
PF08145	BOP1NT	0	2	-1.13564
PF06189	5-nucleotidase	0	2	-1.13564
[truncated: 1,457 more rows]
