# Supplementary material for: Expanding the Landscape of Chromatin Modification (CM)-Related Functional Domains and Genes in Human
Source: PLoS One. 2010 Nov 29;5(11):e14122. doi: 10.1371/journal.pone.0014122 (PMC2993927; doi:10.1371/journal.pone.0014122)
Supplement: Table S6 — Bromodomain-containing CM genes predicted by SVM-based and/or orthology-based approaches. (0.02 MB XLS) [file pone.0014122.s009.xls]

## Sheet: Sheet1
Supplementary Table 6. Bromodomain-containing predicted CM genes
Gene	Domain	Orthology	SVM
BRDT	Bromodomain	X	X
BRD1	Bromodomain	X	X
BRD2	Bromodomain	X	X
BRD3	Bromodomain	X	X
BRD4	Bromodomain	X	X
BRD7	Bromodomain		X
BRD9	Bromodomain		X
BRWD1	Bromodomain, WD40		X
BRWD3	Bromodomain, WD40		X
PHIP	Bromodomain, WD40		X
TRIM24	Bromodomain, PHD, zf-B_box		X
TRIM66	Bromodomain, PHD, zf-B_box, zf-C3HC4		X
BRPF1	Bromodomain, PHD, PWWP, AT-hook	X	X
BRPF3	Bromodomain, PHD, PWWP	X	X
ATAD2A	Bromodomain, AAA		X
ATAD2B	Bromodomain, AAA		X
PRKCBP1	Bromodomain, PHD, PWWP, zf-MYND		X
ZMYND11	Bromodomain, PHD, PWWP, zf-MYND		X
BAZ2B	Bromodomain, PHD, MBD, DDT	X	X
TAF1L	Bromodomain, TBP-binding	X	X
